# Supplementary material for: Unusual reaction of (E)-2-[(benzo[d]thia­zol-2-yl­imino)­meth­yl]-5-(di­ethyl­amino)­phenol with tri­phenyl­borane: crystal structures and optical properties
Source: Acta Crystallogr E Crystallogr Commun. 2023 Oct 3;79(Pt 11):982–7. doi: 10.1107/S2056989023008514 (PMC10626958; doi:10.1107/S2056989023008514)
Supplement: Supplementary file 1 [file e-79-00982-sup1.cif]

##############################################################################
#                                                                            #
# This CIF contains the data in a paper accepted for publication in          #
# Acta Crystallographica Section E. It conforms to the requirements of       #
# Notes for Authors for Acta Crystallographica Section E, and has been       #
# peer reviewed under the auspices of the IUCr Commission on Journals.       #
#                                                                            #
# Full details of the Crystallographic Information File format               #
# are given in the paper "The Crystallographic Information File (CIF):       #
# a New Standard Archive File for Crystallography" by S. R. Hall, F. H.      #
# Allen and I. D. Brown [Acta Cryst. (1991), A47, 655-685].                  #
#                                                                            #
# The current version of the core CIF dictionary is obtainable from          #
# ftp://ftp.iucr.org/pub/cif_core.dic.                                       #
#                                                                            #
# Software is freely available for graphical display of the structure(s)     #
# in this CIF. For information consult the CIF software page                 #
# http://www.iucr.org/resources/cif/software.                                #
#                                                                            #
# This file may be used for bona fide research purposes within the           #
# scientific community so long as proper attribution is given to the journal # 
# article from which it was obtained.                                        #
#                                                                            #
##############################################################################
data_Et2N-Bz
_audit_creation_method
;
Olex2 1.3
(compiled 2020.11.12 svn.r5f609507 for OlexSys, GUI svn.r6408)
;
_journal_date_recd_electronic     2023-09-19
_journal_date_accepted     2023-09-27
_journal_name_full     'Acta Crystallographica, Section E'
_journal_year     2023
_journal_volume     79
_journal_issue      1
_journal_page_first     0
_journal_page_last     0
_journal_paper_category     GO
_journal_paper_doi     10.1107/S2056989023008514
_journal_coeditor_code     PK2698
_chemical_name_systematic
;\
(<i>E</i>)-2-[(Benzo[<i>d</i>]thiazol-2-ylimino)methyl]-\
5-(diethylamino)phenol
;
_chemical_name_common     ?
_chemical_formula_moiety     'C18 H19 N3 O S'
_chemical_formula_sum     'C18 H19 N3 O S'
_chemical_formula_iupac     'C18 H19 N3 O S'
_chemical_formula_weight     325.42
_chemical_melting_point     ?
_space_group_crystal_system     monoclinic
_space_group_name_H-M_alt     'P 1 21/n 1'
_space_group_name_Hall     '-P 2yn'
loop_
    _space_group_symop_operation_xyz
    'x, y, z'
    '-x+1/2, y+1/2, -z+1/2'
    '-x, -y, -z'
    'x-1/2, -y-1/2, z-1/2'
_cell_length_a     7.2881(2)
_cell_length_b     22.0453(8)
_cell_length_c     10.2761(3)
_cell_angle_alpha     90
_cell_angle_beta     90.280(3)
_cell_angle_gamma     90
_cell_volume     1651.02(9)
_cell_formula_units_Z     4
_cell_measurement_reflns_used     10518
_cell_measurement_theta_min     2.9310
_cell_measurement_theta_max     28.0990
_cell_measurement_temperature     294(2)
_exptl_crystal_description     plate
_exptl_crystal_colour     orange
_exptl_crystal_size_max     0.45
_exptl_crystal_size_mid     0.3
_exptl_crystal_size_min     0.05
_exptl_crystal_density_diffrn     1.309
_exptl_crystal_density_meas     ?
_exptl_crystal_density_method     ?
_exptl_crystal_F_000     688
_exptl_absorpt_coefficient_mu     0.204
_exptl_absorpt_correction_type     multi-scan
_exptl_absorpt_process_details
;
(CrysAlisPro; Rigaku OD, 2022)
;
_exptl_absorpt_correction_T_min     0.39462
_exptl_absorpt_correction_T_max     1.00000
_diffrn_ambient_temperature     294(2)
_diffrn_source     'micro-focus sealed X-ray tube'
_diffrn_radiation_type     'Mo K\a'
_diffrn_radiation_wavelength     0.71073
_diffrn_radiation_monochromator     mirror
_diffrn_measurement_device_type
                                   'SuperNova, Single source at offset/far, Eos'
_diffrn_measurement_device     'four-circle diffractometer'
_diffrn_measurement_method     '\w scans'
_diffrn_detector     'CCD plate'
_diffrn_detector_area_resol_mean     15.9631
_diffrn_reflns_number     33381
_diffrn_reflns_av_R_equivalents     0.0388
_diffrn_reflns_av_unetI/netI     0.0195
_diffrn_reflns_theta_min     2.710
_diffrn_reflns_theta_max     26.366
_diffrn_reflns_theta_full     25.242
_diffrn_measured_fraction_theta_max     0.997
_diffrn_measured_fraction_theta_full     0.997
_diffrn_reflns_limit_h_min     -9
_diffrn_reflns_limit_h_max     9
_diffrn_reflns_limit_k_min     -27
_diffrn_reflns_limit_k_max     27
_diffrn_reflns_limit_l_min     -12
_diffrn_reflns_limit_l_max     12
_diffrn_radiation_probe     x-ray
_refine_special_details     ?
_reflns_number_total     3366
_reflns_number_gt     2650
_reflns_threshold_expression     'I > 2\s(I)'
_refine_ls_structure_factor_coef     Fsqd
_refine_ls_matrix_type     full
_refine_ls_R_factor_all     0.0667
_refine_ls_R_factor_gt     0.0528
_refine_ls_wR_factor_gt     0.1283
_refine_ls_wR_factor_ref     0.1375
_refine_ls_goodness_of_fit_ref     1.032
_refine_ls_restrained_S_all     1.037
_refine_ls_number_reflns     3366
_refine_ls_number_parameters     227
_refine_ls_number_restraints     5
_refine_ls_hydrogen_treatment     constr
_refine_ls_weighting_scheme     calc
_refine_ls_weighting_details
              'w=1/[\s^2^(Fo^2^)+(0.0472P)^2^+1.0100P] where P=(Fo^2^+2Fc^2^)/3'
_atom_sites_solution_hydrogens     geom
_atom_sites_solution_primary     dual
_atom_sites_solution_secondary     ?
_refine_ls_shift/su_max     0.000
_refine_ls_shift/su_mean     0.000
_refine_diff_density_max     0.395
_refine_diff_density_min     -0.271
_refine_ls_extinction_method     none
_refine_ls_extinction_coef     .
loop_
    _atom_type_symbol
    _atom_type_description
    _atom_type_scat_dispersion_real
    _atom_type_scat_dispersion_imag
    _atom_type_scat_source
    'C' 'C' 0.0033 0.0016
                         'International Tables Vol C Tables 4.2.6.8 and 6.1.1.4'
    'H' 'H' 0.0000 0.0000
                         'International Tables Vol C Tables 4.2.6.8 and 6.1.1.4'
    'N' 'N' 0.0061 0.0033
                         'International Tables Vol C Tables 4.2.6.8 and 6.1.1.4'
    'O' 'O' 0.0106 0.0060
                         'International Tables Vol C Tables 4.2.6.8 and 6.1.1.4'
    'S' 'S' 0.1246 0.1234
                         'International Tables Vol C Tables 4.2.6.8 and 6.1.1.4'
_computing_data_collection
;
CrysAlisPro 1.171.42.73a (Rigaku OD, 2022)
;
_computing_cell_refinement
;
CrysAlisPro 1.171.42.73a (Rigaku OD, 2022)
;
_computing_data_reduction
;
CrysAlisPro 1.171.42.73a (Rigaku OD, 2022)
;
_computing_structure_solution
;
<i>SHELXT2014/5</i> (Sheldrick, 2015a)
;
_computing_structure_refinement
;
<i>SHELXL2016/4</i> (Sheldrick, 2015b)
;
_computing_molecular_graphics
;
Olex2 1.3 (Dolomanov <i>et al.</i>,  2009)
;
_computing_publication_material
;
Olex2 1.3 (Dolomanov <i>et al.</i>,  2009)
;
loop_
    _atom_site_type_symbol
    _atom_site_label
    _atom_site_fract_x
    _atom_site_fract_y
    _atom_site_fract_z
    _atom_site_U_iso_or_equiv
    _atom_site_adp_type
    _atom_site_calc_flag
    _atom_site_occupancy
    _atom_site_disorder_assembly
    _atom_site_disorder_group
    S S1 0.22145(11) 0.35862(4) 0.49674(8) 0.0589(3) Uani d 0.843(2) A 3
    N N3 0.5480(4) 0.33979(12) 0.4072(3) 0.0509(6) Uani d 0.843(2) A 3
    S S1B 0.6141(8) 0.3376(3) 0.3866(6) 0.0589(3) Uani d 0.157(2) A 4
    N N3B 0.2914(14) 0.3507(6) 0.4767(13) 0.0509(6) Uani d 0.157(2) A 4
    C C2 0.4561(3) 0.37408(9) 0.48618(19) 0.0476(5) Uani d 1 . .
    C C4 0.4325(3) 0.29811(10) 0.3439(2) 0.0555(6) Uani d 1 . .
    C C5 0.4808(4) 0.25480(12) 0.2522(3) 0.0741(8) Uani d 1 . .
    H H5 0.601860 0.251192 0.225175 0.089 Uiso calc 1 . .
    C C6 0.3495(6) 0.21786(14) 0.2026(3) 0.0910(10) Uani d 1 . .
    H H6 0.381988 0.188890 0.141123 0.109 Uiso calc 1 . .
    C C7 0.1721(6) 0.22200(14) 0.2403(3) 0.0915(10) Uani d 1 . .
    H H7 0.086004 0.195763 0.204073 0.110 Uiso calc 1 . .
    C C8 0.1154(4) 0.26439(14) 0.3316(3) 0.0819(8) Uani d 1 . .
    H H8 -0.006568 0.267126 0.357211 0.098 Uiso calc 1 . .
    C C9 0.2508(4) 0.30300(11) 0.3837(2) 0.0599(6) Uani d 1 . .
    N N10 0.5154(2) 0.42027(8) 0.56646(16) 0.0485(4) Uani d 1 . .
    C C11 0.6886(3) 0.43504(9) 0.57170(19) 0.0466(5) Uani d 1 . .
    H H11 0.771560 0.414636 0.518984 0.056 Uiso calc 1 . .
    C C12 0.7534(3) 0.48131(9) 0.65551(18) 0.0426(5) Uani d 1 . .
    C C13 0.6334(3) 0.51562(9) 0.7349(2) 0.0441(5) Uani d 1 . .
    C C14 0.6985(3) 0.55958(10) 0.8176(2) 0.0487(5) Uani d 1 . .
    H H14 0.615934 0.581285 0.868238 0.058 Uiso calc 1 . .
    C C15 0.8867(3) 0.57262(10) 0.8276(2) 0.0507(5) Uani d 1 . .
    C C16 1.0081(3) 0.53789(11) 0.7490(2) 0.0566(6) Uani d 1 . .
    H H16 1.133804 0.544747 0.754032 0.068 Uiso calc 1 . .
    C C17 0.9420(3) 0.49499(11) 0.6671(2) 0.0519(5) Uani d 1 . .
    H H17 1.024681 0.473532 0.616078 0.062 Uiso calc 1 . .
    O O18 0.45128(19) 0.50579(8) 0.73184(17) 0.0593(4) Uani d 1 . .
    H H18 0.4263(9) 0.4748(14) 0.678(3) 0.089 Uiso calc 1 . .
    N N19 0.9503(3) 0.61697(10) 0.9084(2) 0.0656(6) Uani d 1 . .
    C C20 1.1470(4) 0.63271(18) 0.9180(4) 0.0757(11) Uani d 0.822(5) B 1
    H H20A 1.159741 0.674393 0.946869 0.091 Uiso calc 0.822(5) B 1
    H H20B 1.203061 0.629211 0.832933 0.091 Uiso calc 0.822(5) B 1
    C C20B 1.1347(19) 0.6014(8) 0.9781(17) 0.0757(11) Uani d 0.178(5) B 2
    H H20C 1.127550 0.606973 1.071569 0.091 Uiso calc 0.178(5) B 2
    H H20D 1.175630 0.560508 0.958830 0.091 Uiso calc 0.178(5) B 2
    C C21 1.2439(5) 0.5911(2) 1.0127(4) 0.1063(16) Uani d 0.822(5) B 1
    H H21A 1.236429 0.550100 0.981755 0.159 Uiso calc 0.822(5) B 1
    H H21B 1.186608 0.593961 1.096348 0.159 Uiso calc 0.822(5) B 1
    H H21C 1.370379 0.602874 1.020040 0.159 Uiso calc 0.822(5) B 1
    C C21B 1.253(2) 0.6487(10) 0.9142(18) 0.1063(16) Uani d 0.178(5) B 2
    H H21D 1.260491 0.640653 0.822578 0.159 Uiso calc 0.178(5) B 2
    H H21E 1.374032 0.647580 0.951688 0.159 Uiso calc 0.178(5) B 2
    H H21F 1.200460 0.688137 0.927649 0.159 Uiso calc 0.178(5) B 2
    C C22 0.8250(3) 0.65065(12) 0.9929(2) 0.0645(7) Uani d 1 . .
    H H22A 0.714448 0.660161 0.944081 0.077 Uiso calc 1 . .
    H H22B 0.882488 0.688693 1.017338 0.077 Uiso calc 1 . .
    C C23 0.7730(4) 0.61722(15) 1.1136(3) 0.0833(9) Uani d 1 . .
    H H23A 0.714527 0.579706 1.090375 0.125 Uiso calc 1 . .
    H H23B 0.689985 0.641523 1.163662 0.125 Uiso calc 1 . .
    H H23C 0.881184 0.608942 1.164225 0.125 Uiso calc 1 . .
loop_
    _atom_site_aniso_label
    _atom_site_aniso_U_11
    _atom_site_aniso_U_22
    _atom_site_aniso_U_33
    _atom_site_aniso_U_12
    _atom_site_aniso_U_13
    _atom_site_aniso_U_23
    S1 0.0620(5) 0.0571(5) 0.0577(5) -0.0060(4) 0.0067(4) -0.0146(3)
    N3 0.0554(16) 0.0500(14) 0.0473(14) 0.0042(13) -0.0004(12) 0.0006(10)
    S1B 0.0620(5) 0.0571(5) 0.0577(5) -0.0060(4) 0.0067(4) -0.0146(3)
    N3B 0.0554(16) 0.0500(14) 0.0473(14) 0.0042(13) -0.0004(12) 0.0006(10)
    C2 0.0601(13) 0.0421(11) 0.0404(10) 0.0015(9) -0.0025(9) 0.0023(9)
    C4 0.0757(16) 0.0406(12) 0.0501(12) 0.0028(11) -0.0060(11) 0.0037(10)
    C5 0.100(2) 0.0544(15) 0.0685(16) 0.0111(14) 0.0075(15) -0.0057(13)
    C6 0.144(3) 0.0584(17) 0.0705(18) -0.0063(19) 0.009(2) -0.0179(14)
    C7 0.128(3) 0.073(2) 0.0736(19) -0.035(2) -0.0106(19) -0.0159(16)
    C8 0.0814(19) 0.088(2) 0.0765(18) -0.0213(16) 0.0033(15) 0.0036(16)
    C9 0.0785(17) 0.0535(14) 0.0478(12) -0.0060(12) -0.0003(11) 0.0006(10)
    N10 0.0563(11) 0.0436(10) 0.0455(9) -0.0018(8) -0.0026(8) -0.0019(8)
    C11 0.0555(12) 0.0435(11) 0.0409(10) 0.0086(9) 0.0009(9) 0.0028(9)
    C12 0.0442(11) 0.0435(11) 0.0402(10) 0.0050(8) -0.0002(8) 0.0013(8)
    C13 0.0372(10) 0.0465(11) 0.0484(11) 0.0013(8) 0.0006(8) 0.0006(9)
    C14 0.0408(11) 0.0538(13) 0.0516(12) 0.0051(9) 0.0031(9) -0.0079(10)
    C15 0.0432(11) 0.0589(13) 0.0499(12) 0.0006(10) -0.0027(9) -0.0063(10)
    C16 0.0357(10) 0.0760(16) 0.0579(13) 0.0012(10) 0.0019(9) -0.0095(12)
    C17 0.0423(11) 0.0642(14) 0.0492(11) 0.0090(10) 0.0065(9) -0.0046(10)
    O18 0.0365(8) 0.0677(11) 0.0737(11) -0.0037(7) 0.0048(7) -0.0206(9)
    N19 0.0486(11) 0.0791(15) 0.0689(13) -0.0058(10) -0.0028(9) -0.0229(11)
    C20 0.0567(18) 0.090(3) 0.081(3) -0.0225(19) 0.0038(18) -0.022(2)
    C20B 0.0567(18) 0.090(3) 0.081(3) -0.0225(19) 0.0038(18) -0.022(2)
    C21 0.059(2) 0.181(5) 0.079(2) 0.019(3) -0.0123(19) -0.016(3)
    C21B 0.059(2) 0.181(5) 0.079(2) 0.019(3) -0.0123(19) -0.016(3)
    C22 0.0664(15) 0.0600(15) 0.0670(15) -0.0030(12) -0.0060(12) -0.0161(12)
    C23 0.085(2) 0.099(2) 0.0665(17) 0.0015(17) -0.0003(14) -0.0042(16)
_geom_special_details
;
 All esds (except the esd in the dihedral angle between two l.s. planes)
 are estimated using the full covariance matrix.  The cell esds are taken
 into account individually in the estimation of esds in distances, angles
 and torsion angles; correlations between esds in cell parameters are only
 used when they are defined by crystal symmetry.  An approximate (isotropic)
 treatment of cell esds is used for estimating esds involving l.s. planes.
;
loop_
    _geom_bond_atom_site_label_1
    _geom_bond_atom_site_label_2
    _geom_bond_site_symmetry_2
    _geom_bond_distance
    _geom_bond_publ_flag
    S1c C2 . 1.748(2) ?
    S1Bd C2 . 1.741(5) ?
    N3c C2 . 1.298(3) ?
    N3Bd C2 . 1.310(9) ?
    S1Bd C4 . 1.642(6) ?
    N3c C4 . 1.403(3) ?
    S1c C9 . 1.703(2) ?
    N3Bd C9 . 1.450(9) ?
    C20a H20A . 0.9700 ?
    C20a H20B . 0.9700 ?
    C20Bb H20C . 0.9700 ?
    C20Bb H20D . 0.9700 ?
    C20a C21 . 1.510(6) ?
    C21a H21A . 0.9600 ?
    C21a H21B . 0.9600 ?
    C21a H21C . 0.9600 ?
    C20Bb C21B . 1.508(17) ?
    C21Bb H21D . 0.9600 ?
    C21Bb H21E . 0.9600 ?
    C21Bb H21F . 0.9600 ?
    C2 N10 . 1.379(3) ?
    C4 C5 . 1.388(3) ?
    C4 C9 . 1.392(3) ?
    C5 H5 . 0.9300 ?
    C5 C6 . 1.354(4) ?
    C6 H6 . 0.9300 ?
    C6 C7 . 1.355(5) ?
    C7 H7 . 0.9300 ?
    C7 C8 . 1.389(4) ?
    C8 H8 . 0.9300 ?
    C8 C9 . 1.407(4) ?
    N10 C11 . 1.304(3) ?
    C11 H11 . 0.9300 ?
    C11 C12 . 1.415(3) ?
    C12 C13 . 1.418(3) ?
    C12 C17 . 1.412(3) ?
    C13 C14 . 1.372(3) ?
    C13 O18 . 1.345(2) ?
    C14 H14 . 0.9300 ?
    C14 C15 . 1.405(3) ?
    C15 C16 . 1.424(3) ?
    C15 N19 . 1.363(3) ?
    C16 H16 . 0.9300 ?
    C16 C17 . 1.353(3) ?
    C17 H17 . 0.9300 ?
    O18 H18 . 0.90(3) ?
    N19 C20 . 1.477(4) ?
    N19 C20B . 1.558(15) ?
    N19 C22 . 1.465(3) ?
    C22 H22A . 0.9700 ?
    C22 H22B . 0.9700 ?
    C22 C23 . 1.493(4) ?
    C23 H23A . 0.9600 ?
    C23 H23B . 0.9600 ?
    C23 H23C . 0.9600 ?
loop_
    _geom_angle_atom_site_label_1
    _geom_angle_atom_site_label_2
    _geom_angle_atom_site_label_3
    _geom_angle_site_symmetry_1
    _geom_angle_site_symmetry_3
    _geom_angle
    _geom_angle_publ_flag
    C21Bb C20Bb N19 . . 98.2(13) ?
    N10 C2 S1 . . 114.26(15) ?
    N10 C2 S1B . . 119.1(3) ?
    C21a C20a H20A . . 109.5 ?
    H20Aa C20a H20B . . 108.1 ?
    C21a C20a H20B . . 109.5 ?
    C21Bb C20Bb H20C . . 112.1 ?
    C21Bb C20Bb H20D . . 112.1 ?
    H20Cb C20Bb H20D . . 109.8 ?
    C20a C21a H21A . . 109.5 ?
    C20a C21a H21B . . 109.5 ?
    H21Aa C21a H21B . . 109.5 ?
    H21Ba C21a H21C . . 109.5 ?
    C20a C21a H21C . . 109.5 ?
    H21Aa C21a H21C . . 109.5 ?
    C20Bb C21Bb H21D . . 109.5 ?
    H21Db C21Bb H21E . . 109.5 ?
    C20Bb C21Bb H21E . . 109.5 ?
    C20Bb C21Bb H21F . . 109.5 ?
    H21Db C21Bb H21F . . 109.5 ?
    H21Eb C21Bb H21F . . 109.5 ?
    N3c C2 S1 . . 115.66(19) ?
    N3Bd C2 S1B . . 112.5(5) ?
    N3c C2 N10 . . 130.1(2) ?
    N3Bd C2 N10 . . 128.3(5) ?
    C2 N3c C4 . . 111.2(3) ?
    C2 N3Bd C9 . . 121.2(8) ?
    C4 S1Bd C2 . . 82.4(3) ?
    C5 C4 N3 . . 127.7(3) ?
    C5 C4 S1B . . 109.8(3) ?
    C5 C4 C9 . . 119.8(2) ?
    C9 C4 N3 . . 112.5(2) ?
    C9 C4 S1B . . 130.3(3) ?
    C4 C5 H5 . . 120.4 ?
    C6 C5 C4 . . 119.2(3) ?
    C6 C5 H5 . . 120.4 ?
    C5 C6 H6 . . 119.2 ?
    C5 C6 C7 . . 121.7(3) ?
    C7 C6 H6 . . 119.2 ?
    C6 C7 H7 . . 119.1 ?
    C6 C7 C8 . . 121.8(3) ?
    C8 C7 H7 . . 119.1 ?
    C7 C8 H8 . . 121.5 ?
    C7 C8 C9 . . 117.0(3) ?
    C9 C8 H8 . . 121.5 ?
    C4 C9 S1 . . 112.27(18) ?
    C4 C9 N3B . . 93.4(5) ?
    C4 C9 C8 . . 120.5(2) ?
    C8 C9 S1 . . 127.2(2) ?
    C8 C9 N3B . . 146.0(5) ?
    C9 S1c C2 . . 88.38(12) ?
    C11 N10 C2 . . 120.64(19) ?
    N10 C11 H11 . . 119.1 ?
    N10 C11 C12 . . 121.70(19) ?
    C12 C11 H11 . . 119.1 ?
    C11 C12 C13 . . 121.98(19) ?
    C17 C12 C11 . . 121.86(19) ?
    C17 C12 C13 . . 116.15(18) ?
    C14 C13 C12 . . 121.39(18) ?
    O18 C13 C12 . . 120.82(18) ?
    O18 C13 C14 . . 117.79(18) ?
    C13 C14 H14 . . 119.2 ?
    C13 C14 C15 . . 121.63(19) ?
    C15 C14 H14 . . 119.2 ?
    C14 C15 C16 . . 117.2(2) ?
    N19 C15 C14 . . 121.4(2) ?
    N19 C15 C16 . . 121.38(19) ?
    C15 C16 H16 . . 119.7 ?
    C17 C16 C15 . . 120.6(2) ?
    C17 C16 H16 . . 119.7 ?
    C12 C17 H17 . . 118.5 ?
    C16 C17 C12 . . 123.0(2) ?
    C16 C17 H17 . . 118.5 ?
    C13 O18 H18 . . 109.5 ?
    C15 N19 C20 . . 122.4(2) ?
    C15 N19 C20B . . 114.3(7) ?
    C15 N19 C22 . . 120.89(19) ?
    C22 N19 C20 . . 116.7(2) ?
    N19 C20a H20A . . 109.5 ?
    N19 C20a H20B . . 109.5 ?
    N19 C20Bb H20C . . 112.1 ?
    N19 C20Bb H20D . . 112.1 ?
    N19 C20a C21 . . 110.6(3) ?
    C22 N19 C20B . . 112.2(7) ?
    N19 C22 H22A . . 108.8 ?
    N19 C22 H22B . . 108.8 ?
    N19 C22 C23 . . 113.8(2) ?
    H22A C22 H22B . . 107.7 ?
    C23 C22 H22A . . 108.8 ?
    C23 C22 H22B . . 108.8 ?
    C22 C23 H23A . . 109.5 ?
    C22 C23 H23B . . 109.5 ?
    C22 C23 H23C . . 109.5 ?
    H23A C23 H23B . . 109.5 ?
    H23A C23 H23C . . 109.5 ?
    H23B C23 H23C . . 109.5 ?
loop_
    _geom_torsion_atom_site_label_1
    _geom_torsion_atom_site_label_2
    _geom_torsion_atom_site_label_3
    _geom_torsion_atom_site_label_4
    _geom_torsion_site_symmetry_1
    _geom_torsion_site_symmetry_2
    _geom_torsion_site_symmetry_3
    _geom_torsion_site_symmetry_4
    _geom_torsion
    _geom_torsion_publ_flag
    C4 N3c C2 N10 . . . . 179.9(2) ?
    N3c C4 C9 S1c . . . . 0.5(3) ?
    C5 C4 C9 S1c . . . . 179.79(18) ?
    C4 S1Bd C2 N10 . . . . 179.3(2) ?
    C9 N3Bd C2 N10 . . . . 178.2(6) ?
    C5 C4 C9 N3Bd . . . . 177.7(6) ?
    S1Bd C4 C9 N3Bd . . . . -3.4(7) ?
    C2 N10 C11 C12 . . . . -178.51(18) ?
    C4 S1Bd C2 N3Bd . . . . 1.8(9) ?
    C4 N3c C2 S1c . . . . 1.7(3) ?
    C9 S1c C2 N10 . . . . -179.71(16) ?
    C4 C5 C6 C7 . . . . -0.1(5) ?
    C5 C4 C9 C8 . . . . 0.0(4) ?
    C5 C6 C7 C8 . . . . 0.1(5) ?
    C6 C7 C8 C9 . . . . -0.1(5) ?
    C7 C8 C9 S1c . . . . -179.8(2) ?
    C7 C8 C9 N3Bd . . . . -175.9(11) ?
    C7 C8 C9 C4 . . . . 0.0(4) ?
    C14 C15 N19 C20a . . . . -178.3(3) ?
    C9 S1c C2 N3c . . . . -1.3(2) ?
    C14 C15 N19 C20Bb . . . . 142.1(7) ?
    C16 C15 N19 C20a . . . . 1.3(4) ?
    C16 C15 N19 C20Bb . . . . -38.4(8) ?
    C9 N3Bd C2 S1Bd . . . . -4.7(15) ?
    C2 N3c C4 C5 . . . . 179.3(2) ?
    C2 S1Bd C4 C5 . . . . -179.7(2) ?
    C2 S1Bd C4 C9 . . . . 1.3(5) ?
    C2 N3c C4 C9 . . . . -1.4(3) ?
    S1Bd C4 C5 C6 . . . . -179.0(3) ?
    N3c C4 C5 C6 . . . . 179.3(3) ?
    C2 S1c C9 C4 . . . . 0.37(18) ?
    C2 N3Bd C9 C4 . . . . 4.7(12) ?
    N3c C4 C9 C8 . . . . -179.3(2) ?
    S1Bd C4 C9 C8 . . . . 178.8(4) ?
    C2 N3Bd C9 C8 . . . . -178.8(4) ?
    C2 S1c C9 C8 . . . . -179.8(2) ?
    S1c C2 N10 C11 . . . . 177.55(15) ?
    N3Bd C2 N10 C11 . . . . 174.4(9) ?
    N3c C2 N10 C11 . . . . -0.6(4) ?
    S1Bd C2 N10 C11 . . . . -2.6(4) ?
    C20a N19 C22 C23 . . . . -99.1(3) ?
    C20Bb N19 C22 C23 . . . . -60.2(7) ?
    C9 C4 C5 C6 . . . . 0.1(4) ?
    N10 C11 C12 C13 . . . . -2.3(3) ?
    N10 C11 C12 C17 . . . . 176.20(19) ?
    C11 C12 C13 C14 . . . . 178.74(19) ?
    C11 C12 C13 O18 . . . . -0.9(3) ?
    C11 C12 C17 C16 . . . . -178.2(2) ?
    C12 C13 C14 C15 . . . . 0.0(3) ?
    C13 C12 C17 C16 . . . . 0.4(3) ?
    C13 C14 C15 C16 . . . . -0.5(3) ?
    C13 C14 C15 N19 . . . . 179.0(2) ?
    C14 C15 C16 C17 . . . . 1.1(3) ?
    C14 C15 N19 C22 . . . . 3.1(4) ?
    C15 C16 C17 C12 . . . . -1.0(4) ?
    C15 N19 C20a C21a . . . . -84.6(4) ?
    C15 N19 C20Bb C21Bb . . . . 114.0(11) ?
    C15 N19 C22 C23 . . . . 79.6(3) ?
    C16 C15 N19 C22 . . . . -177.4(2) ?
    C17 C12 C13 C14 . . . . 0.1(3) ?
    C17 C12 C13 O18 . . . . -179.50(19) ?
    O18 C13 C14 C15 . . . . 179.6(2) ?
    N19 C15 C16 C17 . . . . -178.5(2) ?
    C22 N19 C20Bb C21Bb . . . . -103.5(12) ?
    C22 N19 C20a C21a . . . . 94.1(3) ?
loop_
    _geom_hbond_atom_site_label_D
    _geom_hbond_atom_site_label_H
    _geom_hbond_atom_site_label_A
    _geom_hbond_site_symmetry_D
    _geom_hbond_site_symmetry_H
    _geom_hbond_site_symmetry_A
    _geom_hbond_distance_DH
    _geom_hbond_distance_HA
    _geom_hbond_distance_DA
    _geom_hbond_angle_DHA
    _geom_hbond_publ_flag
    O18 H18 N10 1_555 1_555 1_555 0.90(3) 1.79(3) 2.582(2) 146.6(7) yes
    C16 H16 O18 1_555 1_555 1_655 0.93 2.48 3.312(3) 149 yes
_shelx_space_group_comment
;
The symmetry employed for this shelxl refinement is uniquely defined
by the following loop, which should always be used as a source of
symmetry information in preference to the above space-group names.
They are only intended as comments.
;
_shelx_estimated_absorpt_T_min     ?
_shelx_estimated_absorpt_T_max     ?
_shelx_hkl_file
;
   0   0   2    7.39    0.89
   0   0  -2    8.12    0.88
   0   0  -2    7.73    0.45
   0   0   2    7.77    0.46
   0   0   2    7.11    0.73
   0   0   2    8.64    0.56
   0   0   2    8.26    0.95
   0   0  -2    7.55    0.51
   0   0  -2    8.69    0.90
   0   0   2    7.59    0.65
   0   0  -2    8.01    0.77
   0   0  -2    7.41    0.64
   0   0   2    7.29    0.78
   0   0  -3    0.20    0.32
   0   0  -3   -0.04    0.08
   0   0   3    0.15    0.11
   0   0   3   -0.17    0.26
   0   0   3    0.03    0.20
   0   0   3    0.19    0.17
   0   0  -3   -0.12    0.12
   0   0  -3    0.26    0.35
   0   0   3    0.20    0.37
   0   0   3    0.10    0.13
   0   0   3    0.28    0.33
   0   0  -3   -0.13    0.17
   0   0  -3   -0.08    0.21
   0   0   4  279.06    5.73
   0   0   4  282.11    6.49
   0   0  -4  296.48    5.79
   0   0   4  275.27    8.83
   0   0  -4  289.24    8.25
   0   0   4  289.88    7.85
   0   0  -4  287.28    8.18
   0   0  -4  254.43    7.55
   0   0  -4  277.39    5.98
   0   0   4  292.10    9.10
   0   0   4  281.68    8.08
   0   0   4  289.19    7.06
   0   0  -4  285.88    6.99
   0   0  -5    0.14    0.15
   0   0  -5   -0.27    0.49
   0   0   5    0.09    0.21
   0   0   5    0.15    0.36
   0   0  -5   -0.02    0.12
   0   0   5    0.59    0.52
   0   0   5    0.30    0.36
   0   0  -5   -0.06    0.30
   0   0  -6   12.04    1.79
   0   0  -6   11.53    1.04
   0   0   6   11.00    1.25
   0   0   6   11.79    1.68
   0   0  -6   11.19    1.06
   0   0  -6   13.83    1.56
   0   0   6   12.04    1.85
   0   0   6   11.85    2.08
   0   0  -7   -0.35    0.23
   0   0  -7   -0.10    0.48
   0   0   7   -0.30    0.77
   0   0   7   -0.08    0.24
   0   0  -7    0.09    0.36
   0   0  -7    0.02    0.17
   0   0  -7   -0.23    0.48
   0   0   7    0.60    0.79
   0   0   7    0.33    0.56
   0   0  -8  112.53    6.34
   0   0  -8   93.39    3.49
   0   0  -8  119.95    5.98
   0   0   8  109.44    6.02
   0   0   8  117.48    8.05
   0   0  -8  107.05    3.90
   0   0   8  113.25    6.88
   0   0  -8  125.95    5.67
   0   0  -9   -0.14    0.52
   0   0   9    0.10    0.44
   0   0   9   -0.40    1.20
   0   0  -9    0.20    0.61
   0   0   9   -0.70    1.01
   0   0  10   10.59    1.98
   0   0 -10    7.13    1.63
   0   0 -10   10.33    1.83
   0   0  10    8.54    2.19
   0   0  10    8.94    2.56
   0   0 -11    2.01    1.20
   0   0 -11    0.66    0.81
   0   0  11    3.93    1.77
   0   0 -11    0.52    0.64
   0   0  11    2.30    1.77
   0   0 -12   68.03    5.66
   0   0 -12   67.03    5.72
   0   0  12   76.28    8.58
   0   0  12   63.44    6.74
   0   0 -12   84.08    5.92
   0   0 -13    0.97    0.89
   0   0 -13    0.67    0.95
   0   0  13    3.46    1.78
   0   0  13    5.12    2.63
   0  -1  -2   83.56    2.23
   0  -1   2   81.14    2.52
   0   1  -2   86.84    2.43
   0   1   2   79.78    3.30
   0   1  -2   81.94    2.06
   0  -1   2   85.37    3.03
   0  -1  -2   91.34    3.31
   0   1  -2   88.51    2.90
   0   1   2   86.00    2.08
   0  -1  -2   84.16    2.59
   0   1   2   88.47    2.44
   0  -1   2   85.63    3.06
   0  -1  -2   87.86    3.26
   0   1   2   86.22    2.10
   0  -1  -2   81.49    2.89
   0  -1   2   83.21    3.00
   0  -1  -2   83.88    2.06
   0   1  -2   87.44    2.88
   0   1   2   85.32    3.40
   0   1  -2   83.69    2.89
   0   1   2   83.20    2.49
   0  -1  -2   84.21    2.48
   0   1  -2   91.08    2.57
   0   1   2   84.21    2.84
   0  -1   2   84.27    2.96
   0   1   3    0.09    0.18
   0   1  -3    0.13    0.11
   0  -1   3    0.46    0.41
   0  -1  -3   -0.09    0.13
   0   1   3    0.00    0.08
   0   1  -3    0.30    0.36
   0  -1  -3   -0.07    0.26
   0  -1  -3    0.13    0.21
   0   1   3    0.15    0.22
   0  -1   3    0.17    0.19
   0  -1   3   -0.13    0.24
   0  -1  -3    0.45    0.35
   0   1  -3   -0.06    0.10
   0   1  -3    0.19    0.24
   0  -1  -3   -0.10    0.13
   0   1   3    0.14    0.11
   0   1   3    0.24    0.28
   0  -1   3   -0.04    0.24
   0   1  -3    0.10    0.20
   0  -1   3    0.04    0.26
   0   1   3   -0.07    0.19
   0   1   3   -0.19    0.29
   0   1  -3   -0.09    0.22
   0  -1  -3    0.05    0.22
   0  -1  -3    0.23    0.18
   0   1  -4    2.69    0.70
   0   1  -4    1.94    0.33
   0  -1   4    2.09    0.67
   0  -1  -4    1.96    0.62
   0   1   4    2.05    0.33
   0  -1  -4    1.91    0.37
   0   1   4    1.50    0.64
   0   1   4    1.19    0.47
   0  -1   4    1.97    0.46
   0  -1  -4    1.20    0.36
   0  -1   4    2.78    0.69
   0  -1  -4    1.78    0.35
   0  -1  -4    1.23    0.38
   0   1  -4    2.59    0.64
   0   1   4    1.92    0.37
   0   1  -4    2.18    0.39
   0   1   4    2.32    0.51
   0  -1   4    2.33    0.73
   0   1   4    1.32    0.51
   0   1  -4    2.43    0.63
   0   1  -4    2.64    0.51
   0  -1  -4    1.38    0.45
   0   1   4    1.46    0.62
   0  -1  -4    1.37    0.57
   0  -1   4    2.35    0.69
   0  -1   5   55.93    2.79
   0   1  -5   55.24    3.43
   0   1   5   58.64    2.13
   0  -1  -5   54.69    2.29
   0   1  -5   57.95    2.15
   0   1  -5   59.22    1.55
   0  -1  -5   55.63    3.69
   0   1   5   62.66    2.69
   0   1   5   59.98    3.26
   0  -1  -5   57.60    3.11
   0  -1   5   59.18    3.71
   0   1  -5   56.65    2.41
   0  -1   5   58.05    4.06
   0  -1  -5   56.74    2.24
   0   1   5   59.87    4.36
   0   1  -5   57.72    2.99
   0  -1  -5   54.62    2.88
   0   1   5   64.49    3.83
   0  -1   5   51.94    3.51
   0  -1   6  123.87    4.88
   0   1   6  144.13    4.77
   0   1  -6  136.04    3.91
   0  -1  -6  129.79    4.10
   0  -1  -6  141.40    6.49
   0   1   6  132.12    3.85
   0   1  -6  142.10    6.16
   0  -1   6  147.15    6.49
   0   1   6  143.95    5.76
   0  -1  -6  134.46    5.49
   0  -1   6  138.95    7.20
   0   1   6  142.43    7.61
   0  -1  -6  138.51    4.09
   0   1  -6  140.18    4.35
   0   1  -6  140.27    5.30
   0  -1   6  133.43    6.35
   0  -1  -6  144.42    5.32
   0   1   6  144.70    6.60
   0  -1  -7    0.67    0.66
   0  -1  -7    0.09    0.17
   0   1  -7    0.11    0.17
   0   1  -7   -0.08    0.37
   0   1   7    0.01    0.28
   0  -1  -7   -0.07    0.32
   0  -1   7    0.00    0.45
   0  -1   7   -0.03    0.25
   0   1   7   -0.25    0.48
   0  -1  -7   -0.12    0.15
   0   1  -7    0.18    0.25
   0  -1   7    0.12    0.75
   0  -1  -7    0.53    0.52
   0   1   7   -0.49    0.79
   0   1  -7    0.09    0.36
   0  -1   7   -0.12    0.42
   0   1   7   -0.25    0.47
   0   1  -8   11.74    1.11
   0  -1  -8   14.37    2.29
   0   1   8   15.45    2.06
   0   1  -8   13.29    1.96
   0  -1   8   11.00    1.98
   0  -1  -8   15.83    2.09
   0  -1  -8   13.56    1.26
   0   1  -8   13.85    1.38
   0  -1  -8   13.89    1.83
   0   1   8   16.76    2.64
   0  -1   8   13.82    2.77
   0   1  -8   17.56    2.07
   0   1   8   13.60    2.73
   0  -1   8   12.65    2.31
   0   1   9    4.21    1.14
   0  -1  -9    1.91    0.79
   0   1  -9    5.74    1.41
   0  -1   9    4.21    1.32
   0  -1  -9    6.14    1.56
   0   1  -9    2.42    0.51
   0   1  -9    4.18    1.11
   0   1   9    2.76    1.31
   0  -1  -9    4.61    1.17
   0  -1   9    3.08    1.38
   0   1   9    3.73    1.42
   0  -1   9    4.77    1.55
   0  -1  10   16.14    2.58
   0   1 -10   18.40    2.66
   0  -1 -10   17.20    2.55
   0   1 -10   15.89    2.42
   0  -1  10   13.20    2.70
   0  -1  10   21.40    3.98
   0   1  10   16.02    3.45
   0  -1 -10   16.29    2.33
   0   1 -10   19.02    2.47
   0   1  10   19.56    3.35
   0   1 -11    4.71    1.58
   0  -1 -11    1.57    1.08
   0   1 -11    1.87    0.91
   0   1 -11    3.11    1.25
   0   1  11    3.83    2.03
   0  -1  11    2.60    1.66
   0  -1  11    7.08    2.21
   0  -1 -11    5.42    1.46
   0   1  11    3.00    1.37
   0   1 -12    3.90    1.37
   0  -1 -12    4.64    1.63
   0   1 -12    1.93    1.17
   0  -1 -12    0.91    0.81
   0  -1 -12    5.32    1.53
   0   1  12    5.41    2.42
   0  -1  12    7.56    2.58
   0   1  12    5.16    2.01
   0   1 -12    4.41    1.46
   0  -1  12    2.41    1.40
   0  -1 -13   18.27    3.17
   0   1 -13   16.79    3.03
   0   1 -13   16.88    2.93
   0  -1 -13   17.42    3.03
   0   1  13   18.32    3.84
   0  -1  13   18.99    3.91
   0   1  13   19.47    4.59
   0  -1  13   19.96    4.65
   0   2  -1  583.31    9.23
   0  -2  -1  630.96   10.93
   0  -2   1  586.04    9.34
   0  -2   1  601.29   10.76
   0   2   1  582.50    9.77
   0  -2  -1  603.80    9.76
   0  -2   1  589.69   10.77
   0   2  -1  581.95   10.23
   0  -2   1  540.47   10.10
   0  -2  -1  582.35    9.75
   0   2   1  588.28    9.75
   0  -2  -1  611.27   10.90
   0  -2  -1  584.41    9.79
   0   2  -1  599.47   10.06
   0  -2   1  601.86   10.02
   0   2   1  573.65    9.73
   0  -2   1  586.37    9.22
   0  -2   2   95.00    3.05
   0   2  -2   91.93    2.95
   0  -2  -2   99.84    3.72
   0   2   2   91.38    3.73
   0   2   2   93.29    2.67
   0  -2   2   91.34    3.15
   0   2   2   95.28    2.87
   0  -2   2   98.61    3.59
   0  -2  -2   91.34    2.84
   0  -2  -2   96.52    3.66
   0   2  -2   96.36    2.87
   0   2  -2   89.07    3.11
   0   2   2  100.15    3.24
   0   2   2   91.09    3.73
   0  -2   2   94.94    3.03
   0   2   2   96.80    2.33
   0  -2  -2   95.30    3.14
   0   2   2   98.32    2.75
   0   2  -2   91.25    2.68
   0  -2   2   92.89    3.20
   0   2  -2   95.31    3.23
   0  -2  -2   95.36    2.77
   0   2  -3   82.00    3.22
   0   2   3   79.72    4.03
   0  -2  -3   73.24    3.63
   0   2   3   80.70    2.40
   0  -2   3   79.09    3.43
   0  -2   3   76.90    3.04
   0   2  -3   78.93    2.80
   0  -2   3   79.06    3.65
   0  -2  -3   75.17    2.90
   0   2   3   76.63    2.48
   0   2  -3   78.92    3.12
   0   2  -3   73.26    3.20
   0  -2   3   81.79    3.49
   0   2   3   78.71    2.32
   0  -2  -3   73.30    3.24
   0   2   3   77.40    4.01
   0  -2  -3   79.20    3.77
   0   2   3   77.50    3.27
   0  -2  -3   77.21    2.78
   0   2  -3   81.65    2.89
   0   2  -3   81.64    3.39
   0  -2   3   73.42    3.33
   0   2   3   81.71    2.87
   0  -2  -4   17.43    1.90
   0   2   4   17.09    2.08
   0   2  -4   18.80    1.12
   0  -2   4   18.25    1.90
   0   2   4   21.80    1.16
   0  -2   4   19.32    1.58
   0   2  -4   19.38    1.74
   0  -2   4   19.74    2.00
   0  -2  -4   18.51    1.57
   0   2   4   19.76    1.43
   0   2  -4   18.51    1.27
   0  -2  -4   19.61    1.11
   0  -2   4   19.24    2.00
   0  -2  -4   18.39    1.75
   0   2  -4   20.61    1.78
   0   2   4   18.02    2.19
   0  -2  -4   22.03    2.12
   0   2   4   19.21    1.17
   0   2  -4   20.00    1.79
   0   2   4   19.27    1.85
   0   2   4   19.18    1.50
   0  -2   4   19.54    1.90
   0   2  -4   20.43    1.56
   0  -2  -4   17.41    1.43
   0   2   5    5.83    0.63
   0   2  -5    6.62    0.69
   0  -2  -5    7.75    1.43
   0   2  -5    5.09    1.02
   0   2   5    5.45    0.88
   0  -2   5    6.71    1.01
   0  -2   5   10.15    1.58
   0  -2  -5    4.93    0.93
   0   2  -5    5.80    0.76
   0   2   5    6.83    0.78
   0  -2  -5    5.80    0.66
   0  -2   5    4.29    1.04
   0   2  -5    6.14    0.96
   0  -2   5    6.66    1.23
   0   2   5    4.93    1.27
   0   2   5    6.15    1.18
   0  -2  -5    5.97    0.94
   0   2  -6    7.07    0.77
   0   2   6    7.49    0.78
   0  -2  -6    5.86    1.29
   0   2  -6    7.63    0.57
   0  -2   6    7.78    1.54
   0   2   6    8.00    1.20
   0  -2   6    6.92    1.14
   0  -2  -6    5.94    1.07
   0   2  -6    6.75    0.89
   0   2   6    7.61    0.90
   0  -2  -6    7.10    0.78
   0   2  -6    7.21    1.11
   0  -2   6    5.76    1.32
   0  -2  -6    7.93    1.18
   0   2   6    9.71    1.99
   0   2   6    6.25    1.35
   0  -2   6    7.92    1.64
   0   2   7   -0.09    0.23
   0   2  -7   -0.15    0.24
   0  -2  -7    1.31    0.88
   0  -2   7    0.36    0.42
   0   2   7   -0.30    0.39
   0   2   7    0.11    0.27
   0  -2  -7    0.38    0.34
   0  -2   7    1.00    0.70
   0  -2  -7   -0.08    0.16
   0   2  -7    0.07    0.19
   0  -2  -7    0.21    0.38
   0  -2   7    0.08    0.58
   0  -2   7   -0.31    0.87
   0   2   7   -0.33    0.61
   0   2  -7    0.53    0.53
   0   2   7   -0.42    0.62
   0  -2  -8   27.17    3.17
   0   2  -8   24.98    1.64
   0  -2   8   20.43    2.77
   0   2   8   26.28    2.53
   0  -2  -8   22.63    2.51
   0  -2   8   25.48    3.62
   0   2   8   27.61    3.90
   0   2  -8   22.41    1.85
   0   2   8   25.54    3.30
   0   2  -8   28.34    2.64
   0  -2  -8   26.43    2.52
   0  -2   8   22.27    2.96
   0  -2   9    1.51    1.04
   0   2  -9    1.77    0.89
   0  -2  -9    2.65    1.04
   0   2   9    2.51    0.88
   0  -2  -9    2.57    1.09
   0   2  -9    1.84    0.44
   0   2   9   -0.20    0.97
   0   2  -9    1.58    0.62
   0  -2   9    4.46    1.84
   0  -2  -9    2.77    0.90
   0   2   9    1.79    1.28
   0  -2   9    1.82    1.08
   0  -2  10   20.14    3.02
   0   2 -10   15.64    2.42
   0  -2 -10   17.26    2.58
   0   2 -10   16.02    2.41
   0   2 -10   23.02    2.75
   0   2  10   15.85    3.01
   0  -2 -10   21.35    2.63
   0  -2  10   17.48    3.15
   0   2  10   25.47    4.48
   0  -2  10   12.62    3.10
   0   2 -11    5.98    1.68
   0  -2 -11    4.46    1.46
   0   2 -11    5.72    1.50
   0   2 -11   10.96    2.05
   0  -2  11   10.08    2.59
   0   2  11    8.99    2.41
   0  -2 -11   10.47    2.02
   0   2  11    5.58    2.22
   0  -2  11    8.84    2.84
   0   2 -12    2.03    1.14
   0  -2 -12    4.83    1.67
   0  -2 -12    2.40    1.34
   0   2 -12    0.14    0.76
   0  -2 -12    0.63    0.71
   0   2  12    2.61    1.83
   0   2 -12    3.50    1.28
   0  -2  12    6.21    2.23
   0  -2  12    3.96    1.96
   0   2  12    5.35    2.16
   0  -2 -13   12.91    2.67
   0   2 -13   13.15    2.67
   0   2 -13   12.98    2.51
   0  -2 -13    9.71    2.19
   0  -2  13   19.13    4.56
   0   2  13   15.59    3.60
   0  -2  13   13.06    3.15
   0   2  13   16.26    4.26
   0   3   0    0.10    0.18
   0  -3   0    0.00    0.11
   0  -3   0    0.02    0.15
   0  -3   0    0.11    0.15
   0   3   0    0.07    0.15
   0  -3   0    0.05    0.13
   0   3   0    0.15    0.15
   0   3  -1   46.05    2.25
   0  -3   1   46.88    2.27
   0  -3  -1   42.08    2.01
   0  -3   1   44.23    1.21
   0  -3  -1   46.24    2.14
   0   3   1   41.06    2.00
   0  -3   1   45.58    2.19
   0  -3  -1   44.88    1.59
   0   3   1   46.34    1.65
   0  -3  -1   43.26    1.43
   0   3   1   44.80    1.51
   0   3  -1   44.68    1.90
   0   3   1   42.81    2.10
   0  -3   1   45.45    1.91
   0  -3  -1   43.23    2.10
   0   3  -1   45.97    1.14
   0  -3  -1   43.77    1.72
   0  -3   1   43.95    1.10
   0   3   1   46.29    1.72
   0  -3   2 1485.55   25.82
   0   3  -2 1491.90   23.74
   0  -3  -2 1534.52   26.31
   0   3  -2 1486.79   25.37
   0   3   2 1488.47   26.56
   0  -3   2 1463.53   24.21
   0   3   2 1482.75   24.41
   0  -3  -2 1493.20   24.38
   0  -3   2 1480.34   26.15
   0   3   2 1505.48   26.62
   0  -3  -2 1518.06   26.30
   0  -3  -2 1513.68   24.65
   0   3   2 1501.13   24.70
   0  -3   2 1487.49   25.16
   0  -3   2 1458.98   24.16
   0   3  -2 1430.40   25.09
   0  -3  -2 1506.56   24.33
   0   3  -2 1464.19   25.02
   0   3  -2 1454.85   23.53
   0  -3   2 1450.49   24.92
   0   3   2 1509.74   24.18
   0   3  -3  158.17    4.73
   0  -3   3  157.69    5.19
   0   3   3  151.51    4.19
   0   3   3  155.23    6.05
   0  -3   3  155.86    4.95
   0  -3  -3  164.80    5.88
   0   3  -3  153.09    4.38
   0   3   3  159.81    4.62
   0  -3   3  161.34    5.82
   0  -3  -3  152.82    4.59
   0  -3  -3  160.04    5.05
   0   3   3  163.04    6.23
   0   3   3  173.02    5.28
   0  -3   3  157.36    4.98
   0   3  -3  143.55    4.93
   0   3   3  155.45    3.75
   0  -3  -3  161.99    5.85
   0   3   3  148.96    4.30
   0  -3  -3  152.14    4.39
   0   3  -3  155.50    4.27
   0   3  -3  161.09    5.20
   0  -3   3  165.31    5.22
   0   3  -4    7.41    0.92
   0   3  -4    5.94    0.85
   0   3   4    6.13    0.70
   0  -3   4    6.57    1.13
   0   3   4    6.07    1.29
   0  -3  -4    6.30    1.22
   0   3  -4    5.82    0.68
   0  -3   4    8.92    1.43
   0   3   4    7.14    0.72
   0  -3  -4    6.40    0.93
   0  -3   4    6.57    1.02
   0  -3  -4    5.87    1.01
   0   3  -4    5.02    0.92
   0   3   4    6.48    0.69
   0   3   4    7.77    1.20
   0  -3   4    7.77    1.23
   0   3   4    6.68    1.39
   0  -3  -4    7.16    0.90
   0   3  -4    7.55    0.99
   0   3  -4    6.41    1.04
   0  -3  -4    5.91    1.15
   0   3   4    6.83    0.90
   0  -3   4    6.49    1.11
   0  -3   5   26.61    2.23
   0  -3  -5   32.54    2.93
   0   3   5   32.22    1.65
   0   3   5   32.22    1.10
   0   3  -5   31.39    1.65
   0  -3   5   30.97    2.89
   0  -3  -5   29.00    2.21
   0   3   5   33.06    1.93
   0  -3   5   33.23    2.91
   0   3   5   32.10    1.69
   0  -3  -5   29.50    2.54
   0   3   5   32.52    3.30
   0   3  -5   27.60    1.73
   0   3  -5   28.54    2.15
   0  -3   5   29.66    2.64
   0  -3  -5   31.74    2.20
   0   3   5   33.90    2.78
   0   3  -5   33.80    2.30
   0  -3  -6    4.81    1.30
   0   3  -6    3.51    0.56
   0   3   6    3.87    0.57
   0  -3   6    3.89    0.92
   0   3   6    5.32    0.91
   0  -3  -6    3.38    0.84
   0  -3   6    5.25    1.37
   0   3   6    3.84    0.65
   0   3  -6    3.43    0.66
   0  -3   6    6.13    1.37
   0   3  -6    4.54    0.96
   0   3   6    3.56    1.40
   0  -3  -6    2.31    0.62
   0   3   6    5.63    1.33
   0  -3   6    4.60    1.28
   0   3   7   87.90    3.15
   0  -3  -7   93.20    5.74
   0   3  -7   91.67    3.31
   0   3  -7   92.62    2.58
   0  -3   7   95.16    5.98
   0   3   7   92.85    4.24
   0  -3  -7   92.08    4.80
   0   3   7  100.99    7.13
   0   3   7   95.73    3.63
   0   3  -7   82.54    3.61
   0  -3   7   91.42    6.21
   0   3   7   94.47    5.81
   0   3  -7   93.80    4.63
   0  -3  -7   94.31    4.60
   0  -3   7   88.79    5.57
   0  -3  -8    5.01    1.20
   0   3   8    6.27    1.17
   0  -3   8    8.25    1.87
   0  -3  -8    5.36    1.43
   0   3  -8    5.14    0.75
   0   3   8    6.32    1.80
   0  -3   8    4.99    1.47
   0  -3   8    8.98    2.09
   0  -3  -8    5.91    1.18
   0   3   8    4.97    1.40
   0   3  -8    6.07    1.28
   0  -3  -9   31.29    3.62
   0   3  -9   23.48    2.68
   0   3  -9   24.75    1.69
   0   3   9   28.79    2.60
   0  -3   9   28.82    3.58
   0  -3  -9   24.98    2.86
   0  -3   9   33.33    4.46
   0   3   9   24.48    3.49
   0   3   9   24.09    4.09
   0  -3  -9   28.30    2.82
   0  -3   9   24.69    3.37
   0   3  -9   31.18    3.02
   0  -3 -10   77.26    6.04
   0   3 -10   68.96    4.91
   0  -3  10   67.74    5.81
   0  -3 -10   69.50    5.18
   0   3 -10   77.18    5.38
   0   3  10   74.00    7.63
   0  -3  10   70.72    7.09
   0   3  10   81.15    6.86
   0   3 -10   77.68    5.11
   0  -3 -10   72.67    4.91
   0  -3  10   74.46    6.33
   0  -3 -11   13.95    2.43
   0  -3  11   12.30    2.60
   0   3 -11   16.93    2.66
   0   3 -11   13.41    2.34
   0   3  11   14.89    3.11
   0   3 -11   18.82    2.67
   0  -3  11   17.43    3.75
   0  -3  11   11.38    2.60
   0   3  11   15.18    3.74
   0  -3 -11   15.88    2.46
   0   3 -12    1.63    0.95
   0  -3 -12    1.84    1.03
   0   3 -12    1.45    0.85
   0  -3  12    0.52    0.98
   0   3  12    2.21    1.59
   0  -3  12    1.76    1.12
   0   3 -12    2.75    1.08
   0   3  12    2.76    1.71
   0  -3 -12    4.03    1.48
   0   3 -13    2.06    1.21
   0  -3 -13    2.57    1.23
   0   3 -13    0.52    0.84
   0  -3  13   -0.19    0.76
   0  -3  13    0.30    0.96
   0  -4   0   75.35    3.21
   0   4   0   79.74    2.04
   0   4   0   76.99    3.24
   0  -4   0   71.69    1.79
   0  -4   0   80.40    2.24
   0   4   0   76.59    2.03
   0  -4   0   76.99    2.75
   0  -4   0   78.12    2.49
   0  -4   0   75.94    2.43
   0   4   0   75.95    2.41
   0  -4  -1    8.14    0.93
   0   4  -1    7.99    1.05
   0   4   1    7.75    0.99
   0  -4   1    6.99    0.93
   0  -4   1    6.27    0.92
   0   4   1    7.01    0.66
   0  -4  -1    6.12    0.85
   0  -4  -1    7.72    0.62
   0  -4  -1    7.27    0.51
   0   4   1    7.50    0.91
   0   4   1    7.40    0.59
   0  -4   1    7.02    0.81
   0   4  -1    6.94    0.80
   0  -4  -1    6.28    0.73
   0   4   1    6.50    0.70
   0  -4   1    6.92    0.38
   0  -4  -1    6.16    0.83
   0   4  -1    6.59    0.45
   0   4   2 9447.17  143.05
   0   4   2 9484.98  141.65
   0  -4  -2 9793.25  142.90
   0  -4   2 9681.51  142.87
   0   4  -2 8805.89  139.10
   0   4  -2 9999.00  142.59
   0  -4  -2 9201.39  140.25
   0  -4   2 9574.49  142.85
   0   4   2 9274.42  140.40
   0  -4   2 9306.89  141.51
   0   4   2 9469.84  140.33
   0   4  -2 9006.15  141.29
   0  -4  -2 9574.97  142.82
   0   4   2 9543.51  143.17
   0  -4  -2 9460.21  140.26
   0   4  -2 9480.72  141.06
   0   4   2 9342.62  140.23
   0   4  -2 8922.67  138.87
   0  -4  -2 9398.38  140.44
   0  -4   2 8780.52  139.25
   0   4  -3 2330.73   39.33
   0  -4   3 2327.23   38.59
   0  -4  -3 2378.19   41.03
   0  -4   3 2373.67   40.29
   0   4   3 2329.47   41.66
   0   4  -3 2339.11   37.63
   0  -4  -3 2320.72   38.40
   0   4   3 2365.58   38.44
   0  -4   3 2356.61   41.07
   0   4   3 2334.48   41.74
   0  -4  -3 2351.40   38.93
   0  -4   3 2395.39   39.69
   0  -4   3 2328.74   38.58
   0   4  -3 2244.85   39.42
   0  -4  -3 2345.06   41.00
   0   4   3 2452.45   39.14
   0   4  -3 2391.36   37.34
   0   4  -3 2377.19   39.44
   0  -4   3 2290.29   39.27
   0   4   3 2384.45   38.09
   0  -4  -3 2379.63   38.36
   0  -4  -4   20.39    2.31
   0  -4   4   20.52    1.90
   0   4   4   17.42    1.37
   0   4  -4   16.32    1.41
   0   4  -4   19.61    1.70
   0  -4   4   17.43    1.87
   0   4   4   16.22    1.50
   0  -4   4   20.03    2.27
   0  -4  -4   16.04    1.55
   0  -4  -4   16.32    1.69
   0  -4   4   18.53    1.84
   0   4   4   14.54    1.08
   0   4   4   21.85    2.61
   0  -4   4   20.07    1.96
   0   4  -4   15.65    1.33
   0  -4  -4   13.80    1.36
   0   4  -4   16.77    1.75
   0   4  -5    5.75    0.74
   0  -4  -5    5.05    1.24
   0   4   5    5.84    0.76
   0   4  -5    5.15    0.85
   0   4  -5    6.14    0.92
   0   4  -5    6.61    1.00
   0   4   5    5.42    0.64
   0  -4  -5    5.63    1.02
   0  -4   5    4.87    1.02
   0  -4   5    6.67    1.39
   0   4   5    6.17    0.74
   0  -4  -5    5.39    1.07
   0   4  -5    7.61    1.09
   0  -4   5    7.59    1.37
   0   4   5    5.03    1.09
   0  -4  -5    6.03    0.97
   0  -4   5    5.26    1.08
   0   4   5    5.00    1.27
   0   4   6   60.73    2.56
   0   4   6   62.74    1.75
   0  -4  -6   60.59    4.46
   0  -4   6   59.70    3.89
   0   4  -6   54.29    3.33
   0   4  -6   60.96    2.62
   0  -4  -6   58.92    3.53
   0   4   6   60.69    2.70
   0  -4   6   56.35    4.44
   0   4   6   67.88    5.42
   0   4   6   61.49    2.63
   0   4  -6   51.90    2.65
   0  -4   6   60.36    4.46
   0  -4  -6   60.58    3.43
   0   4  -6   68.94    3.62
   0   4   6   66.53    4.36
   0  -4   6   60.61    4.20
   0   4  -7    4.03    0.88
   0  -4  -7    5.30    1.50
   0   4  -7    5.02    0.73
   0   4   7    5.07    0.71
   0   4   7    5.04    0.86
   0  -4  -7    5.28    1.10
   0  -4   7    3.94    1.27
   0   4  -7    3.75    0.73
   0   4   7    5.47    0.81
   0   4   7    7.08    1.62
   0  -4   7    6.35    1.51
   0  -4   7    6.72    1.69
   0  -4  -7    4.83    1.06
   0   4  -7    6.25    1.20
   0   4   7    5.47    1.72
   0  -4  -8   14.43    2.00
   0  -4   8   14.87    2.62
   0   4   8   15.67    1.63
   0   4  -8   14.59    0.96
   0   4  -8   15.03    1.97
   0   4  -8   14.94    1.33
   0  -4  -8   14.69    2.43
   0  -4   8   14.59    2.59
   0  -4  -8   13.06    1.82
   0   4  -8   14.84    1.95
   0   4   8   16.18    2.65
   0   4   8   17.62    3.26
   0  -4   8   18.05    2.66
   0  -4  -9    0.17    0.39
   0  -4   9    0.23    0.79
   0  -4  -9    1.12    1.07
   0   4  -9   -1.12    0.99
   0   4  -9    0.27    0.29
   0  -4   9    1.45    1.00
   0   4  -9    0.51    0.44
   0  -4  -9    0.47    0.49
   0  -4   9   -1.11    1.20
   0   4   9    0.46    0.82
   0   4   9    0.98    0.74
   0   4 -10  134.48    6.90
   0  -4 -10  129.63    8.10
   0  -4 -10  130.81    7.20
   0  -4  10  126.44    8.35
   0   4  10  141.38   10.65
   0  -4  10  148.36   10.23
   0  -4 -10  133.01    6.86
   0   4  10  149.38    9.42
   0  -4  10  126.66    8.31
   0   4 -10  142.40    7.05
   0  -4  11    1.94    1.14
   0   4 -11   -1.38    1.03
   0  -4 -11   -0.23    0.58
   0   4 -11    0.76    0.85
   0  -4 -11    1.05    0.82
   0   4 -11   -0.89    0.94
   0  -4  11   -0.28    0.81
   0   4  11   -0.55    1.50
   0  -4  11    0.76    1.06
   0   4  11    0.13    0.77
   0  -4 -12    0.54    0.64
   0   4 -12    0.67    0.65
   0   4 -12    0.58    0.72
   0  -4  12    0.36    0.75
   0  -4 -12   -0.54    0.73
   0   4  12    2.33    1.56
   0   4  12    1.82    1.55
   0  -4  12   -2.58    1.65
   0   4 -12    1.88    1.11
   0   4 -13    0.08    0.88
   0  -4 -13    1.29    0.94
   0   4 -13    1.17    0.93
   0  -4  13   -0.81    1.28
   0  -4  13    0.24    1.12
   0   5   0    0.71    0.24
   0  -5   0    0.92    0.20
   0   5   0    1.01    0.25
   0   5   0    0.72    0.58
   0  -5   0    0.95    0.41
   0  -5   0    0.41    0.44
   0  -5   0    1.16    0.32
   0  -5   0    1.11    0.41
   0   5   0    0.98    0.33
   0  -5   0    1.05    0.37
   0   5  -1 1047.45   20.26
   0  -5   1 1009.12   20.26
   0  -5  -1 1047.99   19.86
   0   5   1 1033.31   19.91
   0   5  -1 1000.94   18.38
   0  -5   1 1024.02   19.61
   0  -5  -1 1062.77   17.82
   0   5   1 1057.32   17.81
   0  -5   1 1042.81   18.87
   0   5  -1 1052.07   18.77
   0   5   1 1014.28   19.17
   0   5   1 1109.40   17.25
   0  -5  -1 1067.87   19.34
   0   5   1 1077.88   18.47
   0  -5   1 1023.41   16.56
   0  -5  -1 1071.61   18.54
   0   5  -1 1037.30   17.09
   0  -5  -2  587.50   13.16
   0   5   2  595.38   12.75
   0  -5   2  579.21   10.34
   0  -5   2  596.16   13.50
   0   5  -2  606.34   13.40
   0  -5   2  589.13   13.51
   0   5   2  593.61   11.44
   0  -5  -2  589.46   11.26
   0  -5   2  587.37   12.33
   0   5   2  571.29   11.09
   0  -5  -2  601.33   13.26
   0  -5  -2  589.71   10.92
   0   5  -2  575.19   12.25
   0   5   2  600.85   13.49
   0   5  -2  587.94    9.87
   0  -5  -2  586.39   11.67
   0  -5   2  599.42   10.13
   0   5  -2  587.74   11.83
   0   5   2  598.48   11.48
   0  -5   3 2462.41   43.52
   0   5   3 2489.93   44.46
   0   5  -3 2538.61   39.75
   0  -5   3 2466.38   40.72
   0  -5  -3 2597.00   43.93
   0   5  -3 2548.58   42.71
   0   5   3 2543.01   42.24
   0  -5   3 2514.85   44.09
   0   5   3 2495.07   41.06
   0  -5  -3 2471.37   40.94
   0   5   3 2545.49   41.35
   0   5  -3 2394.00   42.15
   0   5   3 2491.98   44.58
   0  -5   3 2517.57   42.40
   0  -5  -3 2590.52   43.96
   0  -5  -3 2503.82   41.16
   0  -5   3 2526.30   40.77
   0   5  -3 2678.87   39.59
   0   5   3 2542.30   40.75
   0   5  -3 2507.07   41.95
   0  -5  -3 2573.40   41.17
   0  -5   3 2484.76   41.83
   0   5  -4    0.16    0.18
   0   5  -4   -0.14    0.37
   0   5   4    0.16    0.22
   0  -5  -4   -0.03    0.41
   0  -5   4   -0.04    0.37
   0  -5   4   -0.02    0.33
   0   5  -4    0.36    0.49
   0  -5  -4    0.39    0.37
   0  -5   4    0.43    0.58
   0  -5  -4   -0.16    0.33
   0  -5   4    0.34    0.36
   0   5   4    0.38    0.27
   0  -5  -4    0.14    0.33
   0  -5   4    1.18    0.53
   0   5  -4    0.21    0.33
   0   5   4    0.25    0.49
   0  -5  -5    1.64    0.69
   0   5   5    1.81    0.48
   0   5  -5    1.30    0.42
   0   5  -5    1.06    0.36
   0  -5   5    2.73    0.96
   0  -5   5    1.20    0.52
   0  -5  -5    1.71    0.69
   0   5  -5    2.81    0.72
   0  -5  -5    0.91    0.44
   0   5   5    1.20    0.37
   0   5   5    2.67    1.22
   0  -5  -5    1.60    0.56
   0  -5   5    1.51    0.68
   0   5   5    2.01    0.87
   0   5  -5    3.40    0.78
   0  -5   5    1.48    0.59
   0   5  -6    3.60    0.78
   0   5  -6    4.23    0.70
   0  -5  -6    4.47    1.22
   0   5   6    4.39    0.70
   0  -5  -6    3.64    0.88
   0   5  -6    6.25    1.05
   0   5   6    4.66    0.55
   0  -5   6    2.90    1.04
   0   5   6    5.55    0.78
   0   5   6    3.64    1.37
   0  -5  -6    4.81    0.93
   0  -5   6    5.17    1.30
   0   5   6    3.85    1.07
   0   5  -6    4.87    1.00
   0  -5   6    3.40    1.00
   0  -5  -7   -0.22    0.71
   0   5  -7    0.36    0.23
   0   5  -7    0.56    0.50
   0   5   7    0.47    0.26
   0   5   7    0.91    0.20
   0  -5  -7    0.30    0.62
   0  -5   7    0.57    0.47
   0   5   7    0.91    0.27
   0   5   7    0.43    0.27
   0  -5   7    1.14    0.81
   0   5   7    1.37    0.86
   0  -5   7    0.55    0.61
   0  -5  -7    0.19    0.35
   0   5   7    0.63    0.43
   0   5  -7    0.35    0.43
   0  -5  -8    2.01    1.06
   0   5  -8    1.16    0.55
   0   5  -8    2.27    0.56
   0  -5   8    2.48    1.25
   0  -5  -8    2.64    1.03
   0   5   8    1.82    0.44
   0   5   8    1.34    0.44
   0  -5   8    2.80    1.14
   0   5   8    1.83    1.04
   0   5   8    1.48    1.04
   0  -5   8    1.85    1.24
   0  -5  -8    0.48    0.46
   0   5  -8    2.46    0.92
   0  -5  -9    2.36    1.02
   0  -5   9    0.79    0.72
   0  -5  -9    2.13    1.30
   0   5  -9    1.80    0.52
   0   5  -9   -0.35    0.89
   0   5   9    0.12    0.83
   0   5  -9    1.26    0.81
   0   5   9    0.88    1.57
   0  -5   9    3.01    1.40
   0  -5  -9    2.73    0.95
   0  -5   9    1.29    0.70
   0  -5 -10    3.65    1.21
   0  -5  10    4.37    1.61
   0  -5 -10    6.62    1.92
   0   5 -10    5.45    1.39
   0  -5 -10    4.00    1.26
   0  -5  10    2.64    1.31
   0   5  10    5.82    1.99
   0   5  10    6.00    2.50
   0   5 -10    3.67    1.17
   0  -5  10    3.18    1.56
   0  -5 -11   -0.06    0.70
   0  -5  11   -0.20    0.68
   0  -5 -11   -0.16    0.86
   0   5 -11   -0.64    0.73
   0   5 -11    0.60    0.67
   0   5  11   -0.43    1.66
   0  -5 -11    0.08    0.57
   0  -5  11   -0.58    1.07
   0   5  11    1.41    1.18
   0  -5  11    0.00    0.65
   0   5 -12    0.53    0.65
   0  -5 -12    3.51    1.40
   0   5 -12    1.43    0.80
   0  -5  12    0.60    0.68
   0   5 -12    0.80    0.76
   0   5  12    1.77    1.44
   0   5  12    2.47    1.30
   0  -5 -12    0.42    0.68
   0  -5  12    0.20    0.72
   0  -5 -13   -1.14    0.97
   0   5 -13   -1.25    1.01
   0  -5  13    0.52    0.94
   0  -5  13   -0.48    0.83
   0  -6   0   85.15    4.10
   0   6   0   88.72    4.27
   0  -6   0   86.82    2.18
   0   6   0   85.50    2.57
   0   6   0   84.24    2.44
   0  -6   0   87.83    2.82
   0  -6   0   85.12    3.50
   0  -6   0   84.91    3.17
   0   6   0   85.72    3.04
   0  -6   0   79.76    3.02
   0   6   1   83.32    4.05
   0   6  -1   76.23    4.04
   0  -6   1   85.65    4.24
   0  -6  -1   82.77    3.97
   0  -6  -1   84.13    3.06
   0   6  -1   82.90    3.17
   0  -6   1   81.35    3.83
   0  -6  -1   84.13    3.61
   0   6   1   88.15    2.48
   0  -6   1   87.09    3.50
   0  -6  -1   82.44    2.96
   0   6  -1   82.73    3.34
   0   6   1   83.72    3.58
   0  -6   1   85.33    2.19
   0   6  -1   78.27    2.50
   0   6   1   89.79    3.33
   0  -6  -2   12.05    1.51
   0  -6   2   10.20    0.75
   0   6   2   14.48    1.64
   0  -6   2   10.66    1.52
   0   6   2   10.89    1.07
   0  -6   2   11.05    1.53
   0  -6  -2   11.42    0.81
   0  -6  -2   10.26    0.97
   0   6  -2   11.11    1.50
   0  -6  -2   11.28    0.89
   0  -6  -2   11.85    1.49
   0   6  -2   11.80    1.32
   0   6   2    9.91    0.94
   0   6   2   11.97    1.53
   0  -6   2   10.55    1.24
   0  -6   2   11.58    0.71
   0   6  -2   11.57    1.18
   0   6  -2   11.76    0.73
   0   6   2   10.81    1.09
   0  -6  -2   12.84    1.25
   0   6  -3  250.84    8.00
   0  -6  -3  249.00    8.34
   0   6   3  244.17    7.62
   0   6  -3  240.13    5.41
   0  -6   3  248.57    8.40
   0  -6   3  247.71    8.56
   0   6   3  244.58    6.63
   0  -6  -3  246.09    6.52
   0  -6   3  252.98    7.57
   0   6   3  259.70    8.85
   0  -6   3  250.74    6.12
   0  -6  -3  252.03    8.36
   0   6   3  259.97    6.69
   0   6  -3  234.09    7.32
   0  -6  -3  245.72    6.38
   0   6  -3  234.82    5.11
   0   6  -3  247.08    7.16
   0  -6  -3  243.10    6.75
   0   6   3  236.11    6.38
   0   6  -4   15.50    1.25
   0  -6  -4   13.71    1.94
   0   6   4   13.72    1.47
   0  -6   4   14.53    1.53
   0   6   4   15.46    1.77
   0  -6   4   16.05    2.04
   0   6  -4   15.51    1.81
   0  -6  -4   16.00    1.55
   0  -6   4   16.53    2.19
   0  -6  -4   15.17    1.59
   0  -6   4   15.89    1.61
   0  -6   4   17.22    1.92
   0   6   4   17.14    1.73
   0  -6   4   17.37    1.82
   0   6  -4   14.61    1.70
   0  -6  -4   14.48    1.53
   0   6   4   15.48    2.26
   0   6  -4   16.30    1.23
   0   6  -5  125.41    4.48
   0   6   5  125.11    4.64
   0  -6  -5  116.43    6.26
   0  -6   5  129.05    5.65
   0   6  -5  125.75    5.31
   0  -6   5  132.20    6.85
   0  -6  -5  120.88    4.98
   0   6   5  124.93    4.07
   0   6   5  130.76    7.27
   0  -6   5  133.10    5.71
   0  -6  -5  115.40    5.27
   0  -6  -5  126.43    5.03
   0  -6   5  119.26    5.56
   0   6  -5  136.79    4.41
   0   6  -6   22.49    1.97
   0   6   6   22.06    1.76
   0   6  -6   23.44    2.20
   0  -6  -6   25.04    2.99
   0  -6  -6   22.24    2.19
   0  -6   6   20.54    2.83
   0   6   6   26.35    3.56
   0  -6   6   25.51    2.79
   0   6   6   20.99    1.59
   0  -6  -6   23.58    2.21
   0  -6   6   26.58    2.76
   0   6   6   23.98    2.65
   0   6  -6   25.17    2.23
   0   6   7   10.74    1.20
   0   6  -7   10.20    1.42
   0   6  -7   10.90    1.23
   0  -6  -7   10.18    2.03
   0  -6   7   12.28    2.30
   0  -6  -7   11.28    1.70
   0   6   7    9.98    1.14
   0   6  -7   13.56    1.74
   0  -6   7   13.02    2.15
   0  -6  -7    9.32    1.52
   0   6   7   12.16    2.50
   0   6   7   10.26    1.90
   0  -6   7    9.64    1.93
   0   6  -8  120.01    5.58
   0   6  -8  123.00    4.39
   0  -6  -8  123.59    7.44
   0  -6   8  116.45    7.77
   0  -6  -8  114.10    5.89
   0   6   8  111.45    4.25
   0   6   8  115.77    8.60
   0  -6   8  129.42    7.92
   0   6  -8  119.92    5.79
   0  -6   8  117.43    6.98
   0   6   8  124.71    7.37
   0  -6  -8  117.08    5.83
   0   6  -9    5.51    1.34
   0   6  -9    6.67    0.96
   0  -6  -9    8.04    2.15
   0  -6   9    7.24    2.22
   0  -6  -9    7.76    1.67
   0   6   9    7.46    1.08
   0   6   9    3.52    1.47
   0  -6  -9    5.58    1.34
   0   6  -9    4.44    1.33
   0  -6   9    7.41    1.94
   0   6   9    5.25    2.06
   0  -6   9    8.23    2.22
   0  -6  10    3.84    1.46
   0  -6 -10    7.90    1.72
   0   6 -10    7.75    1.62
   0  -6 -10    9.12    2.20
   0  -6  10    4.59    1.90
   0   6 -10    7.13    1.49
   0  -6 -10    5.34    1.41
   0   6  10    5.70    2.25
   0  -6  10    6.97    1.92
   0   6  10    6.52    2.16
   0  -6  11    1.86    0.98
   0  -6 -11    2.95    1.15
   0  -6 -11    1.56    1.12
   0   6 -11    1.99    1.01
   0   6  11    1.27    0.88
   0  -6 -11    1.54    0.91
   0  -6  11    2.79    1.82
   0   6 -11    1.41    0.70
   0   6  11    0.56    0.86
   0  -6  11    2.47    1.30
   0   6 -12    0.57    0.55
   0  -6 -12    0.02    0.57
   0   6 -12    1.09    0.81
   0  -6  12    1.21    1.24
   0  -6  12   -0.12    0.95
   0   6  12   -1.38    1.50
   0   6 -12   -0.64    0.79
   0   6  12    1.06    1.46
   0  -6 -12    1.81    1.10
   0  -6 -13   -1.96    1.12
   0   6 -13    0.55    0.86
   0  -6  13    1.78    0.78
   0  -6  13    0.87    1.23
   0   7   0   11.74    1.86
   0   7   0    6.49    0.75
   0  -7   0    8.63    0.93
   0  -7   0    6.56    1.31
   0  -7   0   10.16    1.36
   0   7   0    4.94    0.60
   0  -7   0    8.24    1.18
   0   7   0    4.31    0.77
   0  -7   0    8.03    1.04
   0  -7   1   15.77    1.90
   0   7  -1   16.11    1.91
   0   7   1   15.37    1.83
   0  -7  -1   19.67    2.00
   0   7  -1   17.05    1.43
   0  -7  -1   18.77    1.52
   0  -7   1   16.38    1.81
   0  -7  -1   18.32    1.04
   0  -7  -1   19.88    1.74
   0   7   1   14.91    1.54
   0  -7  -1   18.54    1.42
   0  -7   1   19.21    1.67
   0   7  -1   16.23    1.48
   0   7   1   17.68    1.04
   0  -7   1   16.84    0.95
   0   7   1   18.78    1.54
   0  -7   2    1.62    0.30
   0  -7  -2    0.42    0.47
   0  -7   2    1.81    0.29
   0   7   2    1.74    0.63
   0  -7  -2    1.67    0.37
   0  -7   2    1.84    0.76
   0   7   2    1.45    0.41
   0   7  -2    0.90    0.61
   0  -7   2    1.47    0.56
   0  -7  -2    0.42    0.29
   0  -7   2    1.26    0.50
   0   7  -2    1.02    0.32
   0   7   2    1.93    0.43
   0  -7  -2    1.28    0.30
   0   7   2    0.82    0.44
   0  -7  -2    1.50    0.62
   0   7   2    1.69    0.51
   0  -7  -2    1.37    0.46
   0   7  -2    1.40    0.30
   0  -7   3   45.65    3.52
   0   7   3   38.97    2.92
   0   7  -3   48.30    3.39
   0  -7  -3   38.56    3.08
   0  -7   3   42.53    3.42
   0   7   3   40.35    2.42
   0  -7  -3   44.75    2.42
   0   7   3   41.72    3.38
   0  -7  -3   41.08    2.18
   0  -7  -3   42.09    3.23
   0   7   3   42.90    2.35
   0   7  -3   41.35    2.83
   0  -7   3   40.10    2.86
   0   7  -3   43.06    2.70
   0  -7  -3   42.68    2.60
   0   7  -3   42.24    1.64
   0  -7  -4   58.61    4.15
   0   7   4   51.06    3.41
   0  -7   4   55.70    3.01
   0   7  -4   52.75    3.58
   0   7  -4   59.66    2.50
   0  -7   4   58.27    4.33
   0  -7  -4   56.71    3.07
   0  -7   4   55.65    2.99
   0  -7  -4   52.71    2.98
   0  -7   4   54.87    3.59
   0   7   4   55.94    3.16
   0   7   4   57.07    4.38
   0   7  -4   54.14    3.40
   0  -7  -4   58.54    3.25
   0   7  -4   53.92    2.21
   0   7   5  438.47   12.31
   0   7  -5  481.41   12.48
   0  -7   5  449.57   12.09
   0  -7  -5  459.58   13.95
   0   7  -5  476.96   10.38
   0   7   5  442.03   11.11
   0  -7  -5  457.66   11.52
   0  -7   5  454.33   14.45
   0   7   5  497.82   12.55
   0  -7  -5  445.71   11.78
   0   7   5  484.20   10.21
   0  -7   5  468.43   12.22
   0   7   5  480.88   15.44
   0   7  -5  489.91   10.07
   0  -7  -5  490.54   11.82
   0  -7   5  470.56   12.60
   0   7   6    1.97    0.56
   0   7  -6    2.32    0.68
   0  -7  -6    2.66    1.01
   0  -7  -6    1.01    0.40
   0   7  -6    2.19    0.72
   0  -7   6    1.39    0.81
   0   7   6    1.92    0.49
   0   7   6    1.76    1.11
   0  -7   6    2.33    0.91
   0   7   6    2.39    0.82
   0  -7   6    2.60    0.89
   0  -7  -6    2.58    0.82
   0   7   7  119.71    4.59
   0   7  -7  125.35    4.73
   0   7  -7  131.49    5.31
   0  -7  -7  127.43    7.39
   0   7  -7  137.09    5.92
   0  -7  -7  130.23    6.00
   0  -7   7  124.93    7.81
   0  -7   7  120.72    6.96
   0   7   7  123.61    4.51
   0   7   7  139.73    8.97
   0  -7  -7  134.37    5.99
   0   7   7  131.10    7.04
   0   7  -7  135.01    5.82
   0  -7   7  137.40    7.05
   0   7  -8   63.47    3.22
   0  -7  -8   63.15    5.38
   0   7  -8   68.41    4.03
   0  -7   8   70.64    6.05
   0  -7  -8   61.61    4.32
   0   7   8   68.92    6.65
   0  -7   8   75.52    5.90
   0   7   8   65.94    3.21
   0  -7  -8   63.92    4.34
   0   7   8   64.51    5.30
   0   7  -8   66.08    4.23
   0  -7   8   69.03    5.29
   0   7  -9   19.49    2.26
   0  -7  -9   17.47    2.98
   0   7  -9   18.76    1.68
   0  -7   9   19.59    3.39
   0  -7  -9   17.41    2.42
   0   7   9   18.32    1.67
   0  -7   9   18.36    3.11
   0  -7  -9   20.67    2.60
   0  -7   9   15.46    2.65
   0   7   9   19.83    3.20
   0   7   9   15.74    3.33
   0   7  -9   20.32    2.46
   0  -7  10   -0.07    0.84
   0  -7 -10    0.33    0.45
   0  -7 -10    0.32    0.81
   0   7 -10    0.65    0.66
   0  -7  10   -0.52    0.92
   0  -7 -10    0.45    0.66
   0   7 -10   -0.51    0.90
   0   7  10    0.30    0.84
   0  -7  10    0.00    0.72
   0   7  10   -0.38    0.96
   0  -7  11    4.92    1.89
   0  -7 -11    9.06    1.98
   0  -7 -11    8.33    2.23
   0   7 -11    8.94    1.74
   0   7  11   12.99    3.50
   0  -7  11    9.71    2.65
   0   7 -11   10.45    2.02
   0  -7  11    4.26    1.62
   0   7  11   10.27    2.63
   0  -7 -11    8.83    1.91
   0  -7  12    2.11    1.56
   0  -7 -12   -0.78    0.84
   0   7 -12    2.51    1.14
   0   7 -12   -0.37    0.87
   0  -7 -12    1.05    0.71
   0  -7  12    1.47    1.35
   0   7  12   -1.31    1.24
   0  -7  12    3.27    1.62
   0   7  12    1.33    1.36
   0  -7 -13    0.01    0.61
   0   7 -13    4.11    1.41
   0  -7  13    1.82    1.42
   0  -7  13    2.51    1.40
   0   8   0  758.07   13.58
   0   8   0  739.19   17.47
   0  -8   0  717.92   17.19
   0  -8   0  749.93   15.83
   0  -8   0  755.68   14.00
   0   8   0  759.17   13.06
   0  -8   0  712.70   14.48
   0   8   0  732.55   14.43
   0  -8   0  748.13   14.96
   0  -8  -1  240.81    5.89
   0  -8  -1  228.50    8.03
   0  -8   1  229.07    8.40
   0   8  -1  238.76    8.48
   0   8   1  234.31    8.29
   0   8  -1  223.82    6.31
   0  -8  -1  239.54    6.69
   0  -8   1  235.53    7.79
   0  -8  -1  230.99    5.26
   0   8   1  224.91    7.06
   0  -8   1  234.09    7.10
   0  -8  -1  228.03    6.34
   0  -8  -1  238.29    7.18
   0   8  -1  241.06    6.81
   0   8   1  247.43    6.85
   0  -8   1  233.37    5.12
   0  -8  -2    3.94    0.94
   0  -8   2    5.33    0.55
   0  -8  -2    4.22    0.67
   0   8   2    4.07    0.70
   0  -8   2    5.31    1.23
   0  -8   2    6.23    1.29
   0  -8  -2    4.48    1.05
   0   8   2    5.45    1.25
   0   8  -2    4.72    0.92
   0   8  -2    4.07    1.04
   0   8   2    4.40    0.65
   0  -8   2    3.85    0.93
   0   8  -2    4.52    0.90
   0   8  -2    5.02    0.60
   0   8   2    4.01    0.94
   0  -8   2    6.46    0.52
   0  -8  -2    5.64    1.12
   0  -8  -2    3.63    0.77
   0   8   2    5.77    0.94
   0  -8  -3    8.39    1.51
   0  -8   3    5.52    0.62
   0  -8   3    5.94    0.72
   0  -8  -3    5.64    0.52
   0  -8  -3    5.01    0.83
   0  -8   3    5.45    1.35
   0   8   3    5.38    1.22
   0   8  -3    6.39    1.39
   0  -8   3    5.87    1.14
   0  -8  -3    5.62    0.75
   0   8   3    5.18    0.83
   0  -8  -3    6.49    1.32
   0  -8  -3    6.93    1.14
   0   8  -3    6.91    1.10
   0   8   3    5.92    1.40
   0   8  -3    4.36    0.54
   0   8   4  368.45   11.06
   0   8  -4  379.54   11.43
   0  -8   4  375.19    9.25
   0  -8  -4  370.94   11.86
   0   8  -4  376.97    8.09
   0  -8   4  371.34   12.41
   0  -8  -4  375.23    9.49
   0   8   4  383.20   12.70
   0  -8   4  381.66    9.24
   0   8   4  362.12    9.50
   0  -8   4  392.75   11.07
   0  -8  -4  359.89    9.16
   0   8  -4  378.18    7.73
   0  -8  -4  375.01   10.03
   0   8  -4  382.24   10.49
   0  -8  -5  423.38   13.41
   0  -8   5  409.80   11.19
   0   8   5  419.51   12.17
   0   8  -5  429.78    9.54
   0   8  -5  417.02   12.11
   0  -8   5  399.23   13.81
   0  -8  -5  433.86   11.01
   0   8   5  428.84   14.61
   0  -8   5  427.13   11.34
   0   8   5  441.47   11.63
   0  -8  -5  414.78   10.97
   0  -8   5  439.37   12.64
   0   8   5  438.48    9.77
   0  -8  -5  418.52   11.23
   0   8  -5  425.91    9.06
   0   8  -6   11.39    1.42
   0  -8  -6    9.79    1.95
   0  -8  -6    9.03    1.41
   0   8   6    7.69    1.49
   0  -8   6   10.12    2.07
   0   8  -6    9.58    1.57
   0   8   6   10.90    1.24
   0   8   6   11.02    2.45
   0  -8  -6   12.19    1.71
   0  -8   6   12.60    1.92
   0  -8   6   11.81    1.94
   0  -8  -7   51.46    4.70
   0   8  -7   58.07    3.94
   0   8   7   52.88    4.04
   0   8  -7   54.26    3.23
   0  -8  -7   55.23    3.83
   0  -8   7   50.48    5.04
   0   8   7   50.33    2.83
   0  -8   7   58.83    4.67
   0   8   7   61.32    5.93
   0  -8   7   53.65    4.35
   0   8  -7   57.80    3.74
   0   8   7   57.21    4.56
   0  -8  -7   58.50    3.98
   0   8  -8   94.36    4.26
   0   8   8  106.00    6.02
   0  -8  -8  102.54    6.94
   0   8  -8  102.20    4.88
   0  -8  -8   98.87    5.53
   0  -8   8  105.05    7.70
   0   8   8   98.86    4.18
   0  -8   8  106.13    7.03
   0   8   8  107.15    8.49
   0   8  -8  108.51    5.54
   0   8   8  112.93    7.04
   0  -8   8  106.93    6.66
   0  -8  -8  105.51    5.74
   0   8  -9    0.56    0.51
   0  -8  -9    0.02    0.82
   0   8  -9    0.21    0.29
   0   8   9   -0.93    0.65
   0  -8  -9   -0.24    0.62
   0  -8   9   -0.56    1.05
   0   8   9    0.17    0.26
   0   8   9    0.69    0.77
   0   8   9   -0.29    1.09
   0  -8   9   -0.33    0.58
   0  -8  -9   -0.51    0.77
   0   8  -9   -0.02    0.50
   0  -8   9    1.55    1.10
   0  -8 -10    1.95    0.97
   0  -8  10    3.58    1.72
   0  -8 -10    4.40    1.75
   0   8 -10    6.06    1.36
   0  -8  10    6.36    1.93
   0   8  10    4.23    1.90
   0  -8 -10    4.17    1.25
   0   8  10    4.22    1.68
   0  -8  10    7.17    2.18
   0   8 -10    3.21    1.04
   0  -8 -11    0.89    0.77
   0  -8  11    1.20    1.15
   0  -8 -11    3.60    1.60
   0   8 -11    3.53    1.24
   0   8  11    0.20    0.68
   0  -8  11    4.11    1.52
   0   8  11    0.08    0.97
   0  -8  11    2.26    1.40
   0   8 -11    2.36    1.19
   0  -8 -11    2.94    1.19
   0  -8  12    4.08    1.87
   0  -8 -12    6.38    1.76
   0  -8 -12    5.25    1.87
   0   8 -12   10.38    2.01
   0   8 -12    5.77    1.59
   0  -8  12    7.94    2.32
   0  -8  12    5.87    2.12
   0   8  12    4.43    2.18
   0   8  12    5.51    2.06
   0  -8 -12    7.31    1.87
   0   8 -13    1.65    1.10
   0  -8  13   -1.11    1.04
   0  -8  13    0.03    0.69
   0   9   0    1.31    0.98
   0  -9   0    1.12    0.65
   0  -9   0    1.21    0.45
   0  -9   0    1.18    0.72
   0   9   0    0.54    0.26
   0  -9   0    1.08    0.57
   0   9   0    0.55    0.36
   0  -9   0    0.74    0.43
   0  -9  -1    7.50    0.86
   0   9  -1    7.65    0.72
   0  -9  -1    7.49    1.42
   0   9   1    5.57    1.26
   0   9  -1    7.29    1.50
   0   9  -1    6.60    0.96
   0  -9  -1    8.05    1.14
   0  -9   1    7.12    1.32
   0  -9  -1    6.19    0.71
   0   9  -1    8.07    1.14
   0  -9   1    6.16    1.12
   0  -9  -1    6.45    0.97
   0  -9   1    7.33    0.93
   0  -9  -1    5.29    0.99
   0   9   1    7.47    1.21
   0  -9   1    6.20    0.68
   0  -9   2    2.12    0.38
   0  -9  -2    0.30    0.53
   0  -9   2    0.31    0.18
   0  -9  -2   -0.11    0.25
   0  -9   2    0.69    0.73
   0   9   2    0.13    0.40
   0   9  -2    0.13    0.29
   0   9  -2    0.42    0.49
   0  -9  -2   -0.30    0.45
   0  -9   2    0.17    0.43
   0  -9  -2    0.44    0.41
   0   9   2    0.16    0.20
   0   9   2    0.09    0.34
   0  -9  -2   -0.02    0.42
   0   9  -2    0.12    0.15
   0  -9  -2    0.47    0.39
   0   9  -3  287.46   10.10
   0  -9   3  260.31    6.18
   0  -9  -3  270.28    9.36
   0   9   3  278.60    9.50
   0  -9   3  265.00    9.91
   0  -9  -3  266.89    5.89
   0  -9  -3  259.40    6.25
   0   9   3  251.00    6.94
   0  -9   3  284.05    8.91
   0   9   3  266.64    9.61
   0   9  -3  275.75    8.16
   0  -9  -3  257.97    8.01
   0  -9   3  276.41    5.93
   0   9  -3  274.27    6.01
   0  -9   4    7.82    1.06
   0  -9  -4    7.68    1.68
   0   9   4    6.16    1.30
   0  -9  -4    5.86    1.01
   0  -9   4    7.21    1.69
   0   9  -4    7.36    1.57
   0  -9   4    9.75    1.69
   0  -9  -4    7.17    1.01
   0  -9   4    7.59    1.03
   0   9   4    6.94    1.08
   0   9   4    7.32    1.67
   0   9  -4    7.56    0.79
   0  -9  -4    9.06    1.40
   0   9  -5  529.36   14.67
   0   9   5  525.78   14.58
   0  -9   5  511.16   12.89
   0   9  -5  533.56   11.17
   0  -9  -5  516.73   15.56
   0  -9   5  531.40   16.49
   0  -9  -5  532.68   12.84
   0  -9   5  531.26   12.97
   0  -9  -5  518.18   12.57
   0   9   5  543.62   13.31
   0  -9   5  542.68   14.80
   0   9   5  516.21   16.74
   0   9  -5  541.49   10.64
   0  -9  -5  518.29   13.32
   0   9  -6  121.44    4.66
   0   9   6  127.58    6.55
   0   9  -6  138.83    6.57
   0  -9  -6  143.60    7.76
   0  -9   6  151.65    8.53
   0  -9  -6  132.76    5.84
   0   9   6  137.61    8.54
   0  -9   6  141.76    6.52
   0   9   6  124.74    4.72
   0  -9  -6  127.03    5.99
   0  -9  -7   17.13    2.81
   0   9  -7   14.04    2.01
   0   9  -7   18.80    1.86
   0  -9   7   15.60    2.81
   0  -9  -7   12.25    1.77
   0   9   7   12.66    2.04
   0   9   7   13.06    1.45
   0   9   7   17.28    2.52
   0  -9   7   14.50    2.25
   0  -9  -7   14.80    2.02
   0   9   7   15.92    3.08
   0  -9  -8    3.90    1.35
   0   9  -8    2.53    0.72
   0   9  -8    4.57    1.12
   0   9  -8    5.15    1.25
   0   9   8    3.68    1.19
   0  -9   8    2.97    1.37
   0  -9  -8    2.64    0.86
   0   9   8    3.71    0.81
   0   9   8    2.58    1.11
   0  -9   8    2.52    1.00
   0  -9   8    5.59    1.53
   0  -9  -8    3.16    1.01
   0   9   8    2.94    1.62
   0   9  -8    3.10    0.95
   0  -9  -9    9.24    2.29
   0   9  -9    7.91    1.43
   0   9  -9    8.65    1.26
   0  -9  -9    6.86    1.51
   0  -9   9    9.59    2.57
   0   9   9    9.62    1.28
   0  -9   9    6.52    1.77
   0   9  -9    7.15    1.49
   0   9   9   10.31    2.82
   0  -9  -9    7.26    1.59
   0   9   9   11.28    2.47
   0  -9   9    9.57    2.28
   0  -9  10   -1.24    1.16
   0  -9 -10   -1.51    0.83
   0  -9 -10    0.59    0.97
   0   9 -10    0.50    0.73
   0   9 -10   -0.09    0.58
   0   9  10   -1.25    1.40
   0  -9  10   -0.78    1.11
   0  -9 -10   -0.70    0.68
   0  -9  10    0.67    0.95
   0   9  10   -1.96    1.20
   0  -9  11    0.61    1.13
   0  -9 -11    0.13    0.47
   0   9 -11    2.04    1.02
   0  -9 -11    3.96    1.65
   0   9  11    0.81    0.98
   0  -9 -11    0.27    0.48
   0  -9  11    2.55    1.66
   0  -9  11   -2.40    1.26
   0   9  11    0.31    0.97
   0   9 -11   -0.40    0.62
   0  -9 -12    0.01    0.56
   0  -9  12   -0.32    0.92
   0  -9 -12    0.69    1.05
   0   9 -12    2.04    0.97
   0  -9  12    1.89    1.25
   0   9  12   -0.24    0.88
   0   9 -12   -0.88    0.72
   0   9  12    1.29    1.40
   0  -9  12    0.74    0.96
   0  -9 -12   -0.14    0.74
   0   9 -13    1.44    0.96
   0  10   0   24.95    2.83
   0 -10   0   24.31    1.75
   0 -10   0   21.13    2.23
   0  10   0   24.85    1.39
   0  10   0   25.46    1.95
   0 -10   0   22.80    1.91
   0 -10   0   21.68    1.98
   0 -10  -1    4.70    0.68
   0  10  -1    4.03    0.57
   0  10   1    3.88    1.15
   0 -10  -1    3.89    0.62
   0  10  -1    4.34    1.25
   0 -10   1    4.54    1.15
   0  10  -1    4.89    0.85
   0 -10  -1    5.12    0.99
   0 -10  -1    5.18    0.94
   0 -10   1    3.91    0.91
   0 -10   1    5.30    0.86
   0  10   1    3.30    0.88
   0 -10   1    4.00    0.58
   0 -10  -1    4.44    0.94
   0  10   2  252.21    9.56
   0 -10   2  267.72    5.54
   0  10  -2  273.79   10.19
   0 -10  -2  261.76    8.76
   0 -10  -2  253.53    7.17
   0  10  -2  257.36    7.90
   0 -10   2  254.03    9.45
   0 -10   2  270.37    8.60
   0  10   2  252.31    8.76
   0 -10  -2  263.25    7.41
   0  10   2  263.24    6.65
   0 -10  -2  253.30    8.75
   0 -10   2  264.19    5.25
   0  10  -2  240.55    6.18
   0  10  -3   40.00    3.71
   0  10   3   35.74    3.32
   0 -10  -3   37.41    3.29
   0 -10   3   40.13    1.91
   0 -10   3   39.78    3.73
   0  10  -3   41.01    3.19
   0 -10  -3   39.52    2.00
   0  10   3   38.70    2.33
   0  10   3   39.33    3.50
   0 -10   3   42.16    3.24
   0  10  -3   41.02    2.92
   0  10  -3   34.14    1.83
   0 -10   3   42.45    1.78
   0 -10  -3   38.49    2.85
   0 -10  -4  151.82    7.32
   0 -10   4  149.81    5.08
   0  10   4  152.83    7.20
   0  10  -4  140.22    7.13
   0 -10  -4  151.39    5.49
   0 -10   4  140.21    7.65
   0 -10   4  149.59    6.75
   0 -10  -4  144.02    4.78
   0  10   4  156.85    7.88
   0 -10   4  149.81    5.05
   0  10   4  151.66    5.46
   0 -10  -4  149.60    6.19
   0  10  -4  154.89    4.32
   0 -10  -5  278.44   10.88
   0 -10   5  267.57    8.34
   0  10   5  266.48   10.13
   0  10  -5  283.17   10.31
   0 -10   5  280.95   11.67
   0 -10  -5  271.27    8.41
   0  10   5  280.45    8.68
   0 -10   5  293.41   10.24
   0 -10  -5  252.25    7.81
   0  10   5  283.90   11.80
   0 -10   5  285.52    8.52
   0 -10  -5  277.59    9.21
   0  10  -5  272.44    6.61
   0  10  -6   13.90    1.48
   0 -10  -6   12.76    2.29
   0  10   6   10.83    1.94
   0 -10  -6    9.83    1.50
   0  10  -6   13.71    2.10
   0 -10   6   13.95    2.63
   0  10   6   10.15    1.33
   0 -10  -6   12.59    1.85
   0 -10   6   12.32    1.85
   0  10   6   11.56    2.56
   0 -10  -7    5.04    1.77
   0  10  -7    3.76    0.97
   0 -10  -7    1.14    0.86
   0 -10   7    2.28    1.37
   0  10  -7    1.16    0.80
   0  10   7    2.05    1.00
   0  10   7    1.38    0.47
   0 -10  -7    1.59    0.80
   0  10   7    1.87    1.38
   0  10   7    4.09    1.53
   0 -10   7    2.11    1.02
   0  10  -8    6.44    1.18
   0 -10  -8    5.19    1.63
   0  10  -8    9.14    1.40
   0 -10  -8    7.22    1.48
   0  10   8    9.52    1.88
   0  10  -8    8.41    1.65
   0 -10   8    7.22    2.08
   0  10   8    7.86    1.21
   0  10  -8    6.92    1.43
   0 -10   8    9.11    2.01
   0  10   8   10.16    2.16
   0 -10  -8    6.93    1.53
   0  10   8   10.86    2.77
   0 -10   9    3.04    1.46
   0 -10  -9    1.57    0.91
   0 -10  -9    3.12    1.50
   0  10  -9    4.10    1.12
   0  10  -9    2.24    0.74
   0  10   9    1.98    1.46
   0 -10  -9    2.33    0.83
   0 -10   9    0.85    0.80
   0  10  -9    3.77    1.19
   0  10   9    3.42    1.43
   0 -10  10   18.25    3.65
   0 -10 -10   18.85    2.69
   0  10 -10   18.88    2.27
   0 -10 -10   21.81    3.55
   0 -10  10   19.02    3.45
   0 -10 -10   17.06    2.63
   0  10 -10   19.82    2.62
   0  10  10   18.90    4.12
   0  10  10   17.33    3.28
   0 -10  11   -0.91    1.21
   0 -10 -11    2.12    1.08
   0  10 -11    2.42    0.98
   0 -10 -11    1.66    1.37
   0  10  11    1.81    1.34
   0  10  11   -0.73    1.11
   0 -10  11    2.07    1.32
   0  10 -11    0.16    0.58
   0 -10 -11   -0.57    1.01
   0 -10  12    5.09    2.38
   0 -10 -12    5.47    1.61
   0  10 -12   10.41    1.97
   0  10  12    6.79    2.70
   0 -10 -12    5.25    1.68
   0 -11   0    0.89    0.52
   0  11   0    0.46    0.24
   0  11   0    1.21    1.05
   0 -11   0    1.05    0.47
   0 -11   0    0.31    0.39
   0 -11   0    0.69    0.43
   0  11   1   19.62    2.58
   0  11  -1   20.82    2.73
   0 -11  -1   18.79    1.37
   0  11  -1   18.47    1.34
   0  11  -1   22.92    1.80
   0 -11  -1   21.56    1.58
   0 -11   1   20.89    2.44
   0 -11  -1   17.93    1.96
   0  11   1   22.13    2.21
   0 -11   1   16.22    1.57
   0 -11  -1   22.36    2.17
   0 -11  -1   21.01    1.97
   0 -11   1   20.43    2.17
   0 -11   1   21.80    1.44
   0  11   2   27.86    3.13
   0  11  -2   32.07    3.45
   0 -11  -2   29.73    2.77
   0 -11  -2   31.52    1.77
   0  11  -2   34.22    2.61
   0 -11  -2   28.45    2.25
   0 -11   2   35.03    3.40
   0  11   2   29.51    1.93
   0 -11  -2   27.93    2.25
   0 -11  -2   30.79    2.84
   0  11   2   27.56    2.74
   0 -11   2   33.78    2.88
   0 -11   2   34.88    1.40
   0 -11  -3  230.31    8.97
   0  11   3  238.39    9.56
   0 -11   3  237.77    5.68
   0  11  -3  240.97   10.02
   0 -11  -3  231.25    6.25
   0 -11   3  238.56    9.86
   0  11  -3  218.59    8.15
   0  11   3  230.34    6.70
   0 -11   3  235.41    8.66
   0  11   3  230.74    9.19
   0  11  -3  242.02    7.97
   0 -11   3  253.03    5.37
   0  11  -3  231.14    5.98
   0 -11  -3  229.91    8.00
   0 -11  -4    0.09    0.58
   0  11  -4    0.72    0.67
   0 -11   4   -0.16    0.77
   0  11   4    0.39    0.64
   0  11   4   -0.03    0.24
   0 -11  -4   -0.27    0.31
   0 -11   4    0.16    0.24
   0 -11   4   -0.46    0.59
   0  11  -4    0.19    0.19
   0 -11  -4   -0.30    0.62
   0  11   4   -0.39    0.58
   0 -11   5  150.63    5.84
   0 -11  -5  146.57    7.77
   0  11  -5  160.55    7.85
   0  11   5  148.17    7.53
   0 -11   5  153.61    8.63
   0 -11  -5  155.22    6.03
   0 -11   5  155.28    7.37
   0  11   5  150.61    6.03
   0  11   5  150.15    8.51
   0 -11  -5  134.45    5.15
   0 -11   5  163.13    6.01
   0 -11  -5  158.32    6.85
   0  11  -5  150.27    4.60
   0 -11  -6   25.95    3.34
   0  11  -6   26.24    3.07
   0  11   6   26.31    3.12
   0 -11  -6   24.68    2.44
   0 -11   6   24.12    3.51
   0  11   6   26.05    2.65
   0  11   6   26.45    2.18
   0 -11   6   27.91    2.73
   0 -11   6   32.18    3.43
   0 -11  -6   27.73    2.90
   0  11   6   26.43    3.70
   0  11  -7   50.17    2.99
   0 -11  -7   47.13    4.68
   0  11  -7   43.08    3.93
   0  11   7   47.50    4.33
   0 -11   7   38.95    4.74
   0 -11  -7   44.70    3.56
   0  11   7   42.45    2.86
   0  11   7   53.85    5.87
   0 -11   7   47.30    4.04
   0 -11  -7   43.88    3.82
   0  11  -8    7.65    1.30
   0 -11  -8    7.83    2.09
   0  11   8    6.43    1.79
   0 -11   8    6.80    2.33
   0 -11  -8    6.18    1.65
   0  11  -8    5.93    1.56
   0  11   8    4.49    0.96
   0  11   8   11.27    3.18
   0  11   8   10.69    2.32
   0  11  -8    3.88    1.07
   0 -11  -8    8.17    1.82
   0 -11   8   10.54    2.32
   0 -11   9   14.89    3.22
   0 -11  -9   11.70    2.04
   0  11  -9   11.40    2.02
   0 -11  -9   12.41    2.61
   0  11  -9   13.45    1.75
   0  11  -9   14.64    1.88
   0  11   9   17.05    2.95
   0  11  -9   11.77    1.94
   0  11   9   12.24    3.18
   0 -11   9   12.84    2.57
   0 -11  -9   10.47    2.02
   0 -11 -10    0.46    0.64
   0 -11  10    2.22    1.57
   0  11 -10    2.59    0.98
   0 -11 -10   -0.05    0.78
   0 -11  10    0.62    1.00
   0 -11 -10    0.68    0.60
   0  11  10    0.77    0.86
   0  11  10    0.14    0.92
   0  11 -10    1.28    0.86
   0 -11  11    6.48    2.39
   0 -11 -11    4.98    1.52
   0  11 -11    8.43    1.66
   0 -11 -11    7.22    2.22
   0 -11  11    6.38    2.19
   0  11  11    6.79    2.31
   0  11 -11    2.83    1.04
   0  11  11   10.27    3.40
   0 -11 -11    5.48    1.78
   0 -11  12   -1.25    1.31
   0 -11 -12   -1.30    0.90
   0  12   0   11.01    2.19
   0 -12   0   10.50    1.73
   0 -12   0   10.29    1.23
   0 -12   0    9.51    1.50
   0 -12   0    7.52    1.21
   0 -12   0   10.20    1.29
   0  12  -1    0.30    0.23
   0 -12  -1    0.31    0.17
   0  12  -1    0.19    0.26
   0  12  -1    0.73    0.86
   0  12   1    1.14    0.85
   0 -12  -1    0.28    0.31
   0 -12   1    2.42    1.10
   0 -12  -1    1.00    0.50
   0 -12   1    0.63    0.74
   0 -12  -1    0.70    0.51
   0 -12   1    0.24    0.28
   0  12   1    0.57    0.55
   0 -12   1    0.59    0.33
   0 -12  -1    0.70    0.59
   0  12   2   25.99    3.19
   0  12  -2   27.86    3.38
   0 -12  -2   23.08    2.55
   0 -12  -2   25.34    2.04
   0 -12  -2   25.52    2.23
   0 -12  -2   24.28    1.65
   0  12  -2   23.20    2.17
   0 -12   2   22.66    2.84
   0  12   2   24.68    1.79
   0 -12   2   24.61    2.57
   0 -12  -2   22.32    2.10
   0  12   2   26.30    2.72
   0 -12   2   27.02    1.28
   0 -12  -3   15.94    2.29
   0 -12   3   13.61    1.11
   0  12   3   13.02    2.23
   0 -12   3   14.36    2.35
   0 -12  -3   15.59    1.51
   0  12  -3   12.71    2.34
   0  12   3   13.77    1.43
   0 -12   3   16.58    2.18
   0 -12  -3   15.21    1.72
   0  12   3   14.42    2.23
   0 -12   3   13.78    0.98
   0  12  -3   13.11    1.25
   0 -12  -4    0.32    0.46
   0 -12  -4    0.31    0.16
   0  12  -4    1.35    0.98
   0 -12   4    0.97    1.01
   0  12   4    0.96    0.60
   0 -12   4    0.65    0.39
   0  12   4    0.17    0.31
   0 -12   4    0.10    0.51
   0  12   4    1.32    0.99
   0 -12  -4   -0.09    0.55
   0  12  -4    0.44    0.28
   0  12   5  103.21    6.45
   0 -12   5   92.36    4.44
   0  12  -5  106.81    6.63
   0 -12  -5  104.73    6.57
   0 -12   5   96.75    6.93
   0 -12  -5   88.20    3.88
   0 -12   5   99.02    5.97
   0  12   5  103.59    7.05
   0  12   5   98.13    4.76
   0 -12   5  112.80    4.81
   0  12  -5  101.33    3.78
   0 -12  -5  102.49    5.56
   0  12   6  142.61    7.71
   0  12  -6  124.32    7.04
   0 -12  -6  152.28    8.36
   0 -12   6  135.27    8.69
   0 -12   6  151.51    7.80
   0  12   6  152.52    9.24
   0 -12   6  115.35    5.57
   0  12   6  129.82    6.00
   0 -12  -7   39.83    4.36
   0  12  -7   35.29    3.67
   0  12   7   37.12    3.97
   0 -12   7   32.76    4.39
   0 -12  -7   35.13    3.20
   0  12   7   37.18    2.76
   0  12   7   36.33    4.77
   0 -12   7   35.64    3.48
   0 -12  -7   30.67    3.30
   0 -12  -8   29.08    3.90
   0  12   8   29.31    3.56
   0  12  -8   25.37    3.08
   0 -12  -8   16.91    2.36
   0 -12   8   24.71    4.04
   0  12   8   19.82    2.04
   0 -12   8   27.08    3.35
   0  12   8   27.60    4.51
   0 -12  -8   21.36    2.86
   0  12   8   26.51    3.45
   0  12  -9   11.72    1.76
   0 -12  -9   35.41    4.49
   0 -12   9   26.65    4.48
   0  12  -9   17.52    2.59
   0 -12   9   23.29    3.47
   0 -12  -9    8.97    2.05
   0  12   9   26.84    4.76
   0  12   9   22.58    3.54
   0  12  -9   14.82    2.28
   0 -12  10    5.65    2.20
   0 -12 -10    5.06    1.48
   0  12 -10    9.20    1.58
   0 -12 -10    6.67    2.13
   0 -12  10    5.03    1.69
   0  12  10    3.93    2.08
   0  12 -10    4.72    1.40
   0 -12 -10    3.69    1.39
   0  12  10    4.91    1.83
   0 -12  11    1.01    1.06
   0 -12 -11   -0.17    0.57
   0  12 -11    0.88    0.84
   0 -12 -11   -0.84    1.35
   0 -12 -11   -0.87    1.01
   0  12 -11   -0.22    0.46
   0  12  11    0.01    1.03
   0  12  11    0.81    1.16
   0 -12 -12    1.74    1.07
   0 -12  12    1.57    1.47
   0 -13   0    3.17    0.85
   0  13   0    9.33    2.27
   0 -13   0    4.75    1.49
   0 -13   0    8.30    1.57
   0 -13   0    4.80    1.06
   0 -13   0    3.64    1.02
   0  13   1  134.88    7.67
   0 -13  -1  127.99    3.91
   0  13  -1  126.69    4.32
   0  13  -1  134.74    7.81
   0 -13  -1  127.23    6.03
   0  13  -1  129.27    4.64
   0 -13   1  135.07    6.94
   0 -13  -1  127.95    4.73
   0 -13   1  119.10    4.86
   0 -13  -1  126.91    5.86
   0 -13  -1  140.30    5.89
   0 -13   1  133.65    6.22
   0 -13   1  127.16    4.14
   0 -13  -2    9.38    1.21
   0 -13  -2   11.09    1.80
   0  13  -2   10.57    1.03
   0  13   2    9.21    1.96
   0 -13   2   12.89    2.27
   0 -13  -2    9.88    1.46
   0  13  -2   12.08    1.57
   0 -13  -2    9.14    1.07
   0  13  -2   10.78    2.24
   0  13   2   11.25    1.23
   0 -13   2    7.91    1.53
   0 -13  -2    9.72    1.48
   0 -13   2    9.62    1.27
   0 -13   2   10.86    0.84
   0  13   2   11.40    1.83
   0 -13   3    0.36    0.24
   0 -13   3    0.13    0.18
   0 -13  -3    0.21    0.68
   0  13  -3    0.83    0.78
   0  13   3   -0.27    0.82
   0 -13  -3    0.13    0.24
   0 -13   3    0.73    0.69
   0 -13   3   -0.39    0.59
   0 -13  -3   -0.37    0.50
   0  13   3    0.25    0.22
   0  13   3    0.33    0.72
   0 -13  -4    2.36    1.12
   0 -13   4    1.54    1.04
   0 -13  -4    2.34    0.51
   0  13   4    2.70    1.28
   0  13  -4    1.88    1.17
   0 -13   4    1.23    0.47
   0  13   4    1.85    0.65
   0  13  -4    1.69    0.42
   0 -13  -4   -0.01    0.82
   0  13   4    2.65    1.27
   0 -13  -5    6.45    1.69
   0 -13   5    6.73    1.16
   0  13   5    7.51    1.84
   0  13  -5    9.49    2.12
   0 -13   5    9.11    2.52
   0 -13  -5    5.59    0.88
   0 -13   5    8.93    1.30
   0 -13   5    9.13    1.88
   0  13   5    5.89    1.14
   0  13  -5    7.46    1.00
   0 -13  -5    7.33    1.55
   0  13   5    7.31    1.91
   0 -13  -6   12.26    2.44
   0  13   6   12.08    2.31
   0  13  -6    8.68    1.90
   0 -13   6    8.64    2.17
   0 -13   6   11.73    2.29
   0  13   6   10.68    1.70
   0 -13   6   10.80    1.67
   0  13  -6   10.08    1.21
   0 -13  -6    9.46    1.88
   0  13   6   10.77    2.51
   0  13  -7   28.80    3.48
   0 -13  -7   25.01    3.48
   0  13   7   25.99    3.40
   0 -13   7   25.76    4.00
   0 -13  -7   23.63    2.64
   0 -13   7   27.47    3.01
   0  13   7   29.07    2.50
   0 -13  -7   27.44    3.24
   0  13   7   23.03    3.89
   0  13   8   63.52    5.47
   0  13  -8   59.24    4.95
   0 -13  -8   56.64    5.56
   0 -13   8   50.64    5.90
   0 -13  -8   53.18    4.22
   0  13   8   57.52    3.64
   0 -13   8   54.91    4.76
   0  13   8   51.08    6.13
   0 -13  -8   59.78    4.97
   0  13   8   62.92    5.43
   0 -13   9    0.57    0.85
   0 -13  -9    0.59    0.62
   0  13  -9    2.13    1.05
   0 -13  -9    2.06    1.33
   0  13  -9    1.66    0.72
   0 -13   9    0.93    0.69
   0  13  -9    1.95    0.87
   0  13   9    2.11    1.30
   0  13   9    1.79    0.97
   0 -13  -9   -0.14    0.56
   0 -13 -10    3.44    1.52
   0 -13  10    4.04    2.00
   0  13 -10    4.25    1.27
   0 -13 -10    7.65    2.05
   0  13  10    3.06    2.25
   0  13  10    7.63    2.44
   0 -13 -11    0.46    0.58
   0 -13  11    2.40    1.64
   0 -13 -11    0.14    0.80
   0  13 -11    1.06    0.95
   0  13  11    0.80    1.26
   0  13  11    1.01    1.02
   0 -13 -11    0.21    0.50
   0 -13  12   -0.84    1.29
   0 -13 -12    0.05    0.62
   0  14   0  548.81   17.57
   0 -14   0  536.65   15.29
   0 -14   0  512.94   12.08
   0 -14   0  511.36   13.07
   0 -14   0  526.35   12.61
   0 -14  -1   12.31    1.09
   0  14  -1   12.51    1.34
   0  14   1   14.91    2.69
   0 -14  -1   14.16    1.53
   0 -14  -1   14.06    2.01
   0  14  -1   18.90    3.03
   0 -14   1   16.40    2.44
   0  14  -1   12.62    1.35
   0 -14   1   15.49    2.13
   0 -14   1   12.48    1.55
   0 -14  -1   11.20    1.69
   0 -14   1   13.65    1.29
   0 -14  -1   11.96    1.81
   0 -14  -2   41.22    2.55
   0 -14  -2   39.82    3.51
   0  14  -2   36.51    2.14
   0  14  -2   41.89    4.48
   0  14   2   39.68    4.24
   0  14  -2   40.42    2.96
   0 -14  -2   37.53    2.35
   0 -14   2   40.06    4.07
   0 -14  -2   41.16    3.17
   0 -14   2   41.38    3.60
   0 -14  -2   39.15    3.08
   0 -14   2   36.78    2.58
   0  14   2   41.96    2.52
   0  14   2   42.65    3.69
   0 -14   2   42.66    1.76
   0  14  -3   31.94    4.02
   0 -14  -3   26.83    3.11
   0  14   3   26.94    3.59
   0 -14   3   27.18    1.62
   0 -14   3   28.37    3.61
   0 -14  -3   26.80    1.89
   0 -14  -3   23.89    2.12
   0 -14   3   27.20    3.12
   0 -14  -3   25.00    2.46
   0  14   3   26.57    2.13
   0  14   3   24.36    3.00
   0 -14   3   30.98    1.52
   0 -14  -4   57.15    4.75
   0  14   4   52.33    4.85
   0  14  -4   56.55    5.23
   0 -14   4   56.53    5.30
   0 -14  -4   52.79    2.59
   0 -14  -4   63.48    3.93
   0  14   4   54.90    3.24
   0 -14   4   60.92    4.69
   0  14   4   53.15    4.82
   0  14  -4   48.95    2.66
   0 -14  -4   58.76    4.27
   0 -14   5   12.80    1.55
   0 -14  -5   17.36    2.75
   0  14   5   13.06    2.52
   0 -14   5   15.60    2.84
   0  14  -5   14.17    2.57
   0  14   5   14.14    1.74
   0 -14   5   13.07    1.57
   0 -14   5   14.58    2.36
   0 -14  -5   12.56    2.03
   0  14  -5   11.00    1.27
   0  14   5   16.45    2.85
   0  14  -6   62.30    5.35
   0 -14  -6   64.27    5.48
   0  14   6   61.30    5.36
   0 -14   6   60.88    5.99
   0  14   6   60.63    5.93
   0 -14   6   64.86    4.08
   0 -14   6   65.34    5.34
   0  14   6   61.30    4.12
   0 -14  -6   59.86    4.66
   0 -14  -7  153.87    8.95
   0  14  -7  122.60    7.67
   0  14   7  154.33    8.72
   0 -14   7  134.83    9.51
   0  14   7  158.75   10.36
   0 -14   7  105.01    5.98
   0 -14  -8   -0.05    0.69
   0 -14  -8    0.91    0.79
   0  14  -8   -0.07    0.65
   0 -14   8   -1.29    1.21
   0  14   8    2.21    1.33
   0  14   8    0.81    0.52
   0  14   8    0.53    0.96
   0 -14  -8   -0.74    0.85
   0  14   8    0.34    0.72
   0 -14   8    1.05    1.01
   0  14  -9    1.68    1.02
   0 -14  -9    2.86    1.06
   0 -14   9    2.01    1.26
   0 -14  -9    0.67    1.01
   0  14   9    4.71    2.21
   0  14   9    2.00    1.05
   0  14  -9    2.32    1.02
   0 -14  -9    1.01    0.85
   0 -14  10    7.80    2.60
   0  14 -10    5.53    1.57
   0 -14 -10    6.30    1.67
   0 -14 -10    5.64    1.97
   0 -14 -10    5.41    1.80
   0  14  10    4.74    1.82
   0  14  10    8.01    2.81
   0  14 -10    6.03    1.55
   0 -14  11   -1.96    1.04
   0 -14 -11    0.10    0.76
   0 -14 -11    2.04    1.47
   0 -14 -11   -0.09    0.89
   0  14  11   -0.02    0.99
   0  14 -11    0.83    0.82
   0 -15   0    1.41    0.58
   0  15   0    3.66    1.73
   0 -15   0    4.46    1.39
   0 -15   0    4.15    1.30
   0 -15   0    1.02    0.58
   0 -15   0    3.42    0.93
   0  15  -1   75.50    6.23
   0  15  -1   78.04    3.63
   0  15   1   82.62    6.37
   0  15  -1   76.71    3.43
   0 -15  -1   80.05    3.86
   0 -15   1   77.65    5.61
   0 -15  -1   78.66    5.05
   0 -15   1   68.27    3.89
   0 -15  -1   78.47    4.74
   0 -15   1   79.20    5.07
   0 -15   1   81.04    3.34
   0 -15  -2   13.50    1.39
   0  15  -2   13.54    1.33
   0 -15  -2   13.23    2.08
   0  15  -2   14.29    1.73
   0  15  -2   13.88    2.68
   0 -15  -2   13.20    1.46
   0  15   2   17.71    2.92
   0 -15   2   16.11    2.65
   0 -15  -2   15.81    2.04
   0 -15  -2   12.93    1.84
   0  15   2   13.68    1.47
   0 -15   2   13.44    1.58
   0 -15   2   13.02    2.14
   0 -15   2   14.47    1.04
   0  15   2   11.64    1.97
   0 -15   3   75.94    3.02
   0 -15  -3   89.99    5.81
   0 -15  -3   93.64    4.66
   0  15   3  110.00    7.45
   0  15  -3  107.53    7.52
   0 -15  -3   87.17    3.76
   0 -15  -3   93.84    4.60
   0 -15   3   94.68    6.85
   0  15   3  103.14    6.39
   0  15   3   94.05    4.28
   0 -15  -3   98.46    5.16
   0 -15   3  111.84    6.38
   0 -15   3   91.27    2.89
   0 -15  -4    1.33    0.97
   0  15  -4    3.08    1.42
   0  15   4    1.21    0.92
   0 -15   4    0.93    0.61
   0 -15  -4    1.57    0.52
   0  15   4    1.46    0.57
   0 -15  -4    1.28    0.63
   0 -15   4    0.86    0.48
   0  15   4    2.13    1.11
   0 -15  -5   23.22    3.24
   0  15  -5   18.32    3.04
   0  15   5   17.56    2.94
   0 -15   5   19.40    3.35
   0 -15   5   20.70    1.96
   0 -15   5   20.91    2.95
   0  15   5   20.10    2.07
   0  15   5   18.74    3.15
   0 -15  -5   18.73    2.63
   0 -15  -6   10.51    2.36
   0  15  -6    7.83    2.07
   0  15   6    8.90    2.27
   0 -15   6   10.19    2.65
   0 -15   6   13.19    2.45
   0  15   6    8.17    1.53
   0  15   6   10.18    2.59
   0 -15   6    6.72    1.34
   0 -15  -6    5.27    1.50
   0 -15  -7   14.98    2.86
   0  15   7   15.18    2.84
   0 -15   7   15.93    3.29
   0  15  -7   19.37    3.07
   0  15   7   16.42    1.99
   0 -15   7   17.17    2.35
   0 -15   7   17.66    3.00
   0 -15  -7   16.18    2.58
   0  15   7   14.32    3.14
   0 -15  -8   11.30    2.53
   0 -15   8   12.35    3.04
   0  15   8   16.11    2.92
   0  15  -8   11.38    2.32
   0  15   8   11.94    1.74
   0  15   8   13.67    2.56
   0  15   8   14.61    3.41
   0 -15  -8   13.66    2.47
   0 -15   9   29.49    4.82
   0  15  -9   18.44    3.00
   0 -15  -9   32.27    4.40
   0  15   9   27.34    3.97
   0  15   9   32.29    5.27
   0 -15  -9   16.10    2.85
   0  15 -10   -0.34    0.98
   0 -15  10   -0.37    1.00
   0 -15 -10   -0.14    0.54
   0 -15 -10    1.03    0.99
   0 -15 -10   -1.97    1.56
   0  15  10    0.39    1.22
   0  15  10   -0.16    0.60
   0  15 -10    1.63    1.07
   0 -15  11    5.55    2.73
   0 -15 -11    2.07    1.36
   0  15  11    8.49    3.29
   0  16   0   44.32    4.86
   0 -16   0   44.74    4.14
   0 -16   0   32.55    2.88
   0 -16   0   41.18    3.65
   0 -16   0   44.77    3.06
   0 -16  -1   -0.14    0.48
   0  16  -1    0.24    0.26
   0 -16   1   -0.23    0.51
   0 -16  -1    0.16    0.35
   0  16   1    0.86    0.84
   0  16  -1    0.57    0.91
   0 -16  -1   -0.42    0.60
   0 -16   1    1.26    0.76
   0 -16  -1    0.32    0.60
   0 -16   1    0.11    0.22
   0 -16   1   -0.02    0.25
   0 -16  -2    3.68    0.73
   0 -16  -2    3.70    1.15
   0 -16   2    2.63    0.46
   0  16  -2    2.29    0.61
   0  16   2    1.18    0.74
   0 -16  -2    2.71    0.68
   0 -16   2    2.79    1.25
   0 -16  -2    2.17    0.81
   0  16  -2    2.29    0.92
   0 -16   2    3.61    1.13
   0 -16  -2    4.90    1.20
   0  16   2    2.71    0.72
   0  16   2    3.36    1.18
   0 -16   2    1.95    0.67
   0 -16  -3   15.86    2.48
   0 -16   3   12.56    1.13
   0 -16  -3   13.16    1.69
   0 -16  -3   13.52    1.75
   0  16  -3   16.79    3.08
   0  16   3   17.15    3.14
   0 -16   3   14.94    2.84
   0 -16  -3   13.98    1.50
   0  16   3   13.69    1.59
   0 -16   3   12.81    1.57
   0 -16  -3   13.05    2.09
   0 -16   3   12.11    2.28
   0  16   3   12.50    2.36
   0 -16   3   15.71    1.10
   0 -16  -4    3.95    1.35
   0  16   4    4.69    1.63
   0 -16  -4    4.85    0.90
   0  16  -4    1.64    1.12
   0 -16   4    2.94    1.34
   0 -16   4    5.74    1.64
   0 -16  -4    4.91    1.13
   0  16   4    2.82    0.76
   0  16   4    5.48    1.65
   0 -16  -5    2.81    1.29
   0 -16   5    3.02    1.41
   0  16   5    1.11    0.95
   0  16  -5    2.48    1.30
   0 -16   5    1.69    0.57
   0  16   5    1.24    0.63
   0 -16   5    2.63    1.34
   0 -16  -5    1.76    0.70
   0 -16  -5   -0.49    1.09
   0  16   5    2.81    1.42
   0 -16  -6    0.64    0.79
   0 -16   6   -0.18    0.70
   0  16  -6   -0.55    0.73
   0  16   6   -0.50    0.87
   0 -16   6   -0.01    0.71
   0  16   6   -0.04    0.30
   0 -16  -6   -0.23    0.69
   0  16   6    0.15    0.92
   0 -16   6    0.17    0.44
   0 -16  -7    1.57    1.27
   0  16   7   -0.02    0.51
   0  16  -7    0.62    0.96
   0 -16   7    2.03    1.54
   0  16   7   -0.13    0.36
   0 -16   7    0.59    1.01
   0 -16  -7    0.39    0.53
   0  16   7    0.39    0.79
   0 -16  -8   47.77    5.29
   0  16  -8   38.56    4.47
   0  16   8   49.28    5.28
   0 -16   8   47.50    6.06
   0  16   8   56.72    6.66
   0 -16   9   -0.82    1.55
   0  16  -9    2.72    1.26
   0 -16  -9    3.25    1.43
   0 -16  -9    1.50    0.96
   0  16   9    0.47    0.56
   0  16   9    2.49    1.75
   0 -16  10    2.58    1.83
   0  16 -10    1.20    1.02
   0 -16 -10    2.56    1.47
   0  16  10    2.42    1.45
   0  16  10    1.67    1.52
   0 -16 -10    0.98    0.82
   0  16 -10    2.31    1.05
   0 -16 -11    4.78    1.51
   0  17   0    2.35    1.38
   0 -17   0    2.85    1.19
   0 -17   0    1.55    0.73
   0 -17   0    0.75    0.49
   0 -17   0    0.53    0.46
   0 -17  -1   40.11    3.49
   0  17  -1   40.67    4.87
   0  17   1   33.75    4.42
   0 -17  -1   41.50    3.88
   0  17  -1   35.56    2.23
   0 -17   1   42.42    4.40
   0 -17  -1   35.71    2.68
   0 -17  -1   38.94    3.58
   0 -17   1   40.57    3.84
   0 -17   1   34.44    2.85
   0 -17   1   40.04    2.34
   0  17  -2   19.00    1.77
   0 -17  -2   22.33    1.74
   0 -17  -2   19.53    2.63
   0  17  -2   22.16    3.61
   0 -17   2   21.15    3.23
   0 -17  -2   22.19    2.09
   0 -17  -2   20.28    2.49
   0  17   2   18.51    3.32
   0  17   2   21.91    1.99
   0 -17  -2   25.55    2.83
   0 -17   2   22.58    2.96
   0 -17   2   22.87    1.37
   0 -17  -3    0.86    0.41
   0 -17  -3    0.58    0.72
   0 -17   3    1.42    0.36
   0  17   3    0.34    0.80
   0  17  -3    0.18    0.83
   0 -17   3    0.97    0.70
   0 -17  -3    0.90    0.50
   0 -17  -3    0.51    0.34
   0  17   3    0.87    0.49
   0 -17   3    1.46    0.88
   0 -17  -3    0.40    0.50
   0  17   3    0.57    0.51
   0 -17  -4    4.75    1.41
   0 -17  -4    6.47    1.09
   0  17   4    4.72    1.66
   0  17  -4    7.38    2.13
   0 -17   4    3.82    1.45
   0 -17  -4    6.04    1.02
   0 -17  -4    4.73    1.21
   0 -17   4    7.35    1.78
   0  17   4    6.85    1.21
   0  17   4    5.43    1.61
   0 -17  -5    0.84    1.15
   0 -17   5   -1.05    1.07
   0  17   5    0.38    0.72
   0  17  -5   -0.76    0.73
   0 -17   5    0.91    0.96
   0 -17  -5    0.19    0.45
   0  17   5    0.96    0.57
   0  17   5    0.52    0.61
   0 -17  -6   10.85    2.34
   0  17   6   11.91    2.63
   0 -17   6   12.70    2.96
   0  17  -6   11.87    2.60
   0 -17   6   13.69    2.60
   0  17   6   11.17    1.73
   0  17   6   10.12    2.47
   0 -17  -6   10.54    2.18
   0 -17  -7    7.69    2.19
   0  17  -7    4.82    1.70
   0 -17   7    5.60    2.00
   0  17   7    5.27    2.05
   0 -17   7    7.28    2.10
   0  17   7    6.31    2.26
   0 -17  -7    6.34    1.80
   0 -17  -8    0.57    0.77
   0  17  -8    1.04    0.86
   0 -17   8    1.71    1.39
   0  17   8   -0.32    0.49
   0 -17  -8    2.22    1.24
   0  17   8   -0.10    0.79
   0 -17   9    3.20    1.84
   0  17  -9    1.15    1.00
   0 -17  -9    2.48    1.28
   0  17   9    1.38    1.10
   0  17   9    4.52    1.67
   0 -17  -9    1.30    1.10
   0 -17  10   29.35    5.25
   0 -17 -10   34.15    4.81
   0  17 -10   31.32    4.15
   0 -17 -10   28.88    4.11
   0  17  10   28.71    5.47
   0  17  10   32.62    4.72
   0  17 -10   30.42    3.71
   0  18   0   25.92    3.95
   0 -18   0   22.77    3.17
   0 -18   0   20.18    2.76
   0 -18   0   20.79    2.16
   0 -18  -1   -0.01    0.64
   0 -18   1    1.95    1.20
   0  18   1    0.38    0.79
   0  18  -1    1.53    0.48
   0 -18  -1    0.84    0.67
   0  18  -1    2.29    1.46
   0 -18  -1    1.32    0.45
   0  18   1    1.50    0.53
   0 -18  -1    1.47    0.85
   0 -18   1    2.48    1.20
   0 -18   1    2.62    0.65
   0 -18  -1    1.53    0.70
   0 -18  -2   59.73    4.65
   0 -18  -2   58.18    2.84
   0  18  -2   56.97    6.04
   0  18   2   61.66    6.12
   0 -18  -2   54.52    3.45
   0 -18  -2   55.71    4.36
   0 -18   2   56.24    5.48
   0 -18   2   65.11    5.18
   0  18   2   62.18    3.51
   0 -18  -2   61.57    4.64
   0 -18   2   61.69    2.37
   0  18   3   41.49    4.99
   0 -18  -3   33.11    2.53
   0 -18  -3   39.60    3.98
   0  18  -3   46.95    5.49
   0 -18  -3   35.77    3.14
   0 -18  -3   36.43    2.71
   0 -18   3   39.29    4.74
   0 -18  -3   37.74    3.55
   0  18   3   38.59    2.86
   0 -18   3   40.54    4.17
   0  18   3   46.15    4.44
   0 -18  -4   14.99    1.99
   0 -18  -4   19.24    2.89
   0 -18  -4   18.67    1.96
   0 -18   4   18.13    3.39
   0  18  -4   25.58    4.00
   0 -18  -4   18.29    1.85
   0  18   4   22.75    3.65
   0 -18   4   18.16    2.85
   0 -18  -4   22.02    2.71
   0  18   4   17.51    1.95
   0  18   4   18.26    2.96
   0 -18  -5    6.65    1.91
   0  18  -5   10.61    2.59
   0 -18   5    7.25    2.25
   0  18   5    7.71    2.20
   0 -18   5    9.17    2.13
   0  18   5    8.02    1.38
   0 -18  -5   10.50    1.92
   0  18   5    9.32    2.30
   0 -18  -6   21.66    3.36
   0  18  -6   24.36    3.83
   0 -18   6   14.73    3.24
   0  18   6   17.27    3.28
   0 -18   6   20.22    3.27
   0 -18  -6   23.42    2.93
   0  18   6   16.16    3.27
   0 -18  -7    1.42    1.16
   0  18   7    1.20    0.86
   0  18  -7    2.95    1.67
   0 -18   7    2.55    1.65
   0 -18   7    3.50    1.63
   0 -18  -7    1.22    1.29
   0  18   7    1.87    1.45
   0 -18  -8   10.65    2.58
   0 -18   8   11.28    3.09
   0  18  -8   14.23    2.95
   0  18   8   12.79    1.93
   0 -18  -8    7.79    2.07
   0  18   8    6.47    2.35
   0 -18   9    7.70    2.67
   0  18  -9    5.40    1.90
   0 -18  -9    9.33    2.60
   0  18   9    2.29    1.29
   0  18   9   10.94    3.13
   0 -18  -9    3.20    1.56
   0  18 -10   -0.31    0.70
   0 -18 -10    1.55    1.29
   0  18  10    1.72    1.25
   0  18  10    1.99    1.59
   0  19   0    1.08    1.01
   0 -19   0    3.18    1.43
   0 -19   0    1.21    0.79
   0 -19   0    1.02    0.56
   0 -19  -1   10.03    1.86
   0 -19  -1    7.73    1.82
   0 -19   1   13.15    2.57
   0 -19  -1    9.42    1.43
   0  19   1   10.56    2.60
   0  19  -1    7.13    2.22
   0  19   1   12.43    1.50
   0 -19   1    7.53    1.79
   0 -19  -1   12.76    2.24
   0 -19  -1    8.35    1.58
   0 -19   1   11.92    1.29
   0 -19  -2   41.22    2.31
   0 -19  -2   41.42    3.94
   0  19  -2   44.08    5.41
   0  19   2   48.10    5.56
   0 -19   2   46.56    4.51
   0 -19  -2   41.37    3.91
   0  19   2   40.60    2.92
   0 -19   2   39.92    4.73
   0 -19  -2   41.12    3.03
   0 -19  -2   42.29    3.91
   0 -19  -3   28.87    3.44
   0 -19  -3   29.59    2.31
   0  19  -3   34.61    4.79
   0  19   3   29.68    4.37
   0 -19  -3   31.29    2.63
   0 -19   3   27.62    4.07
   0 -19  -3   29.86    2.96
   0 -19   3   36.34    4.08
   0 -19  -3   31.22    3.35
   0  19   3   30.30    2.57
   0  19   3   27.36    3.50
   0 -19  -4    9.47    2.22
   0 -19  -4    5.97    1.24
   0 -19   4    6.56    2.03
   0  19   4    7.49    2.43
   0  19  -4    4.89    2.14
   0  19   4    4.56    1.02
   0 -19  -4    6.61    1.70
   0 -19   4   11.40    2.33
   0  19   4    6.21    1.81
   0 -19  -5    8.26    1.97
   0  19  -5   10.11    2.67
   0 -19   5    6.45    2.18
   0  19   5   10.85    2.60
   0 -19   5   11.74    2.38
   0 -19  -5    9.73    1.92
   0  19   5   11.05    2.55
   0 -19  -6   -0.55    0.73
   0  19  -6    1.20    1.14
   0 -19   6    1.09    0.92
   0  19   6   -0.04    1.19
   0 -19   6    0.30    0.75
   0 -19  -6   -0.39    0.58
   0  19   6    1.45    1.09
   0 -19  -7    4.44    1.58
   0 -19   7    5.79    2.22
   0  19  -7    3.57    1.54
   0  19   7    5.13    1.93
   0 -19  -7    5.21    1.52
   0 -19   7    6.54    1.89
   0  19   7    4.05    1.68
   0 -19   8    0.32    1.17
   0  19  -8    4.31    1.71
   0 -19  -8    2.44    1.41
   0 -19  -8    2.05    1.24
   0  19   8    4.35    2.02
   0  19  -9    0.81    0.85
   0 -19   9   -0.98    1.20
   0 -19  -9    1.11    1.24
   0  19   9    2.07    1.50
   0 -19  -9   -0.43    0.76
   0  19   9   -0.95    0.97
   0  19 -10    4.30    1.72
   0  19  10    3.37    1.74
   0 -20   0    3.11    1.06
   0 -20   0    1.64    1.09
   0  20   0    4.18    1.54
   0 -20   0    2.13    1.15
   0 -20   0    2.10    0.70
   0 -20  -1    0.04    0.41
   0 -20  -1   -0.57    0.94
   0 -20   1    0.43    0.92
   0  20   1   -1.19    1.06
   0  20  -1    3.10    1.84
   0  20   1    0.48    0.38
   0 -20  -1    1.43    0.94
   0 -20   1   -0.62    0.75
   0 -20  -1    1.01    0.71
   0 -20  -2   -0.44    0.60
   0  20   2   -0.34    0.40
   0 -20  -2   -0.16    0.44
   0 -20   2    0.06    0.55
   0 -20  -2   -0.18    0.51
   0 -20   2   -0.71    0.69
   0  20  -2    0.19    1.03
   0  20   2   -0.36    0.87
   0 -20  -3    0.58    0.68
   0  20  -3    2.05    1.37
   0 -20  -3    0.35    0.39
   0 -20   3    1.43    1.14
   0  20   3   -0.09    0.77
   0 -20  -3    1.09    0.85
   0  20   3    0.50    0.53
   0 -20   3    1.78    1.13
   0 -20  -4   10.63    2.34
   0  20  -4   11.66    3.00
   0 -20   4    9.79    2.65
   0  20   4    9.09    2.58
   0 -20   4   10.65    2.38
   0 -20  -4    8.13    1.88
   0  20   4    9.09    2.27
   0 -20  -5    1.00    0.90
   0  20   5   -0.46    1.18
   0  20  -5    0.74    1.08
   0 -20   5    1.38    1.08
   0 -20  -5    0.59    0.54
   0 -20   5    1.36    1.16
   0  20   5   -0.95    1.21
   0 -20  -6    4.92    1.74
   0 -20   6    7.17    2.38
   0  20   6    1.76    1.29
   0  20  -6    5.14    1.96
   0 -20  -6    6.25    1.63
   0 -20   6    3.78    1.41
   0  20   6    1.38    1.03
   0 -20  -7    2.67    1.32
   0  20  -7    2.57    1.32
   0 -20   7    0.03    1.06
   0  20   7    3.40    1.63
   0 -20  -7    3.32    1.22
   0 -20   7    2.17    1.20
   0  20   7    1.45    1.29
   0 -20  -8   17.24    3.31
   0 -20   8   18.40    4.06
   0  20  -8   23.49    3.98
   0 -20  -8   18.62    2.91
   0  20   8   19.39    4.00
   0  20  -9    2.33    1.33
   0 -20  -9    2.79    1.51
   0  20   9    4.31    1.74
   0  20   9    4.44    2.43
   0  20 -10    1.69    1.09
   0  21   0    1.30    0.92
   0 -21   0    3.82    1.56
   0 -21   0    4.25    1.47
   0 -21  -1    2.42    0.95
   0  21  -1    3.77    2.06
   0 -21  -1    2.73    1.13
   0  21   1    4.05    1.69
   0 -21   1    3.95    1.52
   0  21   1    4.20    0.98
   0 -21  -1    2.15    1.03
   0 -21   1    3.13    1.39
   0 -21  -1    3.19    0.98
   0 -21  -2    6.34    1.60
   0 -21  -2    5.49    1.48
   0  21   2    6.28    1.19
   0 -21   2    6.89    1.91
   0  21  -2    6.13    2.09
   0 -21  -2    3.87    1.24
   0 -21   2    5.46    1.83
   0  21   2    4.30    1.86
   0 -21  -3    0.25    0.46
   0 -21   3    0.82    1.00
   0  21   3    0.61    0.93
   0 -21  -3    0.85    0.70
   0  21  -3    1.98    1.50
   0 -21   3   -0.25    0.89
   0 -21  -3   -0.32    0.79
   0 -21  -4   -0.45    0.52
   0 -21   4    0.98    1.12
   0  21   4    1.93    1.63
   0  21  -4    1.21    1.53
   0 -21   4    2.22    1.58
   0 -21  -4    1.51    0.95
   0  21   4    1.88    1.14
   0 -21  -5    5.09    1.72
   0  21   5    6.78    2.29
   0  21  -5    3.80    1.83
   0 -21   5    4.33    2.02
   0 -21   5    5.16    1.63
   0 -21  -5    4.50    1.37
   0  21   5    6.31    1.89
   0 -21  -6    0.37    0.59
   0  21   6    3.67    1.84
   0 -21   6   -0.45    1.28
   0  21  -6    3.57    1.88
   0 -21   6    1.95    0.99
   0 -21  -6    1.94    0.96
   0  21   6    4.74    1.90
   0 -21  -7    7.54    2.21
   0 -21   7    9.98    2.98
   0  21   7    9.27    2.78
   0  21  -7   11.80    2.95
   0 -21   7   11.34    2.67
   0 -21  -7   11.85    2.40
   0  21   7   10.36    2.85
   0 -21  -8    9.58    2.51
   0  21  -8   12.46    3.04
   0 -21   8   10.00    3.19
   0 -21  -8   15.80    2.76
   0  21   8   13.54    3.52
   0  21  -9    1.03    1.29
   0 -21  -9    1.14    1.27
   0  21   9    2.99    1.80
   0  21   9    1.08    0.78
   0  22   0   16.26    3.51
   0 -22   0   16.79    3.06
   0 -22   0   21.43    3.27
   0  22  -1   14.04    3.32
   0 -22  -1   13.71    2.58
   0  22   1   10.00    2.78
   0 -22   1   11.58    2.68
   0 -22  -1   11.95    2.39
   0 -22   1   10.85    2.37
   0  22   1   12.06    1.64
   0  22   2    7.72    2.56
   0 -22   2    3.41    1.34
   0  22  -2    6.65    2.45
   0 -22  -2    4.44    1.39
   0 -22  -2    3.69    1.38
   0 -22   2    2.99    1.40
   0 -22  -2    3.64    1.21
   0 -22  -3    7.38    1.85
   0 -22  -3    6.17    1.61
   0 -22   3    4.18    1.48
   0 -22   3    3.76    1.79
   0  22   3    4.80    1.96
   0  22  -3    8.99    2.77
   0 -22  -4   30.21    3.83
   0  22  -4   36.21    5.33
   0 -22   4   38.92    5.45
   0  22   4   28.80    4.67
   0  22   4   38.02    4.60
   0 -22  -4   35.42    3.97
   0 -22   4   33.77    4.37
   0 -22  -5    0.29    0.59
   0  22  -5    1.87    1.38
   0 -22   5   -0.61    1.02
   0  22   5    0.50    0.86
   0 -22  -5    0.12    0.78
   0 -22   5    0.75    0.60
   0  22   5    1.86    1.45
   0 -22  -6    5.38    1.82
   0  22   6    4.56    1.95
   0  22  -6    6.46    2.32
   0 -22   6    5.86    2.18
   0 -22   6    4.37    1.80
   0 -22  -6    2.96    1.26
   0  22   6    4.76    1.85
   0 -22  -7    0.04    0.74
   0  22  -7    1.76    1.43
   0 -22   7    1.63    1.21
   0  22   7    2.66    1.74
   0 -22   7   -0.34    1.05
   0 -22  -7    2.33    1.18
   0  22   7    0.25    1.05
   0 -22  -8    0.59    0.88
   0  22  -8    0.29    0.69
   0 -22   8    2.44    1.25
   0 -22  -8    0.94    0.78
   0  22   8    2.70    1.85
   0  22  -9   -0.35    0.84
   0 -22  -9    0.30    0.99
   0  22   9    0.38    1.01
   0 -23   0    7.33    2.09
   0  23   0   12.19    3.30
   0 -23   0    7.38    2.09
   0  23   1    1.17    1.16
   0 -23  -1    0.00    0.78
   0  23  -1    1.10    1.08
   0 -23   1    0.97    0.97
   0 -23  -1   -0.25    0.83
   0 -23   1    1.24    1.18
   0 -23  -2    2.05    1.06
   0 -23   2    1.96    1.18
   0  23  -2    2.13    1.25
   0  23   2    2.66    1.50
   0 -23  -2    2.82    1.25
   0 -23   2    2.39    1.18
   0  23   3    1.90    1.27
   0 -23   3    4.10    2.02
   0  23  -3    3.98    2.06
   0 -23  -3    3.84    1.38
   0 -23   3    3.66    1.55
   0  23   4    3.13    1.52
   0  23  -4    2.92    1.57
   0 -23   4    1.76    1.25
   0 -23   4    2.10    1.26
   0 -23  -4    1.59    1.10
   0 -23  -5    7.76    2.08
   0  23   5   17.30    3.79
   0  23  -5   15.15    3.51
   0 -23   5   14.91    3.50
   0 -23   5   12.30    2.78
   0 -23  -5   10.66    2.33
   0  23   5   10.08    2.59
   0 -23  -6    3.36    1.61
   0 -23   6    7.17    2.57
   0  23  -6    6.74    2.44
   0  23   6    7.18    2.34
   0 -23   6    4.94    1.95
   0 -23  -6    4.78    1.57
   0  23   6    3.05    1.58
   0 -23  -7   -1.22    1.15
   0 -23   7    0.25    0.98
   0  23  -7    0.32    1.20
   0 -23   7   -0.27    1.09
   0 -23  -7    1.14    0.94
   0  23   7    0.70    0.87
   0 -23  -8    0.22    0.66
   0  23  -8    1.24    1.12
   0 -23   8    1.07    0.96
   0  23   8   -0.13    0.70
   0 -24   0    6.72    2.23
   0  24   0    9.41    2.97
   0 -24   0    7.33    2.09
   0  24  -1   15.30    3.60
   0 -24   1   11.70    2.84
   0  24   1   12.53    3.27
   0 -24  -1    9.90    2.34
   0 -24   1   13.48    2.75
   0 -24  -1   13.20    2.70
   0  24   2   -1.20    1.78
   0  24  -2    1.47    1.36
   0 -24   2    1.65    1.22
   0 -24   2    4.72    1.76
   0 -24  -2    3.25    1.34
   0  24  -3    0.01    1.17
   0 -24   3    1.98    1.46
   0  24   3    2.46    1.72
   0 -24   3    2.29    1.29
   0 -24  -3    1.20    0.86
   0  24   4    2.45    1.50
   0  24  -4    2.52    1.72
   0 -24   4    1.05    1.05
   0 -24  -4    1.87    1.16
   0 -24   4    2.11    1.32
   0 -24   5   10.80    3.13
   0  24  -5    4.85    2.21
   0  24   5    7.51    2.61
   0 -24  -5    5.76    1.83
   0 -24   5    9.68    2.53
   0  24  -6    7.50    2.65
   0  24   6   13.99    3.49
   0 -24   6   11.20    3.21
   0 -24  -6   10.46    2.43
   0 -24   6   10.63    2.68
   0  24   6    7.72    2.46
   0  24  -7    0.27    0.75
   0 -24  -7   -0.57    0.65
   0 -24   7    0.47    0.84
   0  24   7    0.66    1.22
   0 -24  -8    1.27    1.22
   0  24   8    2.28    1.42
   0 -25   0    4.85    1.83
   0  25   0    8.17    2.89
   0 -25   0    8.43    2.31
   0  25   1   -1.41    1.74
   0 -25   1    0.43    0.82
   0 -25  -1   -0.56    0.85
   0  25  -1   -1.09    1.37
   0 -25  -1   -0.76    1.16
   0 -25   1   -0.07    0.64
   0  25   2   -1.38    1.63
   0 -25   2    0.69    0.88
   0  25  -2    0.90    0.82
   0 -25  -2    1.86    1.26
   0 -25   2    2.50    1.67
   0  25   3    4.98    2.27
   0  25  -3    5.15    2.29
   0 -25   3    5.90    2.31
   0 -25  -3    6.11    1.92
   0 -25   3    7.86    2.46
   0 -25   4    1.05    1.37
   0  25  -4   -1.05    1.19
   0  25   4   -0.27    0.84
   0 -25  -4   -0.35    0.92
   0 -25   4    0.29    0.64
   0  25   5    7.09    2.61
   0  25  -5    7.29    2.71
   0 -25   5    6.11    2.46
   0 -25   5    6.40    2.05
   0 -25  -5    4.75    1.64
   0  25  -6    4.16    2.17
   0  25   6    3.27    1.80
   0 -25  -6    5.51    1.82
   0 -25   6    1.41    1.17
   0  26   0   10.34    3.01
   0 -26   0    7.57    2.34
   0 -26   0    7.61    2.19
   0  26   1    9.59    3.05
   0 -26   1   10.45    2.76
   0  26  -1   14.87    3.81
   0 -26  -1   15.18    3.04
   0 -26   1    8.04    2.33
   0  26  -2   -0.32    0.87
   0  26   2    1.11    1.50
   0 -26   2    1.48    1.61
   0 -26  -2    3.00    1.46
   0 -26   2   -0.34    0.97
   0 -26   3    1.56    1.22
   0  26   3    0.60    1.05
   0  26  -3    0.78    0.99
   0 -26   3    1.46    1.16
   0 -26  -3    0.05    0.57
   0  26   4    2.21    1.51
   0  26  -4    4.79    2.15
   0 -26   4    3.76    2.01
   0 -26   4    2.98    1.38
   0 -26  -4    2.74    1.35
   0  26   5    2.20    1.44
   0 -26   5    2.88    1.79
   0 -26  -5    1.80    1.15
   0 -26   5    0.54    0.91
   0  26   6    0.17    0.88
   0 -26   6   -0.63    1.12
   0 -27   0    7.69    2.35
   0  27   0    9.11    3.14
   0 -27   0    6.32    2.05
   0  27   1   -1.05    1.21
   0  27  -1    0.03    0.93
   0 -27   1    0.24    0.65
   0 -27   1   -0.04    0.59
   0 -27  -1    1.44    1.06
   0  27  -2    4.00    2.45
   0 -27   2    1.63    1.20
   0  27   2    3.54    1.82
   0 -27  -2    3.16    1.55
   0 -27   2    1.47    1.02
   0  27   3    3.61    2.16
   0 -27   3    1.46    1.33
   0 -27   3    0.03    0.67
   0 -27  -3    3.03    1.23
   0  27   4    0.54    1.10
   0 -27   4    0.63    1.22
   0 -27  -4    1.00    1.08
   0 -27   4    1.55    1.18
   0  27   5    0.21    0.97
   0 -27   5   -1.55    1.20
   0  27   6   -2.65    1.75
   0 -28   0    7.77    2.36
   0 -28   1    1.38    1.04
   0 -28  -1    0.88    0.70
   0 -28   2    0.37    1.29
   0  28   2   -0.11    0.93
   0 -28   2   -1.55    1.14
   0 -28  -2   -0.89    0.90
   0 -28   3   -1.31    1.41
   0 -28  -3   -1.08    1.11
   0 -28   3    0.42    0.62
   0 -29   0    5.52    2.07
   0 -29   1    1.27    1.10
   0 -29   1   -0.11    0.79
   0 -29  -1    1.19    1.07
   0 -29   2    1.71    1.32
   0 -29   2    2.75    1.51
   1   0 -13   12.24    2.54
   1   0 -13   12.27    2.54
  -1   0  13   11.49    3.10
  -1   0  13    8.46    2.99
   1   0 -12    0.12    0.57
   1   0 -12    0.61    0.93
  -1   0  12    0.45    0.70
   1   0 -12    0.16    0.77
  -1   0  12   -0.63    0.74
   1   0 -11    1.84    1.01
   1   0 -11    1.36    0.86
   1   0 -11    3.55    1.26
  -1   0  11    4.49    1.70
  -1   0  11    3.26    1.91
   1   0 -10   -0.82    0.84
  -1   0  10   -0.04    0.52
   1   0 -10   -0.86    0.86
   1   0 -10   -0.33    0.69
  -1   0  10   -0.49    0.88
  -1   0  10   -0.63    0.89
   1   0  -9   26.01    2.23
   1   0  -9   29.28    3.09
  -1   0   9   34.22    3.55
   1   0  -9   29.43    3.04
  -1   0   9   30.71    4.25
   1   0  -9   30.99    2.94
  -1   0   9   33.38    3.90
   1   0  -8   -0.36    0.57
  -1   0   8    0.16    0.55
   1   0  -8   -1.03    0.95
   1   0  -8   -0.13    0.26
  -1   0   8    0.57    0.59
   1   0  -8   -0.72    0.69
  -1   0   8   -0.31    0.49
   1   0  -7    3.79    0.80
   1   0  -7    3.07    0.86
  -1   0   7    5.06    1.21
   1   0  -7    3.66    0.44
  -1   0   7    4.73    1.32
   1   0  -7    4.39    1.03
  -1   0   7    4.11    1.42
   1   0  -6   -0.30    0.36
  -1   0   6   -0.27    0.37
   1   0  -6   -0.39    0.79
  -1   0   6    0.06    0.36
   1   0  -6   -0.04    0.13
   1   0  -6   -0.64    0.71
  -1   0   6   -0.32    0.57
  -1   0   6    0.13    0.56
   1   0  -5  131.92    5.22
   1   0  -5  137.00    4.43
  -1   0   5  128.37    4.31
   1   0  -5  138.37    2.93
  -1   0   5  127.66    6.02
  -1   0   5  138.04    5.56
   1   0  -5  135.52    4.80
   1   0  -4   -0.14    0.25
   1   0  -4   -0.52    0.21
   1   0  -4   -0.31    0.56
  -1   0   4    0.02    0.24
  -1   0   4   -0.06    0.18
   1   0  -4   -0.53    0.43
  -1   0   4    0.19    0.28
  -1   0   4   -0.02    0.32
  -1   0   4   -0.15    0.21
   1   0  -4    0.08    0.23
   1   0  -3    5.44    0.74
  -1   0   3    5.82    0.68
   1   0  -3    5.38    0.74
   1   0  -3    5.33    0.67
  -1   0   3    4.69    0.78
   1   0  -3    5.53    0.59
  -1   0   3    5.20    0.83
  -1   0   3    5.14    0.66
   1   0  -3    5.83    0.70
  -1   0   2   -0.18    0.23
  -1   0   2   -0.09    0.13
   1   0  -2    0.02    0.09
  -1   0   2   -0.32    0.31
   1   0  -2    0.60    0.33
   1   0  -2   -0.01    0.15
   1   0  -2    0.04    0.24
  -1   0   2   -0.06    0.11
  -1   0   2    0.08    0.11
   1   0  -2   -0.18    0.18
  -1   0   1 7479.94  111.34
  -1   0   1 7254.97  111.42
   1   0  -1 7421.58  111.45
  -1   0   1 6907.83  111.02
   1   0  -1 7601.66  111.38
  -1   0   1 7728.54  110.56
   1   0  -1 7529.44  110.60
  -1   0   1 7164.93  111.01
   1   0  -1 7370.79  110.70
   1   0  -1 6867.48  110.93
  -1   0   1 7499.41  110.67
  -1   0   0    0.04    0.09
   1   0   0    0.04    0.10
   1   0   0   -0.07    0.11
   1   0   0    0.08    0.13
  -1   0   0    0.03    0.09
  -1   0   0    0.12    0.10
   1   0   0    0.05    0.12
  -1   0   0    0.04    0.10
   1   0   0    0.01    0.09
  -1   0   0   -0.07    0.07
  -1   0   0   -0.01    0.07
   1   0   0   -0.04    0.10
  -1   0   0    0.00    0.09
   1   0   0    0.02    0.11
  -1   0  -1    2.39    0.31
   1   0   1    2.04    0.29
   1   0   1    2.30    0.26
  -1   0  -1    2.02    0.24
   1   0   1    1.67    0.39
  -1   0  -1    2.29    0.47
  -1   0  -1    2.62    0.35
  -1   0  -1    2.44    0.45
   1   0   1    2.34    0.42
  -1   0  -1    2.74    0.48
   1   0   1    1.74    0.32
  -1   0  -1    2.08    0.34
   1   0   1    2.43    0.46
   1   0   1    2.10    0.37
  -1   0  -1    2.08    0.35
  -1   0  -1    2.23    0.23
  -1   0  -1    2.26    0.49
   1   0   1    2.27    0.42
   1   0   1    2.39    0.52
  -1   0  -1    1.90    0.38
  -1   0  -2    0.03    0.07
  -1   0  -2   -0.13    0.16
   1   0   2    0.15    0.19
  -1   0  -2    0.00    0.19
   1   0   2   -0.16    0.24
  -1   0  -2    0.20    0.17
  -1   0  -2    0.00    0.14
   1   0   2    0.13    0.22
  -1   0  -2    0.07    0.21
   1   0   2    0.10    0.30
  -1   0  -2   -0.08    0.24
  -1   0  -2    0.06    0.28
  -1   0  -2   -0.06    0.14
   1   0   2    0.05    0.10
   1   0   2   -0.07    0.25
  -1   0  -3  175.13    6.22
  -1   0  -3  179.73    3.43
  -1   0  -3  178.54    5.67
   1   0   3  180.33    5.53
  -1   0  -3  178.24    5.08
   1   0   3  180.25    6.08
  -1   0  -3  177.21    6.27
   1   0   3  176.37    6.41
  -1   0  -3  176.35    6.05
  -1   0  -3  169.59    4.73
   1   0   3  181.04    4.84
  -1   0  -3  175.56    4.55
   1   0   3  166.79    5.78
   1   0   3  185.84    4.67
  -1   0  -3  186.72    5.88
  -1   0  -4    0.44    0.49
  -1   0  -4    0.12    0.33
   1   0   4    0.28    0.31
   1   0   4   -0.07    0.12
  -1   0  -4   -0.07    0.32
  -1   0  -4    0.14    0.19
   1   0   4    0.19    0.28
  -1   0  -4   -0.15    0.23
  -1   0  -4    0.05    0.19
  -1   0  -4    0.37    0.32
   1   0   4    0.54    0.64
   1   0   4    0.20    0.25
   1   0   4   -0.01    0.29
  -1   0  -5   34.68    3.05
   1   0   5   33.81    1.83
  -1   0  -5   35.19    2.52
   1   0   5   32.50    2.58
  -1   0  -5   34.02    2.68
   1   0   5   35.61    3.41
  -1   0  -5   33.31    2.13
   1   0   5   37.48    2.30
   1   0   5   34.00    2.94
  -1   0  -5   33.18    2.18
  -1   0  -6   -0.01    0.52
   1   0   6   -0.07    0.22
  -1   0  -6   -0.13    0.38
  -1   0  -6    0.31    0.41
   1   0   6   -0.08    0.27
  -1   0  -6   -0.59    0.41
   1   0   6   -0.05    0.51
   1   0   6    0.32    0.58
  -1   0  -6   -0.42    0.50
  -1   0  -7  298.42   10.94
   1   0   7  283.19    7.78
  -1   0  -7  309.38    9.86
   1   0   7  306.57   10.08
   1   0   7  314.00   12.90
  -1   0  -7  318.06    9.16
   1   0   7  301.25   11.23
   1   0   8    0.03    0.39
  -1   0  -8   -0.23    0.53
  -1   0  -8    0.21    0.61
   1   0   8   -0.02    0.57
  -1   0  -8    0.34    0.56
   1   0   8    0.19    0.71
  -1   0  -9    0.47    0.57
   1   0   9    0.59    0.44
  -1   0  -9    1.09    0.85
   1   0   9   -0.11    0.63
  -1   0  -9    0.72    0.37
   1   0   9    0.94    0.95
   1   0  10   -0.24    0.52
  -1   0 -10   -0.02    0.53
  -1   0 -10    0.97    0.99
   1   0  10   -0.67    1.24
  -1   0 -10    0.43    0.47
   1   0  10    1.36    1.05
  -1   0 -11    3.84    1.41
  -1   0 -11    5.79    1.84
   1   0  11    7.47    2.26
   1   0  11    1.38    1.14
  -1   0 -11    8.08    1.77
  -1   0 -12   -0.41    0.91
   1   0  12    0.92    1.40
   1   0  12    1.38    1.60
  -1   0 -12   -0.49    0.70
  -1   0 -13   -1.99    1.58
   1   0  13   -2.13    1.68
   1  -1 -13    0.85    0.98
   1   1 -13    0.94    0.76
   1   1 -13   -0.31    0.59
  -1   1  13    1.41    1.43
  -1  -1  13    2.10    1.64
  -1  -1  13    0.49    1.00
   1   1 -12    8.91    2.04
   1  -1 -12   11.35    2.30
   1  -1 -12   10.14    2.20
   1   1 -12    6.77    1.77
   1   1 -12   13.43    2.38
  -1  -1  12    7.24    2.49
  -1  -1  12   10.37    2.79
  -1   1  12   14.74    3.27
   1  -1 -12   10.48    2.09
  -1   1  12    7.93    2.81
   1  -1 -11   -0.23    0.54
   1   1 -11   -0.07    0.70
   1  -1 -11   -1.23    0.88
   1   1 -11   -0.98    0.96
   1  -1 -11   -0.24    0.51
  -1   1  11    0.40    1.05
  -1  -1  11    0.22    0.72
  -1   1  11    0.15    0.83
   1   1 -11    0.23    0.57
  -1  -1  11    3.17    1.69
   1   1 -10    0.04    0.49
   1  -1 -10    0.34    0.57
  -1  -1  10   -0.15    0.58
   1   1 -10    0.37    0.57
   1  -1 -10   -0.66    0.86
  -1   1  10    0.88    0.86
  -1   1  10    0.27    0.64
   1  -1 -10   -0.93    0.67
  -1  -1  10    1.23    0.83
   1   1 -10    0.27    0.56
  -1  -1  10    2.40    1.29
  -1   1   9    1.04    0.70
  -1  -1   9    1.61    0.92
   1  -1  -9    0.60    0.73
   1   1  -9    0.43    0.43
   1   1  -9   -0.21    0.61
   1  -1  -9   -0.07    0.39
   1   1  -9    1.14    0.52
   1  -1  -9   -2.34    1.24
   1   1  -9    1.11    0.63
  -1   1   9    1.01    0.96
  -1  -1   9    1.29    1.08
  -1   1   9    0.40    0.46
  -1  -1   9    0.56    0.58
   1  -1  -9    0.30    0.54
  -1   1   8    0.48    0.53
  -1  -1   8    0.87    0.76
   1  -1  -8    0.86    0.60
   1  -1  -8   -0.04    0.38
   1   1  -8    0.50    0.37
   1  -1  -8   -0.77    1.01
   1   1  -8   -0.28    0.73
  -1  -1   8    0.91    0.81
  -1   1   8   -0.04    0.84
   1  -1  -8   -0.27    0.50
  -1   1   8   -0.22    0.55
   1   1  -8    0.42    0.56
  -1  -1   8    0.38    0.63
   1   1  -7  119.26    5.57
   1  -1  -7  116.29    5.74
  -1   1   7  106.47    4.27
   1   1  -7  126.26    4.69
   1  -1  -7  111.57    4.66
  -1  -1   7  112.79    6.01
  -1   1   7  118.74    5.72
   1  -1  -7  118.16    5.37
  -1   1   7  114.08    7.10
   1   1  -7  118.21    3.30
  -1  -1   7  123.54    7.12
  -1  -1   7  127.45    6.55
   1  -1  -7  129.97    5.41
  -1   1   7  130.58    6.61
   1   1  -7  123.37    5.31
   1   1  -6   92.77    4.55
   1   1  -6   97.21    3.80
   1  -1  -6   94.27    3.97
  -1   1   6   90.18    3.66
   1  -1  -6   94.07    4.33
  -1   1   6   94.55    4.56
  -1  -1   6   95.10    4.95
   1   1  -6   89.55    2.69
  -1   1   6   93.88    5.82
  -1  -1   6   95.31    5.58
  -1  -1   6   96.20    5.13
   1  -1  -6  102.75    4.42
   1   1  -6   96.62    4.31
  -1   1   6  101.04    5.24
   1   1  -5   61.16    2.32
  -1  -1   5   61.36    3.27
   1   1  -5   61.25    2.74
   1  -1  -5   55.18    2.76
  -1  -1   5   52.57    2.65
  -1   1   5   61.58    2.73
   1   1  -5   57.53    3.21
   1  -1  -5   59.96    3.04
  -1   1   5   60.84    4.10
  -1  -1   5   63.48    3.96
   1   1  -5   57.78    1.88
  -1  -1   5   57.27    3.47
   1  -1  -5   58.87    3.03
   1   1  -5   59.84    3.05
  -1   1   5   62.50    3.61
   1   1  -4  212.36    4.97
  -1   1   4  212.73    5.45
  -1  -1   4  207.80    5.60
  -1   1   4  201.89    7.04
  -1   1   4  205.89    4.82
   1  -1  -4  202.87    5.57
  -1  -1   4  199.61    6.65
   1   1  -4  211.97    6.18
   1   1  -4  210.08    5.45
  -1  -1   4  225.53    6.35
  -1   1   4  204.11    7.11
  -1  -1   4  212.70    6.81
  -1   1   4  205.22    5.78
   1   1  -4  213.02    5.80
  -1  -1   4  204.04    6.32
   1   1  -4  212.76    6.07
   1  -1  -4  218.36    5.86
   1  -1  -4  215.02    6.42
  -1  -1   4  209.10    5.81
   1   1  -3  506.40   10.28
  -1   1   3  513.80    9.34
   1  -1  -3  494.74   10.57
   1  -1  -3  496.23    9.95
  -1  -1   3  489.30    9.98
   1   1  -3  503.50    9.42
  -1   1   3  500.25    9.81
  -1   1   3  495.25   11.24
   1   1  -3  507.35    9.88
  -1  -1   3  467.96   10.59
  -1   1   3  507.07   11.28
  -1  -1   3  479.70   10.42
  -1   1   3  505.02    9.97
   1   1  -3  514.03    9.97
   1  -1  -3  506.99    9.97
   1   1  -3  531.53   10.29
  -1  -1   3  518.28   10.38
  -1  -1   3  507.96    9.95
   1  -1  -3  520.48   10.71
   1   1  -2  369.67    7.21
  -1  -1   2  364.34    7.60
   1  -1  -2  378.43    7.69
  -1   1   2  370.70    7.15
   1   1  -2  379.62    7.51
  -1   1   2  370.74    7.48
   1  -1  -2  372.75    7.59
  -1  -1   2  344.06    7.38
   1   1  -2  377.67    7.41
  -1   1   2  362.74    7.90
  -1   1   2  353.88    7.76
   1  -1  -2  381.12    7.23
  -1  -1   2  361.34    7.38
   1  -1  -2  383.84    7.68
  -1   1   2  374.49    7.25
  -1  -1   2  373.09    7.22
   1   1  -2  377.62    7.33
   1   1  -2  379.01    7.21
   1  -1  -1   46.47    1.82
   1  -1  -1   51.14    1.64
  -1  -1   1   50.95    1.90
  -1   1   1   46.00    1.61
   1   1  -1   52.92    1.88
  -1   1   1   50.36    1.85
  -1   1   1   48.76    1.35
  -1  -1   1   51.95    1.65
   1  -1  -1   46.63    1.48
   1   1  -1   55.74    1.49
   1  -1  -1   48.59    1.61
  -1   1   1   48.42    1.46
   1   1  -1   52.67    1.68
  -1   1   1   47.60    1.64
  -1  -1   0   27.06    1.25
   1   1   0   27.25    1.32
   1   1   0   26.40    1.15
   1  -1   0   23.88    1.09
  -1  -1   0   25.13    1.15
  -1   1   0   24.98    1.14
   1  -1   0   22.49    1.11
  -1   1   0   20.90    0.96
  -1   1   0   25.77    1.31
  -1  -1   0   26.25    1.01
   1   1   0   26.69    1.10
   1  -1   0   24.83    1.28
  -1   1   0   24.47    1.20
   1   1   0   26.30    0.94
  -1   1   0   23.71    1.01
   1  -1   0   24.19    1.05
   1  -1   0   24.92    1.12
  -1   1   0   21.19    1.00
  -1  -1   0   26.32    1.12
  -1   1   0   24.35    1.09
   1  -1   0   24.19    1.12
   1   1   0   27.05    1.14
   1   1   0   26.26    1.17
  -1  -1   0   25.26    1.28
  -1   1   0   23.56    0.94
   1   1   0   25.90    1.36
   1  -1   0   22.70    1.00
  -1   1  -1  314.47    5.74
   1   1   1  314.08    5.86
   1  -1   1  321.16    5.94
   1   1   1  314.03    5.64
  -1  -1  -1  310.20    6.80
   1   1   1  309.16    6.11
  -1   1  -1  312.46    7.09
   1  -1   1  297.01    7.16
  -1   1  -1  317.46    7.28
  -1  -1  -1  316.37    6.12
   1  -1   1  310.01    6.96
  -1   1  -1  298.25    6.38
   1   1   1  317.15    7.42
  -1  -1  -1  324.82    7.55
   1  -1   1  309.15    6.67
  -1  -1  -1  311.57    6.80
  -1  -1  -1  314.18    6.30
   1  -1   1  306.99    6.81
  -1   1  -1  323.16    6.86
   1  -1   1  311.76    6.38
   1   1   1  299.92    6.31
  -1   1  -1  311.32    6.88
   1  -1   1  313.81    6.43
  -1   1  -1  314.30    6.36
   1   1   1  318.05    6.97
  -1   1  -1  306.40    6.78
  -1  -1  -1  311.70    6.52
   1   1   1  312.66    6.56
   1   1   1  303.11    5.41
  -1  -1  -1  316.71    5.41
   1   1   2  257.41    4.87
  -1   1  -2  261.91    5.35
  -1   1  -2  262.44    6.85
   1  -1   2  258.73    5.27
  -1   1  -2  258.63    6.86
  -1  -1  -2  258.24    5.93
  -1  -1  -2  257.29    6.18
   1   1   2  262.70    5.96
   1  -1   2  263.56    6.76
   1   1   2  263.40    5.95
  -1  -1  -2  265.95    6.88
  -1  -1  -2  254.56    5.77
   1   1   2  257.55    5.87
  -1   1  -2  254.75    5.89
  -1   1  -2  273.30    7.02
   1   1   2  252.48    6.75
  -1   1  -2  256.42    6.25
   1   1   2  244.08    7.15
  -1   1  -2  264.51    6.88
   1  -1   2  253.10    6.72
  -1  -1  -2  270.13    7.51
   1  -1   2  258.87    6.86
   1  -1   2  259.73    6.25
   1  -1   2  273.49    6.03
  -1  -1  -2  250.55    5.24
   1   1   2  250.05    5.30
  -1  -1  -2  260.72    6.50
  -1   1  -2  265.04    5.46
  -1   1  -2  257.50    6.68
   1  -1   2  260.54    6.74
   1   1   2  250.50    6.54
  -1   1  -3   81.77    3.88
  -1  -1  -3   80.23    4.19
   1  -1   3   80.77    2.63
  -1   1  -3   85.12    2.36
   1   1   3   82.00    3.24
  -1  -1  -3   82.51    3.21
   1  -1   3   83.98    3.77
  -1   1  -3   82.17    3.80
  -1  -1  -3   82.92    3.41
   1   1   3   80.94    4.21
  -1  -1  -3   83.33    4.25
   1  -1   3   90.50    3.26
   1  -1   3   84.85    4.06
   1   1   3   79.28    2.97
  -1  -1  -3   81.16    2.96
  -1  -1  -3   83.25    3.93
  -1   1  -3   76.90    3.38
  -1   1  -3   80.90    3.86
   1   1   3   78.94    3.81
   1  -1   3   87.64    4.09
  -1   1  -3   84.29    3.07
  -1   1  -3   83.21    3.95
   1   1   3   84.15    3.79
  -1   1  -3   86.36    2.93
   1   1   3   84.46    2.87
  -1   1  -3   89.57    3.91
  -1  -1  -3   81.73    2.81
   1  -1   3   83.20    3.86
  -1  -1  -3   81.07    3.58
  -1   1  -4    3.12    0.89
   1   1   4    2.96    0.35
   1  -1   4    2.02    0.73
  -1  -1  -4    2.43    0.81
  -1  -1  -4    3.54    0.74
   1  -1   4    3.45    0.56
  -1   1  -4    2.76    0.76
   1   1   4    2.30    0.61
  -1  -1  -4    2.94    0.66
   1  -1   4    2.06    0.70
  -1  -1  -4    3.07    0.59
  -1  -1  -4    2.02    0.67
   1   1   4    3.15    0.60
  -1   1  -4    2.01    0.60
   1   1   4    2.02    0.64
  -1   1  -4    2.37    0.70
  -1   1  -4    2.67    0.55
   1   1   4    2.47    0.85
  -1   1  -4    1.98    0.46
   1   1   4    2.71    0.56
  -1   1  -4    2.81    0.79
   1  -1   4    3.17    0.96
   1  -1   4    2.19    0.74
  -1  -1  -4    4.01    0.99
   1   1   4    2.59    0.76
  -1  -1  -4    2.19    0.50
   1  -1   5    8.27    0.97
  -1  -1  -5   11.58    1.87
   1   1   5    9.34    0.80
  -1   1  -5    8.26    1.42
   1  -1   5    8.81    1.43
  -1   1  -5    8.45    1.41
  -1  -1  -5    8.88    1.27
   1   1   5    8.89    1.26
  -1  -1  -5    9.36    1.32
  -1   1  -5   10.09    1.16
   1   1   5   10.38    1.16
  -1  -1  -5    9.02    1.06
   1  -1   5    7.25    1.37
   1  -1   5    8.31    1.63
  -1   1  -5    9.60    1.16
  -1  -1  -5    9.95    1.16
   1   1   5   10.66    1.90
   1   1   5    8.59    1.49
  -1   1  -6   37.97    3.30
  -1  -1  -6   39.14    3.58
   1   1   6   35.86    1.91
   1  -1   6   39.29    2.41
  -1  -1  -6   38.52    2.89
   1   1   6   37.38    2.86
  -1  -1  -6   41.79    3.01
   1  -1   6   39.18    3.25
   1   1   6   44.49    2.67
  -1   1  -6   37.75    2.45
   1  -1   6   41.88    4.00
   1   1   6   41.04    4.06
  -1  -1  -6   38.08    2.36
   1   1   6   40.83    3.55
   1  -1   6   39.14    3.50
  -1  -1  -6   39.00    2.61
  -1   1  -6   42.71    2.77
   1   1   7   52.58    2.67
  -1   1  -7   55.78    4.29
  -1  -1  -7   55.54    4.52
   1  -1   7   50.16    3.03
  -1  -1  -7   57.08    3.85
  -1   1  -7   59.29    3.97
   1   1   7   56.12    3.76
   1  -1   7   61.22    4.30
   1   1   7   55.38    5.17
   1  -1   7   62.51    5.41
   1   1   7   51.11    4.35
  -1   1  -7   61.59    3.63
  -1  -1  -7   53.39    3.38
   1  -1   7   59.21    4.64
  -1  -1  -8   -0.39    0.54
   1  -1   8    0.79    0.54
  -1   1  -8    0.07    0.47
   1   1   8    0.32    0.40
  -1  -1  -8    0.51    0.61
  -1   1  -8    1.08    0.86
   1  -1   8    0.46    0.56
   1   1   8    0.98    0.69
   1   1   8   -0.15    0.66
  -1   1  -8    0.38    0.51
  -1  -1  -8    0.25    0.45
   1  -1   8   -0.39    0.59
  -1  -1  -9   20.09    2.96
  -1   1  -9   21.11    2.95
  -1  -1  -9   19.88    2.62
   1   1   9   20.51    2.55
   1  -1   9   20.49    2.76
  -1   1  -9   22.67    2.75
   1  -1   9   23.95    3.98
   1   1   9   23.06    3.40
  -1   1  -9   20.07    2.40
  -1  -1  -9   22.94    2.52
   1   1   9   23.96    4.00
   1  -1   9   21.24    3.21
  -1   1 -10    0.32    0.69
  -1  -1 -10    0.77    0.66
   1  -1  10    0.86    0.82
  -1   1 -10    2.66    1.28
  -1  -1 -10    2.16    1.26
   1  -1  10    0.71    1.22
   1  -1  10    0.85    0.75
  -1   1 -10    1.63    0.87
  -1  -1 -10    1.13    0.68
   1   1  10    1.13    0.97
   1   1  10    1.31    1.15
  -1  -1 -11    7.31    1.89
  -1   1 -11    7.82    1.90
  -1  -1 -11   10.57    2.48
   1  -1  11    6.60    2.04
  -1   1 -11    8.55    1.81
   1  -1  11    9.41    2.83
   1   1  11    8.09    2.41
  -1  -1 -11    7.79    1.75
   1   1  11    2.32    1.39
  -1   1 -12    0.82    0.95
  -1  -1 -12    1.85    1.04
   1   1  12    1.93    1.46
  -1  -1 -12    2.45    1.12
   1   1  12    3.50    1.83
   1  -1  12    0.95    0.80
  -1   1 -12    2.61    1.16
   1  -1  12    0.92    1.04
  -1   1 -13   -0.32    1.23
   1  -1  13    0.98    1.26
   1   2 -13    1.18    0.99
   1  -2 -13    1.57    1.07
   1   2 -13    2.30    1.27
  -1   2  13    0.30    0.76
  -1  -2  13    1.90    1.21
   1  -2 -12    0.75    0.79
   1   2 -12    1.61    1.04
   1   2 -12    0.58    0.84
   1  -2 -12    0.12    0.76
  -1   2  12    0.01    0.71
   1  -2 -12    0.61    0.73
   1   2 -12    1.55    0.99
  -1  -2  12    0.78    1.09
  -1  -2  12    0.16    1.09
  -1   2  12    0.34    0.79
   1   2 -11   14.93    2.49
   1  -2 -11   13.28    2.31
   1  -2 -11   13.28    2.38
   1   2 -11   14.07    2.30
  -1   2  11   14.60    3.03
   1   2 -11   13.49    2.24
  -1  -2  11   15.10    3.54
  -1   2  11   10.91    3.00
  -1  -2  11   13.64    2.87
   1  -2 -11   13.42    2.28
   1  -2 -10   11.82    2.06
  -1  -2  10   10.56    2.25
   1   2 -10   12.52    2.15
   1   2 -10   11.92    2.06
   1  -2 -10   11.18    2.05
  -1   2  10   10.10    2.67
  -1   2  10   12.89    2.71
  -1  -2  10   12.60    2.93
   1   2 -10   11.59    1.92
   1  -2 -10    9.30    1.75
  -1  -2  10   11.28    2.46
  -1  -2   9   -0.57    0.74
  -1   2   9   -0.47    0.64
   1  -2  -9    0.08    0.60
   1   2  -9    0.00    0.26
   1   2  -9   -1.54    0.80
   1  -2  -9   -0.88    0.99
  -1  -2   9    0.28    0.59
  -1   2   9    0.20    0.59
  -1   2   9   -0.16    0.76
  -1  -2   9    0.46    0.80
   1  -2  -9   -1.08    0.83
   1   2  -9   -0.02    0.48
   1  -2  -8   73.39    3.91
   1   2  -8   82.74    3.86
   1   2  -8   75.70    4.61
  -1  -2   8   83.07    5.69
   1  -2  -8   79.48    4.67
  -1   2   8   82.14    4.82
  -1  -2   8   78.38    6.12
  -1   2   8   76.40    6.39
  -1   2   8   86.28    5.89
   1   2  -8   81.55    4.57
  -1  -2   8   83.52    5.68
   1  -2  -8   92.27    4.84
   1   2  -7    5.94    0.92
   1  -2  -7    7.07    1.12
   1   2  -7    5.87    0.74
  -1   2   7    4.81    0.84
   1   2  -7    4.48    0.99
  -1  -2   7    7.54    1.58
   1  -2  -7    5.03    1.11
  -1   2   7    5.55    1.17
   1   2  -7    6.35    0.74
  -1  -2   7   10.13    2.28
  -1  -2   7    4.54    1.23
   1  -2  -7    4.92    1.02
  -1   2   7    5.72    1.40
  -1   2   7    6.07    1.62
   1   2  -7    6.59    1.19
   1   2  -6  372.22    8.67
   1  -2  -6  345.33    9.17
   1   2  -6  362.07    9.90
   1   2  -6  353.06    7.63
  -1   2   6  357.21    8.52
  -1  -2   6  339.34   10.69
   1  -2  -6  360.23    9.55
  -1   2   6  342.65    9.40
   1   2  -6  353.37    7.37
  -1  -2   6  351.25   11.44
  -1   2   6  349.69   12.29
   1  -2  -6  361.10    9.54
  -1   2   6  364.11   10.98
  -1  -2   6  352.50   10.80
   1   2  -6  372.91    9.61
   1   2  -5    2.55    0.67
  -1   2   5    3.31    0.48
   1   2  -5    3.59    0.66
   1  -2  -5    3.32    0.70
  -1   2   5    2.92    0.59
   1   2  -5    3.99    0.58
   1  -2  -5    4.11    0.76
  -1  -2   5    3.86    0.84
  -1  -2   5    3.44    0.95
   1   2  -5    3.03    0.69
  -1   2   5    5.64    1.34
   1  -2  -5    4.09    0.79
  -1  -2   5    2.86    0.80
  -1  -2   4   28.89    2.11
   1   2  -4   30.16    1.78
   1   2  -4   31.28    2.01
  -1  -2   4   29.09    2.23
  -1   2   4   28.57    1.71
  -1   2   4   29.06    1.47
   1  -2  -4   26.63    1.84
   1  -2  -4   29.30    1.83
  -1  -2   4   32.96    2.35
  -1   2   4   27.46    2.48
  -1   2   4   26.86    1.86
   1  -2  -4   28.91    1.89
   1   2  -4   30.23    1.94
  -1  -2   4   26.25    2.05
   1   2  -4   30.92    1.92
   1   2  -3   76.76    2.81
  -1   2   3   74.25    2.47
  -1  -2   3   77.85    3.30
  -1   2   3   75.48    2.81
  -1   2   3   77.84    3.66
   1   2  -3   78.16    2.89
   1  -2  -3   74.30    2.98
  -1  -2   3   65.57    2.92
   1  -2  -3   71.86    2.61
   1  -2  -3   78.91    3.37
  -1   2   3   74.72    3.58
   1   2  -3   76.55    2.81
  -1   2   3   72.43    2.75
   1  -2  -3   71.69    3.15
   1  -2  -3   75.37    2.82
  -1  -2   3   71.06    2.88
   1   2  -3   84.52    2.97
  -1  -2   3   75.93    2.98
  -1   2   2   37.20    1.80
   1  -2  -2   33.44    1.76
   1  -2  -2   36.06    1.87
  -1   2   2   35.92    1.99
   1   2  -2   38.75    1.69
  -1  -2   2   32.23    1.60
   1   2  -2   35.89    1.74
  -1  -2   2   34.90    1.96
   1  -2  -2   37.68    1.45
  -1   2   2   36.41    1.98
  -1   2   2   36.81    1.61
  -1  -2   2   33.61    1.50
   1  -2  -2   37.43    1.84
   1   2  -2   36.42    1.59
  -1  -2   2   37.02    1.64
   1  -2  -2   35.52    1.60
   1   2  -2   34.29    1.52
  -1   2   1   -0.12    0.19
  -1   2   1    0.09    0.11
   1   2  -1    0.56    0.22
   1  -2  -1    0.32    0.18
  -1   2   1    0.24    0.19
   1  -2  -1    0.33    0.17
   1  -2  -1   -0.01    0.20
  -1  -2   1    0.25    0.15
   1   2  -1    0.30    0.22
  -1  -2   1    0.50    0.21
   1   2  -1    0.18    0.12
   1  -2  -1    0.02    0.11
   1   2  -1    0.00    0.21
  -1   2   1    0.09    0.09
   1   2   0  693.52   12.64
  -1   2   0  720.29   12.70
  -1  -2   0  709.16   12.40
  -1  -2   0  702.51   12.44
  -1   2   0  709.40   11.51
   1  -2   0  717.55   11.75
   1  -2   0  697.88   12.75
   1   2   0  716.42   12.33
  -1   2   0  694.59   12.91
   1   2   0  718.81   11.54
   1  -2   0  761.36   12.99
  -1   2   0  699.94   12.51
   1  -2   0  716.16   12.79
  -1   2   0  709.86   12.16
   1  -2   0  718.35   12.29
  -1   2   0  709.26   11.86
   1  -2   0  713.12   11.90
  -1   2   0  703.71   11.35
   1  -2   0  693.70   11.44
  -1  -2   0  708.41   12.86
   1   2   0  705.62   13.03
  -1   2  -1   18.86    1.10
   1   2   1   18.78    0.90
  -1   2  -1   17.29    1.23
  -1  -2  -1   19.07    1.01
   1  -2   1   18.37    1.46
   1   2   1   18.27    1.08
  -1   2  -1   19.32    1.48
  -1   2  -1   16.70    1.39
  -1  -2  -1   17.95    1.04
   1  -2   1   18.98    1.45
  -1  -2  -1   18.02    1.16
  -1  -2  -1   19.35    1.60
   1  -2   1   18.49    1.24
  -1   2  -1   18.11    1.12
   1  -2   1   18.31    1.26
   1  -2   1   18.65    1.09
   1   2   1   19.19    1.12
  -1   2  -1   17.58    1.20
  -1  -2  -1   17.67    1.20
  -1  -2  -1   17.81    1.07
   1   2   1   19.98    1.35
   1   2   1   18.52    1.54
  -1   2  -1   18.71    1.30
   1   2   1   18.26    1.13
  -1  -2  -1   19.03    1.12
   1   2   1   18.36    0.81
  -1  -2  -1   17.48    0.83
  -1   2  -1   16.26    0.97
  -1   2  -2  932.16   16.27
  -1   2  -2  944.66   16.93
   1  -2   2  904.86   16.20
  -1   2  -2  934.01   17.93
  -1  -2  -2  936.97   16.33
   1  -2   2  946.64   17.76
  -1  -2  -2  950.44   16.08
   1   2   2  924.31   16.28
  -1  -2  -2  930.92   18.60
  -1  -2  -2  930.14   17.29
   1  -2   2  971.00   17.71
   1   2   2  917.41   17.31
   1   2   2  865.08   18.16
  -1   2  -2  919.07   16.90
  -1   2  -2  902.70   16.88
  -1  -2  -2  878.32   15.91
   1   2   2  912.65   16.11
  -1   2  -2  915.87   17.48
  -1   2  -2  934.57   16.33
   1  -2   2  922.11   16.85
   1  -2   2  912.29   16.89
   1   2   2  904.80   15.40
  -1  -2  -2  910.22   15.43
   1   2   2  912.94   16.90
  -1   2  -2  928.58   17.32
   1  -2   2  924.29   17.28
  -1  -2  -2  919.07   16.62
  -1  -2  -3   79.87    4.29
  -1   2  -3   81.99    2.89
  -1   2  -3   78.23    3.56
   1  -2   3   75.90    2.94
  -1  -2  -3   77.15    3.15
  -1   2  -3   82.77    4.00
   1  -2   3   74.45    3.75
   1   2   3   79.66    3.19
   1   2   3   76.83    2.81
  -1  -2  -3   75.90    3.06
  -1   2  -3   77.08    3.53
  -1  -2  -3   76.37    3.72
  -1  -2  -3   78.13    4.28
  -1  -2  -3   75.73    2.84
  -1   2  -3   71.48    3.63
  -1   2  -3   75.80    3.46
   1   2   3   79.70    4.28
   1   2   3   75.45    3.67
   1  -2   3   78.17    3.76
   1   2   3   77.73    2.94
  -1   2  -3   81.08    3.06
  -1   2  -3   85.25    2.98
  -1  -2  -3   77.86    2.74
   1   2   3   75.00    2.73
  -1   2  -3   78.97    3.73
   1  -2   3   74.93    3.70
  -1  -2  -3   71.50    3.27
   1   2   3   74.61    3.55
   1  -2   4   50.99    3.45
  -1  -2  -4   55.51    3.85
  -1   2  -4   51.70    3.16
   1  -2   4   51.90    2.56
  -1   2  -4   51.76    2.14
  -1  -2  -4   47.99    2.69
   1  -2   4   52.42    3.38
  -1   2  -4   47.17    3.25
   1   2   4   50.78    2.54
  -1  -2  -4   52.84    2.85
  -1  -2  -4   50.28    3.35
   1   2   4   51.31    2.51
  -1  -2  -4   47.58    3.59
  -1   2  -4   50.06    3.12
   1  -2   4   48.68    3.44
  -1  -2  -4   52.39    2.45
  -1   2  -4   48.64    2.51
   1   2   4   48.54    3.28
   1   2   4   47.99    3.77
   1  -2   4   53.73    3.39
   1   2   4   52.31    3.31
   1   2   4   52.14    2.50
  -1  -2  -4   52.79    2.47
  -1   2  -4   51.21    2.54
  -1   2  -5   57.54    3.67
   1  -2   5   58.71    3.02
   1   2   5   56.40    1.91
  -1   2  -5   61.05    1.56
  -1  -2  -5   59.42    4.29
  -1   2  -5   52.25    3.70
  -1  -2  -5   58.45    3.22
   1   2   5   61.38    3.13
  -1  -2  -5   56.28    3.26
   1  -2   5   55.45    3.77
   1   2   5   61.36    4.12
   1   2   5   62.10    2.93
   1   2   5   64.44    4.78
  -1   2  -5   59.42    2.98
  -1  -2  -5   57.95    2.78
   1  -2   5   66.39    4.49
  -1   2  -5   62.07    3.09
   1   2   5   58.87    3.90
  -1  -2  -5   60.76    2.98
   1  -2   5   56.81    3.89
  -1   2  -6  166.25    3.28
  -1   2  -6  165.24    7.02
   1   2   6  155.79    4.22
   1  -2   6  161.95    5.70
  -1  -2  -6  168.09    7.91
   1   2   6  162.71    5.93
  -1  -2  -6  154.56    5.89
   1  -2   6  172.70    7.40
  -1  -2  -6  166.04    6.40
   1   2   6  179.76    8.93
   1   2   6  172.31    5.57
   1  -2   6  163.78    8.15
  -1  -2  -6  167.31    5.31
  -1   2  -6  174.92    6.02
   1   2   6  180.40    7.70
  -1  -2  -6  169.27    5.79
   1  -2   6  180.69    7.72
   1  -2   7  122.48    5.18
  -1  -2  -7  130.22    7.22
   1   2   7  113.91    3.92
  -1   2  -7  139.91    6.73
   1   2   7  124.14    5.46
  -1  -2  -7  132.42    6.04
   1  -2   7  126.84    6.66
   1   2   7  140.15    8.42
   1  -2   7  138.79    8.06
   1   2   7  133.11    5.08
   1   2   7  130.82    7.07
  -1   2  -7  143.86    5.80
  -1  -2  -7  134.58    5.51
   1  -2   7  139.03    7.23
  -1  -2  -8   42.59    4.23
  -1   2  -8   48.36    4.11
  -1  -2  -8   45.71    3.73
   1   2   8   46.63    3.43
  -1   2  -8   48.90    3.83
   1  -2   8   49.87    4.31
   1  -2   8   45.68    4.94
   1   2   8   43.87    5.07
  -1  -2  -8   46.17    3.33
  -1   2  -8   52.72    3.63
   1  -2   8   48.19    4.49
   1   2   8   48.34    4.58
   1  -2   9    5.36    1.49
   1   2   9    5.97    1.30
  -1   2  -9    5.02    1.36
  -1  -2  -9    6.03    1.50
  -1  -2  -9    7.15    1.88
  -1   2  -9    4.71    1.40
   1  -2   9    7.32    1.90
   1   2   9   10.45    2.73
  -1   2  -9    5.71    1.29
   1   2   9    6.44    1.83
  -1  -2  -9    6.08    1.34
   1  -2   9    6.34    2.18
  -1  -2 -10   29.86    3.82
  -1   2 -10   29.70    3.40
   1  -2  10   30.71    3.72
  -1  -2 -10   31.96    3.56
   1  -2  10   37.58    5.20
   1   2  10   32.98    5.02
  -1   2 -10   32.61    3.30
   1  -2  10   32.64    4.23
   1   2  10   35.80    4.55
  -1  -2 -10   39.93    3.58
  -1   2 -11    0.72    0.66
  -1  -2 -11    0.33    0.69
  -1  -2 -11    1.52    0.82
   1   2  11    3.36    1.79
   1   2  11    1.52    1.14
  -1  -2 -11    2.02    0.80
  -1   2 -11    0.74    0.60
   1  -2  11    1.01    1.00
   1  -2  11    2.38    1.80
  -1  -2 -12   14.73    2.74
  -1   2 -12   14.37    2.67
  -1   2 -12   13.45    2.53
  -1  -2 -12   11.43    2.66
   1  -2  12   13.54    3.67
   1  -2  12   12.21    3.04
  -1   2 -12   17.74    2.72
   1   2  12   13.42    3.24
  -1  -2 -12   14.18    2.45
   1   2  12    9.06    3.01
  -1   2 -13   -0.23    0.82
   1  -2  13   -0.20    0.82
   1   2  13   -0.05    1.01
   1  -3 -13    0.05    0.53
   1   3 -13    0.61    0.87
   1   3 -13   -0.30    0.89
  -1  -3  13   -2.46    1.44
  -1  -3  13   -0.58    1.17
  -1   3  13    0.66    1.11
   1   3 -12    9.15    2.16
   1  -3 -12    8.54    1.99
   1  -3 -12    5.31    1.61
   1   3 -12    7.50    1.88
   1  -3 -12   10.30    2.16
  -1  -3  12    7.11    2.51
  -1   3  12    6.39    2.53
   1   3 -12   12.93    2.33
  -1  -3  12    6.34    2.12
  -1   3  12    9.47    2.66
  -1  -3  11    6.49    1.97
   1  -3 -11   11.55    2.20
   1   3 -11   10.61    2.12
   1   3 -11   10.73    2.09
   1  -3 -11    6.88    1.70
   1   3 -11   11.04    2.04
  -1  -3  11   12.32    3.18
  -1  -3  11    7.48    2.19
  -1   3  11    7.72    2.60
   1  -3 -11    8.61    1.81
  -1   3  11    9.67    2.54
   1  -3 -10    1.76    1.04
  -1  -3  10   -0.03    0.54
   1   3 -10    0.47    0.70
   1  -3 -10   -2.15    1.45
  -1  -3  10    0.33    0.69
  -1   3  10    1.14    1.05
   1  -3 -10   -0.47    0.53
  -1  -3  10    0.18    0.82
  -1   3  10   -0.04    1.03
   1   3 -10    0.32    0.46
   1  -3  -9   14.55    2.13
  -1  -3   9   15.33    2.64
  -1   3   9   13.33    1.87
   1   3  -9   14.94    1.65
   1   3  -9   16.99    2.28
  -1   3   9   15.72    2.74
  -1   3   9   18.49    3.42
  -1  -3   9   12.12    2.37
   1  -3  -9   13.96    2.01
   1   3  -9   15.31    2.09
  -1  -3   9   17.63    3.15
  -1  -3   8    0.89    0.63
  -1   3   8    0.57    0.52
   1  -3  -8    0.05    0.49
   1   3  -8    0.13    0.15
   1   3  -8    0.35    0.26
   1   3  -8    0.33    0.49
  -1   3   8    0.66    0.66
   1   3  -8    0.50    0.48
   1  -3  -8    0.54    0.48
  -1  -3   8    0.12    0.64
  -1   3   8    1.27    0.89
  -1  -3   8    0.01    0.57
   1   3  -7   -0.11    0.28
   1   3  -7    0.04    0.53
   1  -3  -7   -0.33    0.44
   1   3  -7    0.19    0.20
  -1  -3   7    0.85    0.72
   1  -3  -7   -0.27    0.36
  -1   3   7    0.19    0.33
   1   3  -7    0.09    0.15
  -1   3   7   -0.20    0.46
  -1  -3   7    0.36    0.48
  -1  -3   7   -1.82    0.84
   1  -3  -7    0.03    0.31
   1   3  -7    0.20    0.41
  -1   3   7   -0.42    0.85
   1   3  -6   28.68    1.71
   1   3  -6   30.27    2.41
   1  -3  -6   28.63    2.27
  -1   3   6   31.85    2.06
   1   3  -6   32.45    2.11
  -1   3   6   30.85    1.61
   1  -3  -6   32.96    2.46
  -1   3   6   31.09    2.28
  -1  -3   6   29.75    2.93
  -1   3   6   30.86    3.46
  -1  -3   6   32.88    3.10
  -1   3   6   32.52    2.93
  -1  -3   6   34.14    2.97
   1  -3  -6   33.89    2.50
   1   3  -6   33.06    2.44
   1   3  -5  464.24    9.97
  -1   3   5  457.62    8.90
   1  -3  -5  464.28   12.07
   1   3  -5  474.62   10.79
   1  -3  -5  433.47   10.63
  -1   3   5  447.35    9.81
   1  -3  -5  443.50   10.44
  -1   3   5  457.14    7.74
  -1  -3   5  447.85   11.89
  -1   3   5  448.95   13.44
  -1  -3   5  432.23   11.48
   1   3  -5  468.26   10.62
   1  -3  -5  456.08   10.66
  -1   3   4  165.75    4.86
   1  -3  -4  165.00    5.97
   1  -3  -4  155.93    5.27
   1   3  -4  167.94    4.90
   1   3  -4  168.10    5.05
  -1  -3   4  160.10    5.73
   1  -3  -4  161.95    4.91
  -1   3   4  169.01    6.78
  -1   3   4  156.31    3.20
  -1  -3   4  161.16    5.56
   1   3  -4  166.70    5.06
   1  -3  -4  161.14    5.07
   1   3  -4  180.27    5.10
  -1  -3   4  163.31    5.53
   1   3  -3 1211.06   21.25
   1  -3  -3 1195.92   21.94
  -1   3   3 1261.03   21.49
   1  -3  -3 1256.22   22.51
  -1  -3   3 1156.32   21.16
   1   3  -3 1239.04   20.98
  -1   3   3 1263.73   23.38
  -1  -3   3 1219.29   22.50
   1  -3  -3 1212.32   20.77
   1   3  -3 1160.36   21.64
  -1   3   3 1257.29   23.33
   1  -3  -3 1228.72   22.39
  -1   3   3 1234.02   21.07
   1  -3  -3 1204.28   21.20
   1   3  -3 1276.49   20.81
   1   3  -3 1271.66   21.18
  -1  -3   3 1171.94   21.04
  -1  -3   3 1227.95   21.46
  -1  -3   2  117.37    4.17
  -1  -3   2  119.24    3.34
   1  -3  -2  123.26    4.13
   1   3  -2  125.43    4.09
  -1   3   2  122.73    4.19
  -1   3   2  124.60    3.95
   1  -3  -2  120.41    3.09
  -1   3   2  120.88    3.11
  -1   3   2  119.24    4.09
   1  -3  -2  123.89    3.88
   1   3  -2  110.98    3.52
   1   3  -2  116.89    3.19
  -1  -3   2  121.69    3.26
  -1  -3   2  118.86    3.26
  -1   3   2  120.18    3.41
   1  -3  -2  118.14    3.48
   1  -3  -2  121.96    3.84
   1  -3  -1  142.92    4.39
  -1   3   1  147.82    4.37
   1  -3  -1  146.68    3.49
   1   3  -1  140.89    4.23
  -1   3   1  148.84    3.79
  -1  -3   1  142.58    4.39
  -1   3   1  139.35    3.74
  -1   3   1  152.18    3.08
  -1  -3   1  148.79    3.46
   1   3  -1  147.51    3.50
  -1   3   1  148.63    3.75
  -1   3   1  148.27    3.71
   1   3  -1  144.21    3.75
   1  -3  -1  155.32    3.86
   1  -3  -1  147.26    3.58
  -1  -3   1  144.05    3.56
  -1   3   0    0.12    0.10
   1  -3   0    0.22    0.11
  -1   3   0    0.52    0.32
  -1   3   0    0.07    0.09
   1   3   0   -0.07    0.20
  -1  -3   0    0.25    0.30
   1  -3   0    0.02    0.23
  -1   3   0    0.31    0.27
   1  -3   0   -0.05    0.15
  -1   3   0    0.32    0.23
   1   3   0    0.05    0.18
  -1  -3   0    0.01    0.18
  -1   3   0   -0.02    0.10
   1  -3   0    0.01    0.11
   1  -3   0    0.49    0.31
  -1   3   0    0.23    0.22
  -1  -3   0   -0.09    0.21
   1   3   0   -0.07    0.16
  -1  -3  -1  759.28   13.80
   1  -3   1  738.85   14.46
  -1   3  -1  757.62   14.62
   1   3   1  781.69   13.56
   1   3   1  768.62   13.46
   1  -3   1  759.48   14.88
  -1   3  -1  756.02   14.86
  -1   3  -1  764.30   15.02
   1  -3   1  748.15   14.83
  -1  -3  -1  756.13   13.31
   1  -3   1  758.91   14.17
  -1   3  -1  767.63   14.00
  -1  -3  -1  769.15   13.73
   1   3   1  785.18   14.10
   1   3   1  789.06   15.40
  -1   3  -1  747.69   14.13
  -1  -3  -1  786.89   15.50
   1   3   1  795.02   13.47
   1  -3   1  794.71   14.08
   1   3   1  731.65   12.76
  -1  -3  -1  751.94   12.96
   1   3   1  743.66   13.21
  -1   3  -2   69.58    3.01
   1  -3   2   71.65    3.03
   1   3   2   71.58    2.32
  -1  -3  -2   64.75    2.28
  -1   3  -2   66.30    2.60
  -1   3  -2   67.34    3.44
  -1  -3  -2   63.51    2.58
  -1   3  -2   71.21    3.62
   1  -3   2   70.72    3.48
   1   3   2   66.61    2.67
   1   3   2   68.47    3.06
   1   3   2   66.61    3.58
  -1   3  -2   65.40    2.99
  -1  -3  -2   63.86    2.91
  -1   3  -2   61.81    2.98
   1  -3   2   64.92    2.67
   1  -3   2   67.34    3.04
   1   3   2   68.35    2.56
  -1   3  -2   64.48    2.58
  -1  -3  -2   78.51    3.92
  -1  -3  -2   68.08    2.64
  -1   3  -2   66.31    3.09
  -1  -3  -2   66.30    2.31
   1   3   2   69.38    2.28
   1   3   2   65.92    2.80
   1  -3   3  478.09   11.03
  -1  -3  -3  490.91   12.75
  -1   3  -3  465.40   10.41
   1  -3   3  458.00   10.40
  -1   3  -3  481.92   10.30
   1   3   3  475.34    8.76
  -1   3  -3  471.37   11.97
   1   3   3  489.18   10.35
   1  -3   3  492.32   11.99
  -1  -3  -3  478.88    9.69
  -1  -3  -3  470.39   10.31
  -1   3  -3  460.69    9.90
   1  -3   3  480.38   11.09
  -1  -3  -3  479.32    9.60
  -1  -3  -3  464.57   12.70
   1  -3   3  480.85   11.06
   1   3   3  482.81    9.83
   1   3   3  461.72   12.54
  -1   3  -3  458.49   10.95
  -1  -3  -3  484.94   11.37
  -1   3  -3  468.98   10.46
  -1   3  -3  438.56   11.02
   1   3   3  479.71   11.21
  -1   3  -3  478.15   11.36
   1   3   3  452.51   10.84
   1   3   3  481.87    9.52
  -1  -3  -3  471.48    9.47
   1  -3   3  470.23   11.36
   1  -3   4   74.47    3.52
  -1   3  -4   77.61    3.16
  -1  -3  -4   82.92    4.92
   1  -3   4   78.25    4.22
  -1   3  -4   79.05    3.83
   1   3   4   76.78    2.53
   1   3   4   79.90    2.91
  -1   3  -4   85.12    4.57
  -1  -3  -4   79.16    3.63
  -1  -3  -4   78.25    3.26
   1  -3   4   80.50    4.47
  -1   3  -4   80.99    3.83
   1   3   4   77.82    4.90
  -1  -3  -4   80.73    3.11
   1  -3   4   80.33    4.32
  -1   3  -4   75.96    3.23
   1   3   4   78.28    3.23
   1   3   4   79.28    4.20
  -1  -3  -4   83.64    4.34
  -1   3  -4   86.36    3.43
   1  -3   4   81.07    4.30
  -1  -3  -4   78.86    3.16
   1   3   4   78.64    4.10
   1   3   4   79.56    3.21
  -1  -3  -5    2.95    0.91
   1   3   5    3.30    0.38
  -1   3  -5    2.63    0.78
  -1   3  -5    2.78    0.55
   1  -3   5    3.34    1.03
   1  -3   5    2.24    0.65
   1   3   5    2.71    0.60
  -1  -3  -5    3.18    0.72
  -1  -3  -5    2.50    0.60
   1   3   5    3.85    0.72
   1   3   5    3.56    0.97
  -1  -3  -5    3.54    0.65
  -1   3  -5    2.61    0.63
   1  -3   5    1.97    0.84
  -1  -3  -5    3.40    0.71
   1   3   5    3.56    1.26
   1   3   5    3.18    0.94
  -1   3  -5    2.61    0.66
   1  -3   5    1.95    0.71
  -1  -3  -6   15.45    2.40
   1   3   6   19.21    0.87
  -1   3  -6   19.02    2.23
   1  -3   6   17.42    1.84
  -1   3  -6   18.94    0.97
   1   3   6   16.89    1.11
   1  -3   6   17.18    2.35
   1   3   6   18.76    1.70
  -1  -3  -6   23.30    2.23
  -1  -3  -6   18.51    1.77
  -1  -3  -6   17.83    1.56
   1   3   6   15.82    1.53
   1   3   6   19.78    2.49
   1  -3   6   17.89    2.53
  -1  -3  -6   16.48    1.68
  -1   3  -6   19.65    1.91
   1   3   6   17.90    2.80
   1  -3   6   20.41    2.53
  -1  -3  -7   15.56    2.50
  -1   3  -7   14.59    0.82
   1  -3   7   15.85    1.88
   1   3   7   13.70    1.14
  -1   3  -7   14.99    2.11
   1  -3   7   14.48    2.26
  -1  -3  -7   13.74    1.86
   1   3   7   14.33    1.60
   1   3   7   16.23    1.63
  -1   3  -7   14.88    1.79
   1   3   7   15.03    2.70
   1  -3   7   14.18    2.23
   1  -3   7   17.31    2.77
  -1  -3  -7   16.93    1.86
   1   3   7   16.14    2.45
  -1   3  -8    0.92    0.18
  -1   3  -8    1.36    0.84
  -1  -3  -8    2.18    1.27
   1   3   8    1.40    0.58
   1  -3   8    0.18    0.47
  -1  -3  -8    2.74    1.08
   1   3   8    0.85    0.51
   1  -3   8    1.14    0.89
  -1  -3  -8    1.37    0.65
  -1   3  -8    0.29    0.35
   1   3   8    1.55    0.87
   1   3   8    2.67    1.52
   1  -3   8    1.81    1.01
  -1  -3  -9   47.97    4.83
  -1   3  -9   51.59    4.36
   1  -3   9   45.78    4.52
  -1  -3  -9   52.98    4.31
  -1   3  -9   48.24    4.05
   1   3   9   52.14    3.58
   1   3   9   49.70    5.80
   1  -3   9   59.50    6.07
  -1  -3  -9   50.40    3.79
   1   3   9   51.38    5.13
  -1   3  -9   53.79    3.96
   1  -3   9   45.50    4.69
  -1   3 -10    6.37    1.58
   1  -3  10    6.56    1.70
  -1  -3 -10    6.16    1.62
  -1  -3 -10    5.41    1.84
  -1   3 -10    7.28    1.59
   1  -3  10    6.56    2.25
   1   3  10    6.68    2.32
  -1  -3 -10    8.48    1.73
   1  -3  10    5.00    1.71
   1   3  10    5.61    1.86
   1  -3  11    8.31    2.08
  -1  -3 -11    8.10    1.95
  -1   3 -11    6.61    1.69
  -1  -3 -11    9.03    2.27
   1   3  11    9.42    2.57
  -1   3 -11    7.34    1.65
   1   3  11    6.95    2.49
   1  -3  11   10.30    2.87
  -1  -3 -11    7.58    1.69
   1  -3  11    9.91    2.58
  -1  -3 -12    1.25    1.00
  -1   3 -12    0.57    0.65
  -1   3 -12   -0.66    1.07
  -1  -3 -12    0.94    1.30
   1  -3  12   -0.59    1.01
  -1  -3 -12    1.52    1.09
  -1   3 -12    0.20    0.49
   1   3  12    0.61    0.90
   1   3  12   -0.92    1.19
   1  -3  12   -0.50    0.97
  -1   3 -13    0.12    0.85
   1  -3  13    1.07    1.46
   1  -4 -13   -1.99    1.13
   1   4 -13   -1.42    1.18
   1   4 -13    0.19    0.93
  -1  -4  13    0.13    0.83
  -1  -4  13    0.80    0.98
   1  -4 -12    2.54    1.23
   1   4 -12    2.40    1.12
   1  -4 -12    1.81    0.99
   1   4 -12    1.21    0.89
  -1  -4  12    3.28    1.80
   1   4 -12    0.87    0.73
   1  -4 -12    3.93    1.37
  -1  -4  12    3.81    1.75
  -1   4  12    2.58    1.46
  -1   4  12    2.33    1.72
   1  -4 -11   38.43    4.12
   1   4 -11   35.62    3.60
   1  -4 -11   29.72    3.49
  -1  -4  11   29.80    4.23
  -1  -4  11   39.95    5.55
  -1   4  11   29.73    5.03
  -1  -4  11   36.48    4.61
   1  -4 -11   34.07    3.65
   1   4 -11   41.20    3.94
  -1   4  11   39.14    5.05
   1  -4 -10    4.53    1.29
  -1  -4  10    3.46    1.57
   1   4 -10    2.63    0.90
   1  -4 -10    1.11    0.97
   1   4 -10    2.50    0.97
  -1   4  10    1.67    1.21
  -1   4  10    3.73    1.51
  -1  -4  10    3.06    1.53
   1  -4 -10    2.59    0.90
  -1  -4  10    2.56    1.42
   1  -4  -9    2.86    1.00
  -1  -4   9    3.60    1.42
   1   4  -9    1.72    0.75
   1   4  -9    2.45    0.68
  -1   4   9    2.97    1.39
  -1   4   9    2.08    1.27
   1   4  -9    1.95    0.85
  -1  -4   9    1.42    0.85
   1  -4  -9   -0.84    0.89
  -1  -4   9    3.39    1.48
   1   4  -8   39.27    2.59
   1   4  -8   33.87    2.95
   1   4  -8   34.71    2.00
  -1  -4   8   34.08    3.86
  -1   4   8   38.96    2.78
   1  -4  -8   33.31    2.97
  -1  -4   8   35.87    4.07
  -1   4   8   37.54    4.65
  -1  -4   8   35.37    3.66
   1   4  -8   36.05    3.03
   1  -4  -8   34.70    3.01
  -1   4   8   39.20    3.99
   1   4  -7   23.45    1.91
   1   4  -7   25.59    2.37
   1  -4  -7   24.65    2.81
   1   4  -7   21.82    1.57
  -1   4   7   23.45    1.40
  -1  -4   7   21.75    2.83
   1  -4  -7   25.01    2.36
  -1   4   7   26.85    2.13
   1   4  -7   18.69    1.45
  -1  -4   7   25.51    3.02
  -1   4   7   24.79    3.43
  -1   4   7   28.29    3.05
  -1  -4   7   23.41    2.72
   1   4  -7   23.98    2.29
   1  -4  -7   23.59    2.30
   1   4  -6   32.00    2.43
  -1   4   6   33.18    2.17
   1   4  -6   31.94    2.16
  -1   4   6   31.98    1.70
   1  -4  -6   30.62    2.95
   1  -4  -6   30.93    2.41
  -1  -4   6   27.21    2.93
  -1   4   6   32.26    2.13
  -1  -4   6   32.71    3.04
  -1   4   6   30.80    3.51
  -1   4   6   30.73    1.33
  -1  -4   6   28.71    2.73
   1   4  -6   35.76    2.60
   1  -4  -6   30.26    2.43
  -1   4   5    3.20    0.67
   1  -4  -5    3.56    1.00
   1   4  -5    3.97    0.75
   1   4  -5    3.84    0.81
   1  -4  -5    3.63    0.72
   1  -4  -5    2.85    0.70
  -1  -4   5    4.92    1.03
  -1   4   5    3.71    0.42
   1  -4  -5    2.44    0.65
  -1  -4   5    3.20    0.84
   1   4  -5    4.12    0.84
  -1   4   5    3.23    1.09
   1   4  -4   22.37    1.69
   1   4  -4   24.23    1.73
   1  -4  -4   19.23    1.78
  -1   4   4   25.34    1.81
   1  -4  -4   21.55    2.07
  -1  -4   4   24.60    2.21
   1  -4  -4   23.29    1.69
   1   4  -4   25.99    2.05
   1   4  -4   18.55    1.78
  -1   4   4   20.37    0.98
   1  -4  -4   20.70    1.65
  -1  -4   4   24.13    1.94
  -1   4   4   24.33    2.51
   1  -4  -4   20.25    1.68
   1   4  -4   26.08    1.69
   1   4  -4   22.72    1.73
  -1  -4   4   21.15    1.71
   1   4  -4   22.32    1.70
  -1  -4   4   21.41    1.85
   1   4  -3   20.49    1.72
   1  -4  -3   15.90    1.56
  -1  -4   3   18.45    1.79
   1   4  -3   18.95    1.33
  -1   4   3   15.39    1.73
  -1  -4   3   16.59    1.32
  -1   4   3   15.69    1.43
  -1   4   3   15.58    1.21
   1  -4  -3   15.12    1.20
   1  -4  -3   15.46    1.18
  -1   4   3   16.92    1.81
   1   4  -3   15.03    1.42
   1  -4  -3   15.51    1.52
   1  -4  -3   15.66    1.32
   1   4  -3   18.33    1.24
   1   4  -3   16.32    1.25
  -1   4   3   15.56    1.29
  -1  -4   3   17.38    1.27
  -1  -4   3   17.48    1.43
   1  -4  -2  277.39    6.61
  -1  -4   2  256.80    5.69
   1   4  -2  259.70    6.97
  -1  -4   2  259.32    7.28
  -1   4   2  259.78    6.98
  -1   4   2  262.99    6.87
   1  -4  -2  256.13    5.45
  -1   4   2  254.14    5.53
  -1   4   2  243.70    5.36
  -1   4   2  259.04    6.97
   1  -4  -2  246.92    5.06
   1  -4  -2  266.97    6.50
   1   4  -2  253.08    6.22
  -1   4   2  252.60    5.99
   1   4  -2  261.73    5.41
   1   4  -2  249.92    5.57
   1  -4  -2  262.24    6.23
  -1  -4   2  265.52    5.59
  -1  -4   2  268.95    5.55
  -1   4   1    1.14    0.33
   1  -4  -1    0.66    0.21
  -1   4   1    1.17    0.41
   1   4  -1    1.87    0.48
   1  -4  -1    1.40    0.38
  -1   4   1    1.58    0.26
  -1   4   1    1.20    0.33
  -1  -4   1    1.58    0.52
   1  -4  -1    1.94    0.42
  -1  -4   1    1.75    0.34
   1   4  -1    1.80    0.37
   1  -4  -1    1.59    0.38
  -1   4   1    1.59    0.36
  -1  -4   1    1.33    0.26
   1   4  -1    1.37    0.35
  -1   4   1    1.65    0.38
  -1  -4   0  170.92    5.30
  -1   4   0  178.84    3.45
   1  -4   0  172.46    3.13
  -1   4   0  167.53    5.50
   1   4   0  171.54    4.66
   1   4   0  175.13    5.11
  -1  -4   0  164.55    4.28
   1  -4   0  171.00    5.05
  -1   4   0  170.96    5.13
   1  -4   0  171.05    4.84
  -1   4   0  168.68    4.51
  -1   4   0  175.02    4.56
  -1   4   0  175.77    3.43
  -1  -4   0  171.87    3.71
   1  -4   0  171.25    4.64
  -1   4   0  174.71    3.83
   1   4   0  170.37    3.55
  -1  -4   0  165.48    4.88
   1   4   0  159.91    4.94
   1  -4   0  175.01    3.30
  -1   4  -1 4238.85   67.55
   1   4   1 4442.67   66.49
   1  -4   1 4270.86   67.31
  -1  -4  -1 4120.97   66.37
   1   4   1 4090.92   65.42
  -1   4  -1 4158.15   67.14
   1  -4   1 4262.14   67.29
  -1  -4  -1 4131.79   65.20
  -1   4  -1 4191.15   67.62
   1  -4   1 4229.02   67.52
  -1  -4  -1 4192.07   65.36
  -1   4  -1 4097.86   65.78
  -1   4  -1 4141.66   66.40
   1   4   1 4282.39   65.92
   1  -4   1 4251.28   66.62
   1   4   1 4361.63   68.03
  -1  -4  -1 4224.89   67.99
  -1  -4  -1 4140.58   65.16
   1   4   1 3981.26   64.93
   1   4   1 4194.26   64.85
   1   4   2 2278.67   36.92
  -1  -4  -2 2275.18   36.90
   1  -4   2 2244.61   38.36
  -1   4  -2 2275.88   35.97
  -1   4  -2 2269.57   38.48
  -1  -4  -2 2254.96   36.91
  -1   4  -2 2280.59   39.53
  -1   4  -2 2344.56   39.48
   1   4   2 2286.39   37.07
   1  -4   2 2310.17   39.46
  -1   4  -2 2224.19   35.96
  -1  -4  -2 2315.98   37.53
   1  -4   2 2403.65   36.56
   1  -4   2 2318.67   38.26
  -1   4  -2 2180.29   37.69
   1   4   2 2204.95   36.63
   1   4   2 2293.19   37.93
   1   4   2 2155.44   39.49
  -1   4  -2 2220.40   37.96
  -1  -4  -2 2424.05   40.27
   1   4   2 2260.33   36.11
  -1  -4  -2 2240.73   36.35
  -1   4  -2 2369.02   38.36
   1   4   2 2237.72   36.99
  -1   4  -3    4.65    0.71
   1   4   3    6.56    0.78
   1  -4   3    5.82    0.90
   1  -4   3    6.55    1.28
  -1   4  -3    6.15    0.98
   1  -4   3    6.47    1.05
   1   4   3    7.15    0.96
  -1  -4  -3    6.94    0.74
  -1   4  -3    6.08    1.17
  -1  -4  -3    6.31    0.89
  -1   4  -3    5.66    0.98
  -1   4  -3    5.75    1.02
   1  -4   3    4.90    0.93
  -1   4  -3    5.97    0.82
   1   4   3    6.65    0.86
  -1  -4  -3    6.29    1.03
   1   4   3    5.58    1.01
   1  -4   3    6.19    0.97
   1   4   3    6.40    0.77
   1   4   3    6.77    1.01
  -1  -4  -3    5.41    0.76
  -1   4  -3    6.31    1.04
  -1  -4  -3    6.53    1.30
   1   4   3    3.81    1.03
  -1   4  -4  222.62    6.60
   1   4   4  216.72    5.48
  -1  -4  -4  229.62    8.74
  -1   4  -4  220.32    6.53
   1  -4   4  217.23    7.32
   1  -4   4  219.92    7.01
  -1  -4  -4  213.39    5.68
  -1  -4  -4  213.95    6.65
   1  -4   4  220.06    8.17
  -1   4  -4  221.83    8.09
   1   4   4  219.43    8.78
  -1   4  -4  215.71    6.50
   1   4   4  207.85    7.24
  -1  -4  -4  225.75    7.59
   1   4   4  215.38    6.02
   1  -4   4  224.66    7.48
   1  -4   4  222.63    7.59
  -1  -4  -4  216.51    6.02
   1   4   4  217.98    7.26
   1  -4   5  229.13    7.60
  -1  -4  -5  235.89    9.49
  -1   4  -5  231.05    6.53
  -1   4  -5  236.79    7.47
   1   4   5  228.21    5.31
   1   4   5  219.94    5.86
   1  -4   5  233.26    8.57
  -1  -4  -5  226.15    7.37
   1  -4   5  233.88    9.00
   1   4   5  239.21    5.74
  -1  -4  -5  203.70    6.19
  -1   4  -5  232.86    7.39
   1   4   5  239.33    9.93
   1   4   5  234.48    8.42
   1   4   5  233.64    6.55
   1  -4   5  240.45    8.73
   1  -4   5  246.36    8.63
  -1  -4  -5  226.23    6.69
   1   4   5  245.06    8.49
  -1   4  -5  250.35    7.02
  -1   4  -6   19.43    2.12
   1   4   6   18.67    1.05
  -1  -4  -6   22.28    2.93
  -1   4  -6   18.88    1.62
   1   4   6   17.89    1.49
  -1   4  -6   16.72    1.10
   1  -4   6   18.57    2.05
  -1  -4  -6   17.26    1.96
  -1  -4  -6   16.49    1.54
   1  -4   6   17.77    2.50
   1   4   6   17.24    1.41
   1  -4   6   18.82    2.54
   1   4   6   17.96    1.66
   1   4   6   18.30    2.39
  -1   4  -6   17.73    1.79
  -1  -4  -6   17.92    1.78
   1   4   6   17.74    2.34
   1  -4   6   14.35    2.15
   1   4   6   16.79    2.75
  -1   4  -7    4.47    1.21
   1   4   7    3.49    0.42
  -1  -4  -7    5.98    1.57
  -1   4  -7    4.67    0.55
   1   4   7    4.49    0.62
  -1  -4  -7    4.70    1.11
   1  -4   7    6.02    1.57
   1   4   7    4.72    0.81
   1  -4   7    3.95    1.04
   1   4   7    4.71    0.90
  -1   4  -7    6.76    1.22
   1   4   7    6.41    1.93
  -1  -4  -7    5.04    1.04
   1  -4   7    5.82    1.63
   1  -4   7    2.52    1.03
   1   4   7    3.80    1.24
  -1  -4  -8   10.01    2.15
  -1   4  -8    9.69    0.72
  -1   4  -8   11.53    1.90
   1  -4   8    9.30    2.05
  -1  -4  -8    8.13    1.57
   1   4   8    9.77    1.29
   1   4   8   11.54    1.47
   1  -4   8    9.17    2.28
  -1   4  -8    7.96    1.46
   1   4   8    9.72    2.05
   1   4   8    8.30    2.14
   1  -4   8   12.01    2.22
  -1  -4  -8   10.56    1.63
   1  -4   9    6.62    1.78
  -1  -4  -9    5.50    1.39
  -1  -4  -9    2.67    1.13
   1   4   9    7.39    1.94
   1   4   9    3.11    1.10
  -1  -4  -9    6.41    1.36
  -1   4  -9    5.46    1.32
   1  -4   9    9.15    2.16
   1  -4   9    8.58    2.35
  -1   4 -10   -0.16    0.65
  -1  -4 -10    1.64    0.90
   1  -4  10   -0.52    0.90
  -1  -4 -10    0.60    0.88
   1  -4  10    1.35    1.28
  -1  -4 -10    2.94    1.15
   1   4  10    1.24    0.96
   1  -4  10    0.85    0.84
  -1   4 -10    2.04    0.90
   1   4  10   -0.78    1.43
  -1  -4 -11   -0.18    0.71
   1  -4  11    3.73    1.49
  -1   4 -11    3.79    1.25
  -1  -4 -11    4.59    1.70
  -1   4 -11    0.47    0.89
  -1  -4 -11    2.74    1.09
   1  -4  11    0.63    1.39
  -1   4 -11    4.68    1.36
   1  -4  11    2.25    1.42
   1   4  11    1.74    1.11
   1   4  11    0.91    0.90
  -1  -4 -12   -2.41    1.21
  -1   4 -12    0.56    0.66
  -1   4 -12    0.06    0.72
  -1  -4 -12    1.43    1.02
   1  -4  12   -1.23    1.32
  -1   4 -12    0.46    0.60
   1   4  12   -0.60    1.36
   1  -4  12   -0.04    0.67
  -1  -4 -12    0.04    0.58
   1   4  12    2.83    1.93
  -1   4 -13   -1.80    1.29
   1  -4  13    0.78    1.16
   1   5 -13    1.06    0.76
   1  -5 -13    1.07    0.71
   1   5 -13    3.12    1.34
  -1  -5  13    1.43    1.66
  -1  -5  13   -1.62    1.28
   1  -5 -12    1.36    1.01
   1   5 -12    0.10    0.45
   1   5 -12    0.26    0.83
   1  -5 -12   -1.17    1.38
  -1  -5  12    0.07    1.15
  -1   5  12   -1.49    1.26
   1   5 -12    0.50    0.64
   1  -5 -12   -0.53    0.77
  -1  -5  12   -0.81    1.01
  -1   5  12   -0.60    1.11
   1  -5 -11   14.57    2.41
  -1  -5  11   15.63    3.15
   1   5 -11   16.32    2.47
   1  -5 -11   16.67    2.69
   1   5 -11   17.60    2.59
   1  -5 -11   16.65    2.59
  -1   5  11   18.66    3.55
  -1   5  11   17.35    3.86
  -1  -5  11   15.03    3.40
  -1  -5  11   12.22    2.68
   1  -5 -10   -0.05    0.49
  -1  -5  10    0.49    1.09
   1   5 -10    0.56    0.85
   1   5 -10    1.70    0.81
  -1   5  10    0.36    0.88
  -1  -5  10   -0.16    0.47
  -1   5  10    2.03    1.63
   1  -5 -10    1.08    0.85
  -1  -5  10    2.40    1.64
   1  -5  -9    0.26    0.71
  -1  -5   9   -0.13    0.66
   1   5  -9    1.15    0.79
   1   5  -9    0.41    0.43
   1   5  -9    1.02    0.72
  -1   5   9    0.21    0.77
  -1  -5   9   -0.67    0.75
   1  -5  -9   -0.62    0.79
  -1   5   9   -0.08    0.81
  -1  -5   9   -0.37    0.56
   1   5  -8   27.70    1.87
   1   5  -8   32.69    2.88
   1   5  -8   37.78    2.57
   1  -5  -8   32.36    2.95
  -1   5   8   34.00    2.31
  -1  -5   8   29.21    3.66
  -1   5   8   44.82    5.05
  -1  -5   8   34.34    3.92
  -1   5   8   34.99    3.78
   1  -5  -8   33.22    2.99
  -1  -5   8   30.67    3.38
   1   5  -8   33.15    2.95
   1   5  -7    3.84    0.82
   1  -5  -7    2.82    1.00
  -1   5   7    2.72    0.49
   1   5  -7    3.00    0.93
   1  -5  -7    2.57    0.74
  -1   5   7    3.38    0.66
  -1  -5   7    2.84    1.11
  -1   5   7    2.44    0.41
  -1  -5   7    2.19    0.96
   1   5  -7    2.32    0.72
  -1  -5   7    3.37    0.98
  -1   5   7    2.95    1.02
   1  -5  -7    1.47    0.67
  -1   5   7    1.58    1.04
   1  -5  -6   57.23    4.14
  -1   5   6   57.21    2.50
   1   5  -6   60.35    3.13
   1   5  -6   60.23    3.37
  -1   5   6   55.81    2.59
   1  -5  -6   58.97    3.44
  -1  -5   6   55.03    4.29
  -1   5   6   64.90    5.19
  -1  -5   6   55.77    4.01
  -1   5   6   55.73    2.03
   1  -5  -6   61.51    3.59
   1   5  -6   60.62    3.45
  -1  -5   6   57.29    3.91
   1  -5  -5  117.24    5.59
   1   5  -5  128.66    4.58
  -1   5   5  121.85    4.55
   1   5  -5  113.90    4.36
   1  -5  -5  117.98    4.60
  -1   5   5  123.13    6.65
   1  -5  -5  108.12    4.67
  -1   5   5  111.74    3.07
  -1  -5   5  116.79    5.14
   1   5  -5  114.02    4.59
   1  -5  -5  112.33    4.68
  -1  -5   5  115.61    5.14
   1  -5  -4  208.12    7.18
   1   5  -4  211.38    5.80
   1   5  -4  212.55    6.84
  -1   5   4  230.99    6.57
  -1  -5   4  189.85    6.04
   1  -5  -4  214.84    5.99
  -1   5   4  215.52    5.97
  -1   5   4  215.73    8.25
   1  -5  -4  187.06    5.85
   1   5  -4  209.66    6.12
   1  -5  -4  216.24    6.35
   1   5  -4  214.10    5.58
  -1  -5   4  205.52    6.03
  -1  -5   4  203.80    6.45
  -1   5   3   45.07    2.68
  -1  -5   3   43.00    2.16
  -1  -5   3   46.89    3.13
   1   5  -3   47.37    2.85
   1  -5  -3   48.26    2.86
  -1   5   3   48.23    3.20
   1  -5  -3   44.35    2.14
  -1   5   3   45.55    2.19
  -1   5   3   40.40    1.61
   1  -5  -3   46.77    2.79
   1   5  -3   41.19    2.53
  -1   5   3   48.46    3.23
   1  -5  -3   44.35    2.05
   1  -5  -3   42.61    2.39
  -1  -5   3   47.09    2.35
  -1  -5   3   47.88    2.17
   1   5  -3   48.51    2.29
   1   5  -3   45.40    2.04
  -1   5   3   43.94    2.32
  -1   5   2    0.29    0.32
  -1  -5   2    0.75    0.30
   1  -5  -2    0.08    0.25
  -1   5   2   -0.05    0.25
  -1  -5   2    0.68    0.31
  -1  -5   2    0.42    0.44
   1   5  -2   -0.02    0.27
  -1   5   2   -0.05    0.19
  -1   5   2    0.15    0.15
   1  -5  -2    0.16    0.14
   1   5  -2   -0.12    0.26
  -1  -5   2    0.19    0.31
   1  -5  -2    0.26    0.21
   1  -5  -2    0.32    0.30
   1   5  -2    0.20    0.15
   1   5  -2    0.15    0.21
  -1   5   2    0.08    0.21
  -1  -5   2    0.37    0.23
  -1   5   2   -0.17    0.30
  -1  -5   1  228.48    7.05
   1   5  -1  218.86    6.62
  -1   5   1  216.48    5.58
   1  -5  -1  228.59    5.20
  -1   5   1  218.09    5.77
   1  -5  -1  224.80    5.67
  -1  -5   1  214.76    5.27
  -1   5   1  220.80    5.59
   1  -5  -1  226.25    5.60
   1  -5  -1  222.60    5.14
   1   5  -1  219.35    5.29
  -1   5   1  225.48    5.68
   1   5  -1  212.40    5.59
  -1  -5   1  216.37    5.22
   1  -5  -1  217.57    5.72
   1   5   0  126.62    4.09
  -1   5   0  135.04    3.12
  -1  -5   0  132.40    4.96
  -1  -5   0  121.14    3.69
   1  -5   0  140.31    2.70
   1   5   0  132.55    4.83
  -1   5   0  136.68    5.27
  -1   5   0  136.39    4.74
   1  -5   0  136.20    4.38
  -1   5   0  134.96    4.02
   1  -5   0  130.90    4.57
   1   5   0  134.08    3.25
  -1   5   0  134.53    3.11
   1  -5   0  133.79    4.26
  -1   5   0  144.74    3.37
  -1   5   0  138.60    4.15
  -1  -5   0  131.77    3.44
   1  -5   0  140.84    2.88
  -1  -5   0  126.92    4.34
  -1  -5  -1  703.76   14.15
  -1  -5  -1  691.29   14.42
   1  -5   1  706.60   15.14
   1   5   1  727.65   14.45
  -1   5  -1  706.59   15.31
  -1   5  -1  686.14   15.16
  -1   5  -1  727.15   14.60
   1  -5   1  681.49   14.57
   1   5   1  717.45   13.20
   1  -5   1  699.44   15.08
  -1   5  -1  708.15   14.12
   1  -5   1  731.99   14.39
  -1  -5  -1  735.82   15.45
   1   5   1  727.96   15.41
   1   5   1  735.94   13.42
   1   5   1  676.43   12.96
  -1  -5  -2  877.45   16.58
  -1   5  -2  867.04   14.36
  -1   5  -2  863.73   17.87
   1  -5   2  843.33   17.72
   1   5   2  877.89   16.63
  -1   5  -2  847.97   18.38
   1   5   2  871.64   16.28
  -1   5  -2  858.83   18.21
   1  -5   2  853.65   18.44
  -1  -5  -2  886.94   16.00
  -1  -5  -2  892.83   18.93
  -1   5  -2  841.18   17.10
  -1   5  -2  874.66   14.37
  -1  -5  -2  885.51   16.25
   1  -5   2  869.69   17.34
   1   5   2  843.09   18.44
   1  -5   2  857.00   14.99
   1   5   2  877.34   16.88
   1   5   2  875.00   15.48
  -1  -5  -2  834.30   15.72
   1   5   2  870.38   15.94
   1  -5   3  183.96    6.48
  -1   5  -3  189.52    6.45
   1   5   3  180.52    5.36
  -1   5  -3  185.24    4.92
   1  -5   3  185.12    5.57
   1   5   3  179.33    5.63
  -1  -5  -3  187.78    4.54
   1  -5   3  183.00    7.18
  -1   5  -3  188.67    7.19
  -1  -5  -3  185.11    5.64
   1   5   3  182.63    6.15
   1   5   3  180.86    5.23
  -1  -5  -3  179.73    5.95
   1  -5   3  184.34    5.61
  -1   5  -3  183.80    4.91
   1   5   3  171.84    7.23
   1  -5   3  187.24    6.39
  -1   5  -3  175.02    6.23
  -1  -5  -3  193.73    7.65
  -1  -5  -3  182.13    5.27
   1   5   3  191.92    5.12
  -1   5  -3  197.32    6.59
   1   5   3  182.51    5.80
   1   5   4  294.78    7.40
   1  -5   4  302.01    8.75
  -1   5  -4  315.87    8.81
  -1   5  -4  312.47    7.78
  -1  -5  -4  293.18   10.56
   1  -5   4  286.84    8.89
   1  -5   4  301.84   10.18
  -1  -5  -4  308.03    8.33
  -1  -5  -4  290.58    6.84
   1  -5   4  310.29    9.29
   1   5   4  299.02    8.95
  -1   5  -4  302.87    7.72
   1   5   4  301.55    7.58
   1   5   4  300.76   10.72
  -1  -5  -4  292.99    8.95
   1  -5   4  310.29    8.85
   1   5   4  305.39    8.91
  -1  -5  -4  313.00    7.79
  -1   5  -5  158.63    5.63
   1  -5   5  157.05    6.67
  -1   5  -5  154.19    5.59
   1   5   5  138.84    4.39
  -1  -5  -5  156.82    7.72
   1   5   5  150.36    4.87
   1  -5   5  150.59    6.25
   1  -5   5  153.05    7.40
  -1  -5  -5  155.86    5.91
  -1  -5  -5  148.41    4.52
   1  -5   5  154.07    6.65
   1   5   5  160.12    8.09
   1   5   5  149.98    6.51
   1   5   5  144.81    5.03
  -1   5  -5  158.28    5.60
   1   5   5  152.70    6.57
  -1  -5  -5  152.67    5.38
   1  -5   5  158.42    6.82
   1   5   6   31.90    2.13
  -1   5  -6   35.02    2.76
   1  -5   6   32.16    2.86
  -1   5  -6   30.26    2.26
   1   5   6   34.27    1.76
  -1  -5  -6   34.79    3.73
   1  -5   6   31.18    3.46
  -1  -5  -6   29.37    1.91
  -1  -5  -6   34.51    2.81
   1   5   6   29.95    3.70
   1   5   6   34.27    3.23
   1  -5   6   31.91    3.29
   1   5   6   34.51    2.36
  -1   5  -6   32.55    2.51
  -1  -5  -6   32.24    2.49
   1   5   6   35.52    3.31
   1  -5   6   35.40    3.36
   1   5   7    9.44    1.22
   1   5   7    8.58    0.77
  -1  -5  -7    8.44    1.96
  -1   5  -7    8.80    0.85
   1  -5   7    8.05    1.48
  -1  -5  -7    9.53    1.56
   1  -5   7    9.06    2.01
  -1   5  -7    9.90    1.28
   1   5   7    7.47    1.11
  -1   5  -7    8.16    1.39
   1  -5   7    7.79    1.77
   1   5   7    9.52    1.89
  -1  -5  -7    8.52    1.35
   1  -5   7    8.32    1.82
   1   5   7    9.63    2.37
  -1  -5  -8    3.23    1.29
  -1   5  -8    3.38    0.50
   1   5   8    3.52    0.80
  -1  -5  -8    3.04    0.95
   1  -5   8    3.15    1.31
   1   5   8    3.98    0.95
   1  -5   8    5.11    1.77
  -1  -5  -8    3.53    0.92
   1   5   8    4.95    1.59
   1  -5   8    3.74    1.31
   1   5   8    3.50    1.51
  -1   5  -8    3.63    1.03
  -1  -5  -9    0.50    0.74
   1  -5   9   -0.16    0.74
  -1  -5  -9    1.13    0.92
   1   5   9   -0.05    0.29
   1   5   9    1.04    1.17
  -1  -5  -9    0.37    0.42
  -1   5  -9   -0.19    0.45
   1  -5   9    0.36    1.05
   1  -5   9    1.19    0.95
   1   5   9    0.16    0.55
   1  -5  10    0.99    1.05
  -1  -5 -10   -0.90    0.80
  -1  -5 -10   -0.83    1.00
  -1   5 -10   -1.16    1.19
   1   5  10    0.01    1.02
   1   5  10    1.10    1.28
   1  -5  10    0.24    0.62
  -1  -5 -10    0.37    0.42
   1  -5  10    1.08    0.92
  -1   5 -10   -0.16    0.65
   1  -5  11    2.93    1.29
  -1   5 -11    3.30    1.16
  -1  -5 -11    5.32    1.54
  -1  -5 -11    5.58    1.95
  -1   5 -11    2.00    0.88
   1  -5  11    4.68    1.90
   1   5  11    5.88    2.44
   1  -5  11    3.35    1.50
   1   5  11    3.42    1.68
  -1   5 -11    4.42    1.40
  -1  -5 -11    3.58    1.14
  -1  -5 -12    0.58    0.94
  -1   5 -12    0.77    0.68
  -1  -5 -12    0.50    0.85
  -1   5 -12   -0.75    1.00
   1  -5  12    1.60    1.24
   1  -5  12    1.74    1.23
  -1  -5 -12    1.28    0.95
   1   5  12   -0.49    1.39
   1   5  12   -0.22    0.96
  -1   5 -12    1.89    1.00
  -1   5 -13    2.56    1.09
   1  -5  13    6.04    2.47
   1  -6 -13    3.05    1.26
   1   6 -13    1.48    1.07
  -1  -6  13    1.71    1.22
   1  -6 -12   -0.13    0.36
   1  -6 -12   -1.63    1.49
   1   6 -12    2.31    1.19
   1  -6 -12    0.46    0.79
  -1   6  12   -0.85    1.04
   1   6 -12    0.01    0.60
  -1  -6  12    1.47    1.07
  -1   6  12    1.01    1.31
  -1  -6  12   -1.48    1.31
   1  -6 -11   -0.56    0.54
  -1  -6  11    0.37    0.77
   1  -6 -11   -1.43    1.54
   1   6 -11    1.98    0.99
  -1   6  11    1.10    0.98
   1  -6 -11    0.44    0.64
   1   6 -11   -0.31    0.62
  -1  -6  11   -0.59    1.02
  -1  -6  11    0.44    1.00
  -1   6  11   -0.83    1.28
   1  -6 -10    6.03    1.50
  -1  -6  10   12.23    2.80
   1   6 -10   11.76    1.93
  -1   6  10   10.68    3.03
  -1  -6  10   11.56    2.70
  -1   6  10    9.64    2.32
   1   6 -10   11.03    1.96
  -1  -6  10    8.47    2.07
   1  -6 -10    8.02    1.78
   1   6  -9   91.19    5.16
   1   6  -9   90.53    4.28
  -1  -6   9   85.56    6.89
   1  -6  -9   79.47    5.09
  -1   6   9   90.23    7.91
  -1  -6   9  104.70    7.58
  -1  -6   9   90.77    6.35
   1   6  -9   85.20    5.16
   1  -6  -9   87.33    5.37
  -1   6   9  100.01    6.98
   1   6  -8   47.02    2.95
   1  -6  -8   48.83    4.37
   1   6  -8   47.88    3.43
  -1   6   8   45.98    2.13
   1  -6  -8   45.08    3.52
  -1  -6   8   51.33    4.97
  -1  -6   8   48.20    4.61
  -1   6   8   48.24    2.02
  -1   6   8   50.82    5.54
  -1   6   8   54.08    4.74
   1   6  -8   43.15    3.39
   1  -6  -8   47.31    3.67
  -1  -6   8   46.56    4.20
   1   6  -7    6.01    1.22
   1  -6  -7    3.24    1.09
   1   6  -7    3.80    0.82
  -1   6   7    3.53    0.63
  -1  -6   7    2.17    0.88
   1  -6  -7    3.07    0.85
  -1   6   7    3.92    0.60
  -1   6   7    3.67    0.52
  -1  -6   7    4.54    1.30
   1   6  -7    3.03    0.83
  -1  -6   7    3.52    1.07
   1  -6  -7    4.12    1.08
  -1   6   7    3.21    1.46
   1  -6  -6   17.19    2.29
   1   6  -6   18.07    1.82
   1   6  -6   16.26    1.67
   1  -6  -6   15.38    1.74
  -1  -6   6   14.50    2.24
  -1   6   6   14.61    1.04
  -1   6   6   16.49    1.13
  -1  -6   6   16.94    2.15
   1  -6  -6   16.55    1.89
   1   6  -6   16.12    1.80
  -1  -6   6   15.98    2.01
  -1   6   6   13.72    2.51
   1  -6  -5    4.14    1.00
   1   6  -5    7.69    1.13
   1   6  -5    6.44    1.02
   1   6  -5    5.81    1.12
   1  -6  -5    5.11    0.89
  -1   6   5    5.88    0.67
   1  -6  -5    5.18    0.95
  -1  -6   5    5.30    1.05
   1   6  -5    5.96    1.03
  -1  -6   5    6.67    1.21
   1  -6  -5    5.28    1.00
  -1   6   5    6.33    1.55
  -1  -6   4    6.71    0.95
   1   6  -4   10.68    1.14
   1  -6  -4    8.41    1.40
  -1   6   4    8.94    1.23
  -1   6   4    7.66    1.00
  -1   6   4    8.07    0.63
   1  -6  -4    8.76    1.09
   1   6  -4    8.18    1.30
   1  -6  -4    7.22    0.97
  -1  -6   4    9.02    1.19
   1  -6  -4    7.59    1.10
  -1   6   4    7.13    1.51
   1   6  -4   10.63    1.24
  -1  -6   4    8.66    1.04
   1   6  -4    8.12    0.93
   1  -6  -3   48.95    2.96
  -1   6   3   48.29    2.98
  -1   6   3   46.14    3.28
   1   6  -3   51.29    3.22
  -1  -6   3   45.59    2.24
  -1  -6   3   48.99    3.45
  -1   6   3   46.00    2.31
   1  -6  -3   46.09    2.24
  -1   6   3   42.84    1.84
   1  -6  -3   45.22    1.99
  -1   6   3   49.99    3.42
   1  -6  -3   47.12    2.89
   1   6  -3   41.41    2.69
  -1  -6   3   48.29    2.84
   1  -6  -3   46.74    2.69
  -1  -6   3   46.81    2.37
   1   6  -3   49.93    2.20
  -1  -6   3   51.23    2.24
   1   6  -3   50.91    2.46
  -1   6   2   58.11    3.20
  -1  -6   2   63.17    3.83
   1   6  -2   59.72    3.46
   1  -6  -2   61.82    2.93
   1  -6  -2   67.73    2.48
  -1   6   2   57.73    2.37
  -1   6   2   61.38    2.55
  -1  -6   2   60.48    2.86
   1   6  -2   58.95    2.86
   1  -6  -2   59.93    2.88
  -1   6   2   62.13    3.31
   1  -6  -2   58.98    2.89
   1   6  -2   56.83    2.42
  -1   6   2   58.88    2.75
   1   6  -2   58.30    2.26
  -1  -6   2   65.18    2.27
   1   6  -1  153.06    4.21
   1  -6  -1  154.38    4.22
   1   6  -1  161.70    5.86
  -1   6   1  153.22    6.01
  -1   6   1  153.12    4.68
  -1  -6   1  156.31    6.05
  -1   6   1  143.95    4.78
   1  -6  -1  160.43    4.43
   1  -6  -1  147.37    4.68
  -1  -6   1  159.45    4.55
  -1   6   1  152.84    4.67
   1  -6  -1  154.47    4.19
   1  -6  -1  154.80    4.70
   1   6  -1  152.00    4.40
  -1   6   1  145.23    4.74
   1   6  -1  151.03    4.78
  -1  -6   1  153.39    4.27
   1   6   0  418.71    9.16
  -1  -6   0  410.15    8.48
  -1   6   0  399.47   10.94
   1  -6   0  408.87   10.78
   1   6   0  445.33   10.80
  -1  -6   0  406.31   10.62
  -1   6   0  417.50    8.79
  -1   6   0  397.45   10.00
   1  -6   0  427.80    9.59
   1  -6   0  418.12    9.96
   1  -6   0  407.21    9.37
  -1  -6   0  402.16    8.31
   1   6   0  415.89    8.00
   1  -6   0  416.95    7.16
  -1   6   0  413.44    7.72
  -1   6   0  400.90    9.06
  -1  -6   0  408.68    9.50
   1  -6   0  406.95    7.33
   1  -6   1   53.70    3.35
  -1   6  -1   57.14    3.56
  -1  -6  -1   56.74    2.86
  -1  -6  -1   54.88    3.14
   1   6   1   59.47    3.25
   1   6   1   59.16    2.56
  -1   6  -1   61.39    3.15
   1  -6   1   60.70    3.24
   1  -6   1   58.30    3.41
  -1   6  -1   57.76    3.43
   1  -6   1   61.00    3.14
   1   6   1   59.58    3.46
  -1   6  -1   57.02    2.96
  -1  -6  -1   58.25    3.44
   1   6   1   56.55    2.51
   1   6   1   57.13    2.53
   1  -6   2  296.93    6.10
  -1  -6  -2  296.35    8.19
   1   6   2  304.80    8.22
  -1   6  -2  306.93    5.35
  -1   6  -2  306.40    9.23
   1  -6   2  288.10    8.93
  -1   6  -2  298.00    9.25
   1   6   2  306.34    7.60
  -1   6  -2  302.88    8.94
  -1  -6  -2  307.07    7.35
   1  -6   2  306.33    9.42
   1  -6   2  300.90    6.13
   1  -6   2  318.54    8.65
  -1  -6  -2  304.35    7.30
   1   6   2  306.12    7.97
   1   6   2  302.03    9.32
  -1   6  -2  294.91    8.33
  -1  -6  -2  298.79    9.42
  -1  -6  -2  301.86    7.42
   1   6   2  313.62    7.19
   1  -6   3    6.01    0.84
   1  -6   3    3.26    0.88
  -1   6  -3    5.65    1.27
  -1  -6  -3    5.51    0.92
  -1   6  -3    5.22    1.09
  -1  -6  -3    4.79    0.91
   1   6   3    5.26    0.94
   1  -6   3    6.93    1.47
   1   6   3    5.81    0.88
  -1  -6  -3    5.08    0.89
   1  -6   3    4.97    1.07
   1   6   3    4.34    0.88
  -1  -6  -3    5.98    0.91
   1   6   3    6.03    0.81
   1   6   3    6.26    1.01
   1   6   3    6.08    1.33
  -1   6  -3    5.64    1.06
   1  -6   3    5.23    0.80
  -1   6  -4  873.46   18.40
   1  -6   4  762.61   18.19
   1  -6   4  824.94   17.22
   1   6   4  800.92   16.43
  -1  -6  -4  829.47   20.47
  -1  -6  -4  820.15   14.56
   1  -6   4  841.26   20.05
  -1  -6  -4  827.01   16.87
   1  -6   4  811.05   17.17
   1   6   4  814.82   15.98
   1  -6   4  843.42   18.38
  -1   6  -4  838.43   15.56
   1   6   4  784.70   17.53
  -1  -6  -4  838.66   17.70
   1   6   4  785.74   20.15
   1   6   4  817.82   17.51
  -1  -6  -4  809.02   16.28
  -1  -6  -5   34.94    3.62
  -1   6  -5   32.39    2.63
   1   6   5   33.21    2.28
   1  -6   5   32.89    2.88
   1  -6   5   33.75    3.00
  -1  -6  -5   29.13    2.43
   1  -6   5   36.88    3.66
  -1  -6  -5   31.34    1.71
   1   6   5   33.01    2.91
   1   6   5   34.39    2.29
   1   6   5   30.62    3.52
  -1   6  -5   36.50    2.40
   1  -6   5   36.38    3.06
   1   6   5   32.72    2.93
  -1  -6  -5   32.31    2.39
  -1   6  -6   18.85    1.93
   1   6   6   14.94    1.60
   1   6   6   18.35    1.46
  -1  -6  -6   20.82    2.92
  -1  -6  -6   18.67    2.07
   1  -6   6   18.74    2.75
   1   6   6   18.38    2.35
   1   6   6   17.25    1.69
   1  -6   6   19.09    2.49
   1  -6   6   17.37    2.34
  -1  -6  -6   18.16    1.89
   1   6   6   21.50    2.59
   1   6   6   15.93    2.79
  -1   6  -6   18.35    1.87
  -1   6  -7    0.91    0.32
   1   6   7    1.03    0.33
  -1  -6  -7    1.87    1.11
   1  -6   7    1.47    0.95
  -1   6  -7    0.87    0.52
   1   6   7    1.09    0.42
  -1  -6  -7    1.43    0.71
   1   6   7    1.31    0.57
   1   6   7    2.93    1.36
  -1   6  -7    1.49    0.61
   1  -6   7    1.16    0.86
   1   6   7    0.90    0.60
   1  -6   7    2.88    1.18
  -1  -6  -7    2.06    0.75
  -1   6  -8   11.32    1.04
   1   6   8   10.33    1.41
  -1  -6  -8   11.28    2.35
   1  -6   8   12.30    2.48
  -1  -6  -8   10.93    1.83
   1   6   8   12.68    1.59
  -1   6  -8   12.69    1.82
   1   6   8   12.59    2.39
   1  -6   8   10.10    2.10
   1   6   8   11.25    2.71
  -1  -6  -8   12.86    1.86
   1  -6   8    9.74    2.19
  -1   6  -9    0.72    0.71
  -1  -6  -9    1.71    0.80
  -1  -6  -9    3.55    1.24
   1  -6   9    1.11    0.89
   1   6   9    3.50    0.88
   1   6   9    3.18    1.52
   1  -6   9    6.10    1.85
  -1  -6  -9    2.73    0.94
   1  -6   9    3.05    1.23
   1   6   9    3.57    1.75
  -1   6  -9    4.25    1.17
   1  -6  10    6.05    1.96
  -1  -6 -10    4.01    1.36
  -1  -6 -10    3.01    1.49
  -1   6 -10    3.09    0.96
  -1  -6 -10    5.12    1.32
   1  -6  10    4.55    1.68
   1  -6  10    5.83    1.81
  -1   6 -10    5.72    1.33
   1   6  10    5.28    1.91
   1   6  10    2.46    1.62
   1  -6  11    0.27    0.65
  -1  -6 -11   -0.71    0.86
  -1  -6 -11    0.56    1.25
  -1   6 -11    0.53    0.59
   1   6  11    0.74    1.29
  -1   6 -11   -0.06    0.57
   1   6  11    1.39    1.09
   1  -6  11   -0.03    0.72
   1  -6  11    2.33    1.52
  -1  -6 -11    2.08    1.10
  -1  -6 -12    9.10    2.14
  -1   6 -12   10.49    2.15
  -1   6 -12    7.86    1.79
  -1  -6 -12   11.13    2.74
   1   6  12    7.31    2.45
   1   6  12   10.95    3.34
  -1   6 -12    8.77    1.92
   1  -6  12    9.64    2.61
  -1  -6 -12   14.59    2.52
   1  -6  12    8.65    2.77
  -1   6 -13   -0.61    0.62
   1  -6  13   -0.62    0.97
   1  -7 -13    2.07    1.15
   1   7 -13    0.77    0.99
  -1  -7  13   -0.28    0.67
  -1  -7  13   -0.40    0.77
  -1  -7  12    1.66    1.26
   1  -7 -12    0.71    0.56
   1   7 -12    2.42    1.18
   1  -7 -12   -2.60    1.67
   1  -7 -12   -1.45    1.09
  -1  -7  12   -2.51    1.62
  -1   7  12   -0.34    0.82
   1   7 -12    0.70    0.79
  -1  -7  12    1.28    1.10
  -1   7  12    1.62    1.33
   1  -7 -11    1.87    0.87
  -1  -7  11    1.16    1.09
   1   7 -11    1.41    0.91
  -1  -7  11    1.13    0.83
  -1  -7  11    3.08    1.73
  -1   7  11    1.64    1.19
   1   7 -11    0.34    0.57
   1  -7 -11    1.08    0.66
  -1   7  11    2.74    1.70
  -1  -7  10    1.64    1.20
   1  -7 -10    1.28    0.81
   1   7 -10    1.12    0.90
  -1   7  10    2.09    1.61
  -1   7  10    0.18    0.68
  -1  -7  10    1.23    1.03
   1  -7 -10    2.16    1.10
  -1  -7  10    1.40    1.10
   1   7 -10    0.18    0.53
   1   7  -9   43.57    3.45
   1   7  -9   40.14    2.86
   1  -7  -9   33.64    3.27
  -1  -7   9   42.30    4.93
  -1   7   9   43.77    5.61
  -1  -7   9   46.65    5.01
   1  -7  -9   41.39    3.72
   1   7  -9   49.25    3.89
  -1   7   9   41.36    4.52
  -1  -7   9   46.67    4.51
  -1   7   8   62.96    2.72
   1   7  -8   72.05    4.17
   1  -7  -8   62.51    5.04
   1   7  -8   67.10    3.67
   1  -7  -8   64.04    4.24
  -1  -7   8   62.63    5.63
  -1   7   8   65.00    2.52
  -1   7   8   71.14    6.73
  -1  -7   8   68.94    5.53
   1   7  -8   64.45    4.22
  -1  -7   8   60.85    4.81
   1  -7  -8   65.67    4.50
  -1   7   8   68.38    5.29
   1  -7  -7    5.47    1.47
   1   7  -7    9.74    1.50
   1   7  -7    7.11    1.18
  -1  -7   7    6.84    1.73
   1  -7  -7    6.06    1.19
  -1   7   7    8.13    0.87
  -1  -7   7    8.75    1.77
  -1  -7   7    8.11    1.59
   1   7  -7    8.58    1.44
   1  -7  -7    7.69    1.42
  -1   7   7    6.67    2.00
   1   7  -6   -0.23    0.30
   1  -7  -6   -0.09    0.54
   1   7  -6   -0.43    0.64
   1  -7  -6   -0.34    0.52
  -1  -7   6    0.62    0.81
   1  -7  -6    0.21    0.25
  -1  -7   6   -0.23    0.34
  -1   7   6   -0.01    0.19
   1   7  -6    0.29    0.39
   1  -7  -6   -0.40    0.53
  -1  -7   6    0.73    0.51
  -1   7   6   -0.77    0.85
   1  -7  -5    1.24    0.51
   1   7  -5    2.74    0.79
   1   7  -5    1.17    0.51
   1  -7  -5    1.44    0.49
   1  -7  -5    1.45    0.52
  -1  -7   5    1.98    0.68
  -1   7   5    1.67    0.95
  -1  -7   5    1.63    0.66
   1  -7  -5    2.22    0.72
   1  -7  -4    1.88    0.70
   1   7  -4    3.71    0.64
  -1  -7   4    3.84    0.74
  -1  -7   4    2.87    0.59
  -1   7   4    3.25    0.73
  -1   7   4    3.26    0.42
   1   7  -4    4.82    1.09
   1  -7  -4    3.75    0.75
   1  -7  -4    3.58    0.65
  -1   7   4    3.57    0.93
  -1  -7   4    3.34    0.73
   1   7  -4    3.55    0.74
   1  -7  -4    3.45    0.81
  -1  -7   3  352.46    8.19
   1  -7  -3  378.31    9.97
  -1   7   3  369.11   10.19
   1   7  -3  371.62   10.60
  -1   7   3  364.56   10.90
  -1   7   3  380.84    8.65
   1  -7  -3  358.82    8.31
  -1   7   3  370.11    7.76
  -1   7   3  384.48   11.15
   1  -7  -3  375.34    9.92
  -1  -7   3  379.51    9.71
   1   7  -3  372.92    9.68
   1  -7  -3  363.91    7.41
   1   7  -3  367.73    8.13
  -1  -7   3  395.37    8.06
   1   7  -3  385.43    8.69
   1  -7  -3  401.23    9.69
   1  -7  -2  168.57    5.45
  -1  -7   2  164.19    6.86
  -1   7   2  161.38    6.69
  -1   7   2  163.11    5.99
   1   7  -2  176.73    6.61
  -1   7   2  165.58    4.68
   1  -7  -2  167.85    4.67
  -1   7   2  160.40    4.90
  -1  -7   2  168.41    5.41
   1  -7  -2  160.52    5.31
  -1   7   2  163.34    5.99
   1   7  -2  167.27    5.43
   1   7  -2  170.08    4.90
   1   7  -2  161.36    4.43
   1  -7  -2  169.45    5.54
  -1  -7   2  178.48    4.35
  -1   7   2  165.73    5.30
  -1  -7   1  221.85    7.86
  -1   7   1  204.92    6.06
   1   7  -1  223.23    7.62
   1   7  -1  213.31    5.45
   1  -7  -1  220.90    5.55
  -1   7   1  220.30    7.82
   1  -7  -1  227.74    5.81
  -1   7   1  218.20    6.42
   1  -7  -1  206.54    6.15
   1  -7  -1  219.87    5.54
  -1  -7   1  212.75    5.93
  -1   7   1  212.49    6.10
   1  -7  -1  220.52    6.18
   1   7  -1  211.74    5.72
  -1  -7   1  226.54    5.65
   1   7  -1  210.28    6.18
  -1   7   1  217.01    6.28
   1  -7   0    3.26    0.39
   1   7   0    2.83    0.60
  -1  -7   0    2.61    0.48
  -1   7   0    3.38    1.01
   1  -7   0    3.10    0.88
   1  -7   0    3.28    0.70
  -1   7   0    3.10    0.77
  -1   7   0    3.08    0.58
  -1  -7   0    2.25    0.74
   1   7   0    2.55    0.72
   1  -7   0    2.94    0.83
  -1  -7   0    2.85    0.56
   1  -7   0    2.71    0.68
   1  -7   0    3.28    0.38
   1   7   0    3.47    0.54
  -1   7   0    3.05    0.61
  -1  -7   0    2.85    0.72
  -1   7   0    2.85    0.45
  -1  -7   0    4.76    0.86
  -1  -7  -1    0.50    0.26
   1  -7   1    0.12    0.35
  -1   7  -1    0.32    0.54
  -1  -7  -1    0.68    0.45
   1   7   1    0.06    0.31
  -1   7  -1    0.73    0.41
  -1   7  -1    0.35    0.37
   1   7   1    0.43    0.26
   1  -7   1    0.83    0.48
   1  -7   1    0.20    0.38
   1   7   1    0.50    0.27
  -1  -7  -1    0.78    0.29
   1  -7   1    0.16    0.35
  -1   7  -1    0.59    0.35
   1   7   1    0.45    0.33
  -1  -7  -1    0.34    0.32
  -1   7  -2  193.17    7.41
  -1  -7  -2  180.87    6.44
   1  -7   2  185.08    7.15
   1  -7   2  186.77    4.03
   1   7   2  194.96    6.67
   1  -7   2  192.83    7.46
  -1   7  -2  179.05    7.13
   1   7   2  186.16    5.67
  -1   7  -2  192.56    6.91
  -1  -7  -2  189.81    7.34
  -1   7  -2  182.38    6.39
   1   7   2  172.77    6.98
   1  -7   2  185.52    4.03
  -1  -7  -2  184.38    5.20
   1  -7   2  189.76    6.66
   1   7   2  190.10    5.95
  -1  -7  -2  187.30    5.70
   1   7   2  183.30    5.40
   1  -7   3  186.09    5.29
   1   7   3  182.46    6.42
   1  -7   3  190.70    7.45
  -1   7  -3  191.27    4.31
  -1  -7  -3  190.44    6.51
  -1   7  -3  194.78    7.44
  -1  -7  -3  189.89    5.91
   1  -7   3  200.94    8.10
  -1   7  -3  192.06    7.71
   1   7   3  189.13    6.44
  -1  -7  -3  196.66    6.03
   1  -7   3  196.15    7.12
   1   7   3  174.87    7.67
   1  -7   3  187.03    5.34
  -1   7  -3  191.33    6.87
   1   7   3  191.54    5.60
  -1  -7  -3  189.86    5.92
  -1   7  -3  193.93    3.99
  -1   7  -4  216.07    7.98
  -1   7  -4  210.42    5.42
   1  -7   4  203.33    6.67
  -1  -7  -4  231.80    9.40
   1   7   4  199.76    6.75
   1  -7   4  203.43    8.11
  -1  -7  -4  211.55    4.97
  -1  -7  -4  206.91    6.76
   1  -7   4  203.24    8.79
   1  -7   4  205.45    6.73
   1  -7   4  221.59    7.94
   1   7   4  223.60    6.44
  -1  -7  -4  207.84    7.03
   1   7   4  204.23    8.94
   1   7   4  204.15    7.21
  -1   7  -4  209.02    5.08
  -1  -7  -4  214.79    6.68
   1   7   4  232.52    7.44
  -1   7  -5  129.84    4.54
   1  -7   5  125.15    5.79
  -1  -7  -5  143.26    7.64
   1   7   5  134.86    5.33
  -1   7  -5  135.18    6.00
  -1  -7  -5  126.85    3.50
  -1  -7  -5  134.79    5.58
   1  -7   5  137.52    7.47
   1  -7   5  143.49    6.14
   1  -7   5  138.43    6.51
   1   7   5  128.26    5.95
   1   7   5  140.77    5.06
   1   7   5  126.73    7.45
  -1   7  -5  134.25    4.35
   1   7   5  145.57    6.32
  -1  -7  -5  137.98    5.40
   1   7   6    5.82    0.91
  -1  -7  -6    3.29    1.29
  -1   7  -6    5.20    0.92
  -1   7  -6    3.80    0.92
  -1  -7  -6    5.40    1.04
   1  -7   6    4.09    1.42
   1   7   6    4.68    0.97
   1   7   6    4.28    0.84
   1   7   6    7.20    1.55
   1   7   6    5.85    1.45
   1  -7   6    4.87    1.22
   1   7   6    4.63    1.53
  -1  -7  -6    4.52    1.01
  -1  -7  -7    3.51    1.27
   1   7   7    2.16    0.54
  -1   7  -7    0.82    0.51
  -1  -7  -7    2.16    0.71
   1   7   7    3.00    0.82
   1  -7   7    2.71    1.26
  -1   7  -7    3.12    0.85
   1   7   7    3.39    0.88
  -1  -7  -7    2.16    0.80
   1  -7   7    2.23    1.08
   1   7   7    4.30    1.31
  -1   7  -7    3.42    0.89
   1   7   7    1.81    1.32
   1  -7   7    2.29    1.10
  -1  -7  -8    3.18    1.26
  -1   7  -8    2.56    0.72
  -1   7  -8    3.13    0.64
   1   7   8    2.57    0.78
   1  -7   8    4.47    1.70
  -1   7  -8    3.48    0.89
  -1  -7  -8    1.39    0.75
   1   7   8    2.89    0.79
   1   7   8    1.44    1.46
   1   7   8    3.09    1.21
   1  -7   8    2.26    0.97
  -1   7  -8    3.75    0.99
   1  -7   8    2.97    1.21
  -1  -7  -8    2.33    0.89
  -1  -7  -9    0.26    0.80
  -1   7  -9    0.52    0.55
   1  -7   9    0.83    0.84
  -1  -7  -9    0.69    0.60
   1   7   9    2.18    0.74
   1  -7   9    0.69    0.55
  -1   7  -9    1.96    0.88
   1  -7   9    2.12    1.06
   1   7   9    0.68    0.57
   1   7   9    1.24    1.22
  -1  -7  -9    2.06    0.92
  -1  -7 -10    6.35    1.62
   1  -7  10    4.65    1.71
  -1   7 -10    4.31    1.08
  -1  -7 -10    3.02    1.50
   1  -7  10    4.24    1.56
   1  -7  10    5.69    2.06
   1   7  10    2.28    1.39
  -1  -7 -10    4.54    1.30
  -1   7 -10    5.00    1.35
   1   7  10    3.11    1.48
  -1  -7 -11    3.03    1.24
   1  -7  11    2.43    1.59
  -1   7 -11    1.34    0.64
  -1  -7 -11    3.74    1.59
   1   7  11    3.23    1.60
  -1   7 -11    2.70    1.03
   1   7  11    1.46    1.06
  -1  -7 -11    2.85    1.09
   1  -7  11    1.57    1.22
   1  -7  11    1.80    1.34
   1  -7  12    4.38    1.85
  -1   7 -12    3.08    1.20
  -1  -7 -12    2.78    1.19
  -1   7 -12    4.60    1.43
  -1  -7 -12    6.02    2.30
  -1  -7 -12    5.34    1.57
  -1   7 -12    3.19    1.28
   1   7  12    7.48    2.54
   1   7  12    3.30    2.15
   1  -7  12    7.54    2.59
   1  -7  12    1.35    1.02
  -1   7 -13    0.49    0.92
   1  -7  13    0.42    0.93
   1  -8 -13   -0.97    0.70
  -1  -8  13   -1.31    1.19
  -1  -8  13   -0.90    1.30
  -1  -8  12    2.52    1.43
   1  -8 -12    4.30    1.39
   1  -8 -12    0.88    0.89
   1   8 -12    3.77    1.31
   1   8 -12    1.87    0.90
  -1   8  12    5.48    2.17
   1  -8 -12    3.15    1.35
  -1  -8  12    5.25    2.04
  -1  -8  12    6.28    2.06
  -1   8  12    3.04    1.86
   1  -8 -11   -0.28    0.85
  -1  -8  11    0.35    1.27
   1   8 -11    0.77    0.73
   1   8 -11    0.79    0.73
  -1  -8  11    0.93    0.72
   1  -8 -11   -0.04    0.64
  -1   8  11   -0.52    0.70
  -1  -8  11    0.27    1.28
  -1   8  11    0.23    1.00
  -1  -8  10    5.81    2.01
   1  -8 -10    7.78    1.66
   1   8 -10    8.53    1.69
  -1  -8  10    9.54    2.21
   1   8 -10    6.59    1.51
   1  -8 -10    4.89    1.35
  -1  -8  10    6.67    2.10
  -1   8  10    7.37    2.43
  -1   8  10    7.47    2.36
   1  -8  -9   99.55    6.80
   1   8  -9  106.92    4.89
   1   8  -9  101.78    5.31
  -1  -8   9   87.96    7.32
   1  -8  -9  100.34    5.76
  -1  -8   9  104.42    7.50
  -1   8   9  104.64    8.88
  -1  -8   9   99.73    6.67
  -1   8   9   98.97    7.04
   1  -8  -9   95.28    5.86
   1   8  -9   98.59    5.62
   1   8  -8   67.73    4.01
  -1   8   8   61.61    2.86
   1  -8  -8   55.82    4.88
   1   8  -8   65.69    3.73
   1  -8  -8   57.96    4.08
  -1  -8   8   56.59    5.52
  -1   8   8   56.28    2.51
  -1   8   8   64.82    6.60
  -1  -8   8   64.75    5.33
   1  -8  -8   62.71    4.49
  -1  -8   8   62.43    4.85
   1   8  -8   63.72    4.21
  -1   8   8   64.25    5.17
   1   8  -7    2.88    0.93
   1   8  -7    1.19    0.54
   1  -8  -7    1.52    1.14
   1  -8  -7    0.81    0.46
  -1  -8   7    0.61    0.75
  -1  -8   7    2.30    0.93
  -1   8   7    1.54    0.43
  -1   8   7    1.74    0.85
   1   8  -7    2.78    0.84
   1  -8  -7    1.86    0.74
  -1  -8   7    1.07    0.71
   1  -8  -6   20.67    2.57
   1   8  -6   24.51    2.08
   1   8  -6   20.80    2.34
   1   8  -6   18.34    1.93
   1  -8  -6   17.07    1.88
  -1  -8   6   18.37    2.73
  -1  -8   6   22.84    2.44
   1  -8  -6   17.84    1.94
  -1   8   6   21.68    3.24
  -1   8   6   19.71    1.43
  -1  -8   6   22.10    2.38
   1  -8  -6   20.46    2.25
   1  -8  -5    4.30    1.11
   1   8  -5    5.16    1.19
   1  -8  -5    6.99    1.09
  -1  -8   5    3.31    1.01
   1  -8  -5    5.83    0.97
  -1  -8   5    5.72    1.10
  -1   8   5    8.22    1.86
   1  -8  -5    6.91    1.29
  -1  -8   5    6.74    1.22
   1   8  -4  427.85   12.13
   1  -8  -4  425.09   11.79
  -1   8   4  424.58    7.75
   1  -8  -4  425.18    9.85
  -1   8   4  424.64   13.30
   1  -8  -4  393.73    9.06
  -1  -8   4  466.64   11.87
   1  -8  -4  407.98   10.87
  -1  -8   4  418.52    9.45
   1   8  -4  431.60   10.39
   1   8  -4  417.45    9.27
   1  -8  -3    1.14    0.51
  -1   8   3    1.14    0.60
  -1  -8   3    1.23    0.41
  -1  -8   3    1.74    0.44
  -1   8   3    0.09    0.40
  -1   8   3    1.40    0.43
  -1   8   3    0.57    0.24
   1   8  -3   -0.04    0.47
   1   8  -3    0.46    0.24
   1  -8  -3    0.79    0.20
  -1  -8   3    0.55    0.35
   1   8  -3    1.00    0.37
   1  -8  -3    0.91    0.52
   1  -8  -3    1.26    0.54
   1   8  -3    1.00    0.37
  -1   8   3    0.70    0.39
  -1   8   2    5.85    1.11
   1  -8  -2    3.97    0.79
  -1  -8   2    5.17    0.63
   1  -8  -2    5.03    0.74
  -1   8   2    4.61    0.72
   1   8  -2    4.52    1.09
  -1   8   2    5.03    1.21
  -1   8   2    4.59    0.76
   1   8  -2    4.74    0.86
   1  -8  -2    4.66    0.85
  -1  -8   2    4.78    0.88
  -1   8   2    5.82    1.13
   1  -8  -2    5.18    0.90
   1  -8  -2    4.67    0.85
   1   8  -2    4.87    0.77
   1   8  -2    4.24    0.65
   1  -8  -1  153.39    4.69
  -1   8   1  162.51    6.95
  -1  -8   1  159.84    6.90
   1   8  -1  165.11    4.72
   1   8  -1  177.14    7.01
  -1   8   1  158.99    5.59
   1  -8  -1  153.08    5.40
   1  -8  -1  153.21    4.90
  -1  -8   1  164.17    5.25
  -1   8   1  164.92    5.29
   1  -8  -1  159.14    5.35
   1   8  -1  159.57    4.93
   1  -8  -1  153.65    4.67
  -1  -8   1  162.65    4.77
  -1   8   1  158.05    5.41
   1   8  -1  151.15    5.29
  -1   8   0  133.79    6.25
   1   8   0  135.87    4.75
   1   8   0  138.54    6.06
  -1  -8   0  130.86    3.98
   1  -8   0  134.53    3.37
  -1  -8   0  133.06    6.07
   1  -8   0  132.48    6.07
   1  -8   0  137.29    5.07
  -1   8   0  135.88    4.32
   1  -8   0  128.87    5.33
  -1   8   0  130.40    5.39
   1  -8   0  134.25    3.37
   1   8   0  130.09    3.96
  -1  -8   0  135.96    5.47
  -1   8   0  130.78    3.72
   1  -8   0  133.82    5.04
  -1  -8   0  128.47    4.31
  -1   8   0  135.89    4.75
  -1  -8   0  129.98    4.91
  -1   8  -1   54.70    3.94
   1   8   1   57.21    3.72
   1  -8   1   49.54    3.67
  -1  -8  -1   55.51    2.88
  -1  -8  -1   57.10    3.74
   1  -8   1   56.88    3.38
  -1   8  -1   51.45    3.54
  -1   8  -1   57.04    3.15
   1  -8   1   58.55    3.76
   1   8   1   53.84    2.57
  -1   8  -1   56.86    3.19
   1  -8   1   56.43    3.37
  -1  -8  -1   54.83    3.60
  -1  -8  -1   56.22    2.49
   1   8   1   54.19    2.83
  -1   8  -2  477.31   13.63
   1   8   2  477.60   12.59
  -1  -8  -2  486.09   12.61
   1  -8   2  477.85   13.50
  -1   8  -2  496.37   12.60
   1  -8   2  494.31   13.67
  -1  -8  -2  475.36   13.32
   1   8   2  490.39   11.23
   1  -8   2  504.95   12.59
   1   8   2  487.75   13.28
   1   8   2  504.07   10.96
  -1  -8  -2  473.99   11.13
  -1   8  -3  255.62    5.01
   1  -8   3  248.90    6.14
  -1  -8  -3  241.98    8.11
  -1   8  -3  259.56    9.26
   1   8   3  259.84    8.33
  -1  -8  -3  248.46    7.13
   1  -8   3  256.44    9.76
   1   8   3  237.95    9.23
   1  -8   3  246.61    6.14
   1  -8   3  253.98    8.55
  -1  -8  -3  240.74    6.90
   1   8   3  243.12    7.61
  -1  -8  -3  244.14    7.34
  -1   8  -3  250.60    4.56
   1  -8   4 1053.18   20.44
  -1  -8  -4 1027.61   24.90
  -1   8  -4 1066.56   23.53
   1   8   4 1033.01   21.67
  -1   8  -4 1047.61   18.36
  -1  -8  -4 1099.30   21.11
   1  -8   4 1045.60   25.06
  -1  -8  -4 1112.53   17.99
   1   8   4  998.71   21.53
   1  -8   4 1073.98   20.54
   1  -8   4 1072.04   23.10
   1   8   4 1054.45   20.36
  -1  -8  -4 1013.50   20.98
   1   8   4 1018.69   24.86
   1   8   4 1094.61   21.66
  -1  -8  -4 1047.17   20.94
  -1   8  -4 1114.22   17.90
  -1   8  -5    0.89    0.34
  -1  -8  -5    1.43    0.86
   1  -8   5    0.44    0.45
  -1   8  -5    0.89    0.26
  -1  -8  -5    1.19    0.65
   1  -8   5    3.10    1.45
  -1   8  -5    1.02    0.70
  -1  -8  -5    1.42    0.28
   1   8   5    1.11    0.61
   1   8   5    1.81    0.72
   1   8   5    1.70    0.58
   1  -8   5    2.11    0.87
  -1  -8  -5    1.95    0.81
   1   8   5    2.52    0.96
   1   8   5    1.42    1.00
   1  -8   5    1.96    0.73
  -1   8  -6   22.71    1.85
  -1   8  -6   25.39    2.59
   1   8   6   20.17    1.87
  -1  -8  -6   22.87    3.22
   1   8   6   22.49    2.25
   1  -8   6   24.12    3.31
  -1  -8  -6   24.29    2.46
   1   8   6   24.67    2.75
   1  -8   6   24.18    2.69
   1   8   6   23.92    3.49
   1   8   6   24.39    2.13
  -1   8  -6   21.59    1.70
   1   8   6   22.53    2.69
  -1  -8  -6   23.97    2.36
  -1   8  -7   18.66    1.84
   1   8   7   17.68    1.66
  -1  -8  -7   17.64    2.94
   1   8   7   18.95    2.11
  -1   8  -7   21.40    2.31
  -1  -8  -7   17.33    2.20
   1  -8   7   23.38    3.46
   1  -8   7   21.08    2.80
   1   8   7   20.66    2.71
   1   8   7   22.24    2.10
  -1   8  -7   20.18    2.14
   1   8   7   21.17    2.84
  -1  -8  -7   19.83    2.27
   1   8   7   17.30    3.10
  -1   8  -8    1.52    0.41
  -1  -8  -8    0.82    0.62
  -1   8  -8    1.14    0.54
  -1  -8  -8    0.63    0.46
   1   8   8    2.43    0.80
  -1   8  -8    1.04    0.63
   1  -8   8    0.83    0.87
   1   8   8    1.06    0.64
   1   8   8    2.00    1.62
   1   8   8    2.43    1.18
  -1   8  -8    0.94    0.66
   1  -8   8    1.78    0.88
  -1  -8  -8    1.41    0.69
  -1   8  -9    9.91    1.56
  -1  -8  -9    7.52    2.16
  -1  -8  -9   10.00    1.94
   1  -8   9    8.36    2.31
   1   8   9    8.28    1.35
   1  -8   9    3.28    1.27
  -1   8  -9   12.94    1.95
  -1  -8  -9    8.42    1.68
   1   8   9    9.13    2.22
   1  -8   9    8.44    2.18
   1   8   9   11.04    2.88
  -1  -8 -10   11.56    2.17
   1  -8  10    7.99    2.35
  -1  -8 -10   11.34    2.63
  -1   8 -10   11.29    1.82
  -1   8 -10   10.84    1.89
   1  -8  10   13.11    2.92
  -1  -8 -10   15.74    2.40
   1  -8  10   11.11    2.50
   1   8  10   13.38    2.87
   1   8  10    6.91    2.39
  -1  -8 -11    1.48    0.98
   1  -8  11    1.85    1.38
  -1   8 -11   -0.38    0.76
  -1  -8 -11    0.45    1.22
  -1   8 -11    1.28    0.77
   1  -8  11    0.84    0.94
   1   8  11   -0.37    1.06
   1  -8  11    0.62    0.80
  -1  -8 -11    0.55    0.55
   1   8  11    0.12    1.02
   1  -8  12    0.18    0.99
  -1  -8 -12    2.03    1.08
  -1   8 -12    1.97    1.03
  -1  -8 -12    1.54    1.35
   1   8  12    0.30    0.94
  -1   8 -12    0.35    0.57
   1   8  12    0.46    1.15
  -1  -8 -12   -0.22    0.78
   1  -8  12    2.16    1.65
  -1   8 -13    1.88    1.07
   1  -9 -13    2.86    1.21
   1   9 -13    3.74    1.45
  -1  -9  13    2.79    1.81
  -1  -9  13    3.92    1.71
   1  -9 -12    3.82    1.38
  -1  -9  12    4.18    1.90
   1  -9 -12    1.72    1.11
   1   9 -12    2.65    1.13
  -1  -9  12    3.07    1.43
  -1   9  12    5.10    1.99
   1   9 -12    3.46    1.39
  -1  -9  12    2.05    1.25
   1  -9 -12    0.42    0.97
  -1   9  12    5.30    2.26
  -1  -9  11    6.28    2.41
   1  -9 -11    7.27    1.70
   1   9 -11   10.00    1.83
  -1   9  11    7.81    2.22
  -1   9  11    8.53    2.96
   1   9 -11    8.53    1.89
   1  -9 -11    4.57    1.41
  -1  -9  11    5.65    1.85
  -1  -9  11   10.49    2.72
   1  -9 -10    1.71    0.91
  -1  -9  10    1.24    1.24
   1   9 -10    3.01    0.97
   1   9 -10    0.52    0.46
  -1   9  10    2.01    1.11
  -1  -9  10    2.03    1.14
  -1   9  10    1.62    1.13
  -1  -9  10    0.45    0.79
   1  -9 -10    1.59    0.96
  -1  -9   9    5.46    1.82
   1  -9  -9    4.70    1.22
   1   9  -9    6.82    1.39
   1  -9  -9    6.94    1.83
   1   9  -9    7.53    1.32
  -1  -9   9    5.39    1.72
  -1  -9   9    8.43    1.95
  -1   9   9    5.19    1.74
  -1   9   9    7.16    2.45
   1  -9  -9    4.48    1.21
   1   9  -9    5.18    1.33
   1  -9  -8   62.60    5.21
   1   9  -8   65.01    3.88
   1   9  -8   70.53    4.05
   1  -9  -8   60.27    4.19
  -1  -9   8   56.11    5.61
  -1   9   8   63.26    2.85
  -1  -9   8   68.57    5.47
  -1   9   8   63.29    6.60
   1   9  -8   63.99    4.27
   1  -9  -8   53.99    4.26
  -1  -9   8   64.25    4.93
   1   9  -7    1.32    0.70
   1  -9  -7    0.27    0.54
   1   9  -7    2.38    0.95
   1  -9  -7    0.37    0.54
  -1  -9   7    0.81    0.65
   1   9  -7    0.75    0.64
  -1  -9   7    1.28    0.81
  -1   9   7    1.24    0.43
   1   9  -7    1.46    0.69
   1  -9  -7    1.11    0.75
  -1   9   7    1.26    1.23
  -1  -9   7    0.22    0.60
   1  -9  -6    1.52    0.77
   1   9  -6    0.73    0.47
   1  -9  -6    0.67    0.39
  -1  -9   6    0.77    0.64
  -1  -9   6    0.57    0.55
   1  -9  -6    1.17    0.54
  -1   9   6    1.33    0.47
  -1   9   6    2.39    1.17
   1  -9  -6    1.23    0.74
  -1  -9   6    1.41    0.61
  -1  -9   5    2.64    0.66
   1  -9  -5    4.61    1.20
  -1  -9   5    1.95    0.74
   1  -9  -5    3.50    0.84
   1   9  -5    4.35    1.15
   1  -9  -5    5.62    0.93
  -1   9   5    3.39    1.23
   1  -9  -5    5.75    1.18
  -1   9   4   65.51    4.67
   1  -9  -4   69.02    4.30
   1   9  -4   73.78    4.67
   1  -9  -4   64.25    3.19
  -1   9   4   70.81    5.01
   1  -9  -4   65.77    2.69
  -1  -9   4   75.42    4.28
   1  -9  -4   65.08    3.86
   1   9  -4   67.72    3.06
   1   9  -4   72.72    3.61
  -1  -9   4   69.16    3.05
   1  -9  -3  117.55    5.20
  -1   9   3  116.52    5.89
   1   9  -3  116.83    5.97
  -1   9   3  118.41    6.22
  -1  -9   3  112.77    3.83
   1  -9  -3  127.92    3.81
  -1   9   3  109.98    3.84
  -1   9   3  108.64    4.29
  -1   9   3  113.80    5.87
  -1  -9   3  114.58    5.08
   1  -9  -3  111.40    5.08
   1   9  -3  112.46    4.15
  -1  -9   3  119.99    3.65
   1   9  -3  112.06    4.23
   1  -9  -3  107.17    4.89
   1  -9  -2   20.87    1.89
  -1   9   2   24.95    2.72
   1   9  -2   25.59    2.71
  -1   9   2   24.75    1.91
   1  -9  -2   21.74    1.75
  -1   9   2   25.13    1.75
  -1   9   2   24.57    1.04
  -1   9   2   22.70    2.24
   1  -9  -2   24.73    2.02
  -1  -9   2   24.37    2.08
   1   9  -2   24.96    2.09
   1  -9  -2   24.83    2.04
   1   9  -2   24.31    1.67
  -1  -9   2   24.38    1.47
   1  -9  -2   24.90    2.13
   1   9  -2   23.82    1.88
   1  -9  -1   17.74    1.45
  -1   9   1   16.60    2.25
   1   9  -1   18.84    2.33
   1   9  -1   16.58    1.41
   1  -9  -1   17.49    1.78
   1  -9  -1   17.77    1.58
   1   9  -1   14.26    1.14
  -1   9   1   16.19    1.72
  -1  -9   1   15.35    1.57
   1  -9  -1   18.59    1.49
   1  -9  -1   16.81    1.72
   1   9  -1   15.51    1.44
  -1   9   1   17.11    1.62
  -1  -9   1   17.79    1.46
   1   9  -1   13.59    1.50
   1   9   0   11.93    1.40
   1  -9   0   12.75    0.96
  -1  -9   0   14.50    1.19
  -1   9   0   12.47    1.99
   1  -9   0   12.73    1.51
  -1   9   0   12.35    1.22
  -1  -9   0   12.82    1.93
   1  -9   0   12.24    1.64
   1   9   0   11.69    1.77
  -1   9   0   11.55    1.59
  -1  -9   0   11.70    1.28
   1   9   0   12.01    1.14
  -1  -9   0   12.65    1.64
  -1   9   0   13.72    1.10
   1  -9   0   12.00    0.94
   1  -9   0   16.08    1.73
  -1  -9   0   11.73    1.42
  -1   9  -1  179.41    7.87
  -1  -9  -1  176.45    5.62
   1   9   1  177.11    7.23
  -1  -9  -1  169.03    7.16
  -1   9  -1  157.77    6.78
  -1   9  -1  178.80    6.13
   1  -9   1  169.79    6.31
   1  -9   1  176.80    7.19
   1  -9   1  170.54    6.48
  -1  -9  -1  174.95    5.23
   1   9   1  176.00    5.20
  -1  -9  -1  166.70    6.81
   1   9   1  181.34    5.84
  -1  -9  -2  705.99   17.17
   1   9   2  719.73   17.30
  -1   9  -2  770.40   18.85
  -1   9  -2  740.65   16.89
   1  -9   2  726.76   18.21
   1   9   2  710.70   17.68
   1   9   2  738.35   15.25
   1  -9   2  761.30   17.14
   1   9   3  163.84    6.78
  -1   9  -3  163.23    7.50
  -1  -9  -3  153.54    6.57
   1  -9   3  157.01    4.40
   1  -9   3  162.54    7.77
   1  -9   3  165.03    6.88
   1  -9   3  164.88    4.49
   1   9   3  160.85    7.51
   1   9   3  153.40    5.88
  -1  -9  -3  153.25    5.12
  -1   9  -3  163.37    3.19
  -1  -9  -3  154.30    5.79
   1  -9   4  804.89   16.70
  -1  -9  -4  850.92   21.72
   1   9   4  836.53   18.96
  -1   9  -4  854.91   14.72
  -1   9  -4  851.48   20.62
   1  -9   4  843.79   21.81
  -1  -9  -4  857.54   17.65
   1   9   4  824.35   21.55
   1  -9   4  831.87   16.83
   1   9   4  812.37   18.28
   1  -9   4  880.89   20.11
  -1   9  -4  843.74   14.10
  -1  -9  -4  824.36   17.88
  -1   9  -5  319.00    7.35
  -1   9  -5  326.48   11.10
   1   9   5  295.91    9.63
  -1  -9  -5  299.56   12.05
   1  -9   5  288.01    9.12
  -1  -9  -5  318.94    9.48
   1  -9   5  293.20   12.13
   1   9   5  290.92   12.22
   1   9   5  310.83    8.70
   1   9   5  278.76    9.56
   1  -9   5  306.76    9.40
   1  -9   5  323.33   10.98
  -1   9  -5  335.83    7.03
  -1  -9  -5  307.36    9.43
   1   9   5  326.18   10.15
  -1   9  -6    0.23    0.30
  -1  -9  -6   -1.16    1.01
  -1   9  -6    0.06    0.22
   1   9   6    0.38    0.59
  -1  -9  -6    0.47    0.63
  -1   9  -6    0.31    0.39
   1  -9   6    0.40    0.84
   1   9   6    0.01    0.32
   1  -9   6    0.45    0.71
   1   9   6    0.23    0.42
   1   9   6    0.99    1.05
   1   9   6    1.59    0.87
  -1  -9  -6    0.11    0.43
   1  -9   6   -0.23    0.45
  -1  -9  -7    0.55    0.73
  -1   9  -7    0.76    0.47
  -1  -9  -7   -0.37    0.67
  -1   9  -7    0.47    0.52
   1   9   7    0.05    0.39
   1  -9   7    0.65    0.88
   1   9   7    0.44    0.31
   1   9   7   -0.02    0.46
   1  -9   7   -0.11    0.71
   1   9   7    0.74    0.81
   1   9   7   -0.95    1.08
  -1  -9  -7    0.57    0.50
  -1   9  -8   13.68    1.67
  -1  -9  -8   16.26    2.96
  -1   9  -8   16.05    2.09
  -1  -9  -8   11.51    1.88
   1  -9   8   18.52    3.37
   1   9   8   12.99    1.84
   1   9   8   13.11    1.69
   1  -9   8   16.09    2.69
  -1   9  -8   14.14    1.91
   1   9   8   13.97    2.50
  -1  -9  -8   19.15    2.40
   1   9   8   14.72    3.23
  -1   9  -9    0.81    0.59
  -1  -9  -9    2.52    1.25
   1  -9   9    1.52    1.33
  -1  -9  -9    0.29    0.66
  -1   9  -9    0.68    0.62
   1   9   9    0.35    0.39
   1   9   9   -0.40    0.52
   1   9   9   -0.83    1.46
  -1   9  -9    1.81    0.81
   1  -9   9   -1.15    0.91
  -1  -9  -9    1.01    0.70
   1  -9  10   11.70    2.92
  -1  -9 -10   12.97    2.30
  -1  -9 -10   12.34    2.89
  -1   9 -10   11.19    1.72
   1   9  10   14.97    3.07
  -1   9 -10   10.56    1.88
  -1  -9 -10   13.55    2.24
   1   9  10   17.30    3.87
   1  -9  10   14.39    3.04
  -1  -9 -11    4.17    1.41
   1  -9  11    5.26    2.07
  -1   9 -11    3.05    0.94
  -1  -9 -11    3.51    1.65
   1  -9  11    3.60    1.72
   1   9  11    3.48    1.64
  -1   9 -11    4.91    1.36
  -1  -9 -11    2.41    1.04
   1   9  11    2.59    1.38
  -1  -9 -12    1.37    0.98
   1  -9  12    0.81    1.05
  -1   9 -12    1.91    0.87
  -1  -9 -12    0.46    0.79
   1   9  12    1.99    1.84
  -1   9 -12    2.23    1.14
  -1  -9 -12    2.58    1.32
   1   9  12    0.82    1.18
   1 -10 -13    1.94    1.10
   1  10 -13    2.36    1.18
   1 -10 -12    1.98    1.07
  -1 -10  12    0.74    0.88
   1  10 -12    2.92    1.21
  -1 -10  12    0.31    0.91
  -1 -10  12   -0.52    1.03
   1 -10 -11    1.23    0.91
  -1 -10  11    1.72    1.48
   1  10 -11    2.96    1.15
  -1 -10  11    0.03    0.76
  -1 -10  11    0.93    0.92
   1 -10 -11    0.15    0.60
  -1  10  11    0.62    1.21
   1  10 -11    1.40    0.88
  -1  10  11    4.17    2.18
   1 -10 -10    5.60    1.49
  -1 -10  10    2.47    1.33
   1  10 -10    5.22    1.25
   1 -10 -10    2.68    1.00
   1  10 -10    3.55    1.12
  -1  10  10    2.92    1.72
  -1 -10  10    3.50    1.35
  -1  10  10    4.58    1.64
  -1 -10  10    4.62    1.77
   1 -10  -9    0.55    0.57
  -1  10   9    3.14    1.37
  -1 -10   9    1.41    1.14
   1  10  -9    0.50    0.37
   1 -10  -9    0.33    0.64
   1  10  -9    2.21    0.95
   1  10  -9    0.71    0.48
   1 -10  -9    0.42    0.70
  -1 -10   9    1.92    1.07
  -1  10   9    1.84    1.15
  -1 -10   9    2.35    1.12
  -1  10   9    0.67    0.81
  -1  10   8   47.24    4.62
   1 -10  -8   46.25    4.50
   1  10  -8   43.41    3.29
   1 -10  -8   41.90    3.50
  -1 -10   8   45.12    5.09
  -1  10   8   49.77    5.90
  -1 -10   8   47.64    4.49
  -1  10   8   42.54    2.45
   1 -10  -8   45.75    4.05
  -1 -10   8   49.53    4.29
   1  10  -8   45.36    3.65
   1  10  -7   16.08    2.01
   1 -10  -7   17.11    2.61
  -1  10   7   17.56    2.69
   1 -10  -7   16.60    2.07
   1  10  -7   17.59    2.39
  -1 -10   7   14.26    2.78
  -1  10   7   16.16    1.47
  -1 -10   7   18.55    2.51
  -1  10   7   15.16    3.12
   1 -10  -7   13.16    2.02
   1 -10  -6   37.79    3.66
   1  10  -6   38.70    3.55
  -1  10   6   39.81    3.94
   1 -10  -6   39.86    2.92
  -1 -10   6   36.02    4.05
  -1  10   6   37.57    4.44
   1 -10  -6   35.14    2.61
  -1 -10   6   40.40    3.27
   1 -10  -6   38.27    3.34
  -1 -10   5    1.78    0.50
   1 -10  -5    3.20    1.08
  -1 -10   5    0.64    0.74
   1  10  -5    3.51    1.09
  -1  10   5    3.27    1.13
   1 -10  -5    2.29    0.71
   1 -10  -5    2.39    0.58
  -1  10   5    0.71    0.68
   1 -10  -5    2.41    0.86
   1 -10  -4    2.63    0.85
  -1 -10   4    3.29    0.65
   1  10  -4    3.16    1.08
  -1 -10   4    1.25    0.49
  -1  10   4    1.74    0.90
   1 -10  -4    2.70    0.47
  -1 -10   4    3.92    1.03
   1 -10  -4    3.84    0.99
  -1  10   4    3.66    1.16
   1  10  -4    3.66    0.73
   1  10  -4    2.40    0.68
  -1 -10   3    1.03    0.48
   1 -10  -3    0.38    0.54
  -1 -10   3    0.71    0.35
   1 -10  -3    0.95    0.43
  -1  10   3    0.47    0.66
   1  10  -3   -0.06    0.57
  -1  10   3    0.54    0.29
  -1 -10   3    0.21    0.31
  -1  10   3    0.71    0.24
  -1  10   3    0.98    0.68
   1  10  -3    0.17    0.19
   1  10  -3    0.90    0.42
   1 -10  -3    0.02    0.58
  -1  10   2  111.92    6.28
   1  10  -2  117.70    6.25
   1 -10  -2  113.82    4.76
   1 -10  -2  119.55    4.57
  -1  10   2  109.85    4.50
   1 -10  -2  120.71    4.27
  -1  10   2  113.68    4.19
   1 -10  -2  112.45    4.75
  -1 -10   2  115.85    5.02
   1 -10  -2  123.39    4.99
  -1  10   2  110.18    2.84
   1  10  -2  110.61    4.77
  -1  10   2  112.47    5.28
   1  10  -2  110.74    4.56
  -1 -10   2  125.31    3.79
   1 -10  -1   35.78    2.23
   1 -10  -1   38.13    1.38
   1  10  -1   41.86    3.65
   1  10  -1   35.23    2.19
  -1  10   1   34.78    3.46
   1 -10  -1   38.56    2.78
   1 -10  -1   35.67    2.37
   1  10  -1   36.22    1.88
  -1  10   1   37.45    2.76
   1 -10  -1   35.67    2.64
   1 -10  -1   34.88    2.19
   1  10  -1   35.39    2.32
  -1  10   1   35.46    2.46
  -1 -10   1   41.60    2.77
  -1 -10   1   38.18    2.26
  -1 -10   0    7.90    0.93
   1 -10   0    7.62    0.81
   1  10   0    6.98    1.11
   1  10   0    6.69    1.51
   1 -10   0    7.06    1.30
  -1  10   0    7.70    0.98
   1 -10   0    5.74    1.06
  -1  10   0    7.16    1.56
  -1  10   0    5.68    1.13
   1 -10   0    7.22    1.25
   1  10   0    8.70    1.04
  -1  10   0    8.97    0.97
  -1 -10   0    7.91    1.13
   1 -10   0    6.86    0.77
  -1 -10   0    9.17    1.44
  -1 -10   0    9.17    1.33
  -1  10  -1   23.75    2.91
  -1 -10  -1   28.03    2.03
  -1  10  -1   26.60    0.99
   1  10   1   25.96    2.80
  -1 -10  -1   24.27    1.88
  -1 -10  -1   24.05    2.51
   1 -10   1   29.00    2.58
   1  10   1   25.96    1.85
   1 -10   1   25.30    2.72
  -1  10  -1   25.48    2.16
   1 -10   1   26.35    2.40
   1  10   2  540.75   14.71
  -1  10  -2  556.23   15.92
  -1 -10  -2  501.19   14.26
  -1 -10  -2  509.23   12.81
  -1  10  -2  533.93   13.69
   1 -10   2  529.22   15.28
  -1 -10  -2  546.83   11.63
   1  10   2  538.20   12.19
   1 -10   2  549.57   14.10
   1  10   2  533.45   14.76
   1 -10   3   17.57    1.22
  -1  10  -3   24.37    2.90
  -1 -10  -3   21.04    2.45
   1  10   3   17.32    2.24
   1 -10   3   20.91    2.83
   1  10   3   17.28    2.49
   1 -10   3   20.33    2.43
   1  10   3   18.62    1.91
   1 -10   3   17.94    1.23
  -1 -10  -3   16.76    1.83
  -1  10  -4   95.81    6.00
  -1 -10  -4   88.67    5.98
   1 -10   4   87.52    3.78
   1  10   4   86.38    5.08
  -1 -10  -4   88.96    4.35
   1 -10   4   94.45    6.41
   1  10   4   85.16    4.61
   1 -10   4   95.58    5.56
   1 -10   4   89.80    3.84
   1  10   4   96.24    6.30
  -1  10  -4   96.36    2.50
  -1 -10  -4   93.19    4.69
   1 -10   5   35.76    2.74
  -1  10  -5   38.72    3.77
  -1 -10  -5   35.67    3.98
   1  10   5   34.41    3.09
  -1  10  -5   39.66    2.03
  -1 -10  -5   36.34    2.94
   1 -10   5   34.93    4.01
   1 -10   5   37.17    2.81
   1  10   5   36.97    2.68
   1 -10   5   32.59    3.35
   1  10   5   33.09    2.94
   1  10   5   38.78    4.30
  -1 -10  -5   34.93    2.94
   1  10   5   41.31    3.35
  -1  10  -5   38.17    1.71
  -1  10  -6   12.90    1.37
  -1 -10  -6   16.38    2.87
  -1  10  -6   16.15    2.35
  -1 -10  -6   14.16    1.92
   1 -10   6   12.11    2.45
   1  10   6   13.09    1.93
   1  10   6   13.10    1.98
   1  10   6   13.03    1.65
   1 -10   6   11.43    2.09
   1  10   6   12.10    1.97
   1 -10   6   12.95    1.90
  -1  10  -6   20.78    1.47
  -1 -10  -6   11.19    1.80
   1  10   6   11.72    2.53
  -1 -10  -7    7.62    1.98
  -1  10  -7    9.52    1.29
  -1 -10  -7    8.35    1.58
   1  10   7    5.16    1.21
   1 -10   7    9.37    2.26
  -1  10  -7    9.80    1.83
   1  10   7    6.85    1.21
   1  10   7    9.55    1.86
   1  10   7   11.83    2.16
  -1 -10  -7    6.26    1.40
   1 -10   7    7.48    1.63
   1  10   7    7.10    1.97
  -1  10  -8    5.82    1.09
  -1 -10  -8    5.28    1.81
   1 -10   8    7.26    2.07
  -1 -10  -8    4.87    1.29
  -1  10  -8    5.76    1.32
   1  10   8    4.60    1.05
  -1  10  -8    3.87    1.07
   1  10   8    4.89    1.64
   1 -10   8    5.81    1.60
  -1 -10  -8    5.89    1.42
   1  10   8    4.02    1.56
  -1 -10  -9    1.20    1.16
  -1  10  -9    2.50    0.85
   1 -10   9    0.95    0.92
  -1 -10  -9    1.59    0.81
  -1  10  -9    2.38    0.89
   1  10   9    1.85    0.73
   1  10   9    4.97    1.97
  -1 -10  -9    0.69    0.67
  -1  10  -9    2.27    0.86
   1  10   9    2.00    1.17
   1 -10   9    1.77    0.97
  -1 -10 -10    4.63    1.39
   1 -10  10    6.15    2.14
  -1  10 -10    4.75    1.18
  -1 -10 -10    2.75    1.45
   1  10  10    7.41    2.67
   1  10  10    6.11    1.96
  -1  10 -10    5.20    1.38
  -1 -10 -10    5.26    1.44
   1 -10  10    5.28    1.81
   1 -10  11   -0.57    1.16
  -1 -10 -11    0.51    0.47
  -1 -10 -11    1.61    1.11
  -1  10 -11    1.01    0.76
   1  10  11    0.21    1.09
   1  10  11    2.45    1.46
  -1  10 -11   -0.29    0.62
  -1 -10 -11    0.86    0.80
  -1 -10 -12    1.07    0.90
   1 -10  12   -0.70    0.98
  -1 -10 -12   -0.32    0.73
   1 -11 -12    0.28    0.49
  -1 -11  12    1.67    1.21
  -1 -11  12   -0.87    1.18
  -1 -11  11    2.06    1.71
   1 -11 -11    2.15    1.07
  -1  11  11    2.22    1.31
  -1 -11  11    1.13    0.84
   1  11 -11    2.65    1.10
   1 -11 -11    1.89    1.13
  -1  11  11    2.43    1.55
   1 -11 -10    1.31    0.76
  -1 -11  10   -0.78    1.21
   1 -11 -10    0.80    1.11
  -1  11  10    1.16    0.95
  -1  11  10   -0.09    0.69
   1  11 -10   -0.11    0.53
  -1 -11  10   -0.11    0.83
   1 -11 -10   -0.25    0.72
  -1 -11   9    2.88    1.44
  -1  11   9    2.14    1.14
   1 -11  -9    1.88    0.86
   1 -11  -9    1.04    0.87
   1  11  -9    3.52    1.05
  -1 -11   9    1.40    0.90
   1  11  -9    2.07    1.01
  -1  11   9    4.88    2.03
   1 -11  -9    2.32    1.10
  -1  11   9    2.18    1.09
   1  11  -8    1.74    0.78
   1 -11  -8    2.47    1.18
   1 -11  -8    1.36    0.62
  -1  11   8    0.86    0.60
   1  11  -8    2.07    0.89
  -1 -11   8    2.11    1.20
  -1  11   8    1.73    0.55
   1 -11  -8    1.96    1.02
  -1 -11   8    1.94    1.13
   1  11  -8    2.92    1.00
  -1  11   8   -0.08    0.68
   1  11  -7  114.50    6.50
   1 -11  -7  101.08    6.59
  -1  11   7  106.41    7.01
   1 -11  -7  111.61    5.48
  -1 -11   7  100.01    7.47
  -1 -11   7  109.40    6.18
  -1  11   7  108.01    4.24
  -1  11   7  116.19    8.54
   1 -11  -7  110.10    6.21
  -1  11   6   99.29    6.57
   1  11  -6  101.11    6.08
   1 -11  -6  104.23    6.28
  -1 -11   6   93.03    6.82
   1 -11  -6  100.58    4.88
  -1 -11   6  110.43    5.50
  -1  11   6  102.52    7.48
   1 -11  -6   96.25    4.29
   1 -11  -6  107.98    5.88
   1 -11  -5    0.55    0.48
  -1 -11   5   -0.08    0.48
  -1 -11   5   -0.29    0.91
   1  11  -5    0.38    0.54
  -1  11   5   -1.21    0.78
   1 -11  -5    0.10    0.16
  -1 -11   5   -0.44    0.70
   1 -11  -5    0.23    0.49
  -1  11   5    0.03    0.61
   1 -11  -4    0.32    0.36
  -1 -11   4    0.36    0.31
  -1  11   4    0.26    0.52
   1  11  -4    1.30    0.89
  -1 -11   4    0.04    0.51
  -1 -11   4   -0.09    0.45
   1 -11  -4   -0.03    0.31
   1  11  -4    0.03    0.27
   1  11  -4    0.18    0.26
  -1  11   4   -0.09    0.51
  -1 -11   3    0.41    0.30
   1 -11  -3    0.50    0.33
  -1 -11   3    0.57    0.35
   1 -11  -3    0.76    0.32
  -1  11   3    0.08    0.48
   1  11  -3    0.63    0.70
   1 -11  -3    0.07    0.28
  -1  11   3    0.35    0.21
  -1 -11   3   -0.14    0.46
   1  11  -3    0.13    0.31
   1  11  -3    0.65    0.39
   1 -11  -3   -0.19    0.63
  -1  11   3    0.20    0.50
   1 -11  -2   34.75    2.61
  -1  11   2   40.56    3.88
   1  11  -2   37.63    2.21
   1  11  -2   38.11    3.65
   1 -11  -2   35.25    2.52
   1 -11  -2   39.54    2.43
  -1  11   2   35.24    2.54
   1  11  -2   33.24    2.32
   1 -11  -2   40.55    2.90
  -1 -11   2   40.23    2.97
  -1  11   2   36.81    2.99
  -1  11   2   34.30    1.48
   1 -11  -2   32.97    2.55
   1  11  -2   32.63    2.47
  -1 -11   2   40.81    2.06
   1 -11  -1    4.08    0.78
   1 -11  -1    3.13    0.34
   1  11  -1    3.41    0.72
  -1  11   1    2.69    1.13
   1 -11  -1    4.19    0.98
   1  11  -1    3.21    1.05
   1  11  -1    3.23    0.55
   1 -11  -1    2.56    0.70
  -1  11   1    2.96    0.79
  -1 -11   1    3.09    0.82
   1  11  -1    3.41    0.75
   1 -11  -1    3.39    0.82
  -1  11   1    2.98    0.76
   1 -11  -1    2.13    0.56
  -1 -11   1    3.32    0.70
  -1  11   0  151.90    7.74
   1  11   0  143.63    5.59
   1 -11   0  141.00    4.22
   1  11   0  145.75    7.29
   1 -11   0  136.25    5.71
   1 -11   0  143.86    6.45
  -1  11   0  149.43    4.84
  -1  11   0  142.17    6.27
   1 -11   0  143.44    6.03
   1 -11   0  142.35    4.24
   1  11   0  152.33    4.96
  -1 -11   0  147.67    5.49
  -1 -11   0  141.24    6.19
  -1 -11   0  143.58    5.66
  -1  11  -1   80.79    5.58
  -1 -11  -1   73.50    3.40
  -1  11  -1   72.20    2.01
   1 -11   1   73.30    2.16
   1  11   1   83.78    5.35
  -1 -11  -1   73.40    2.11
   1 -11   1   71.64    4.16
   1 -11   1   73.26    4.80
  -1  11  -1   76.31    3.87
   1 -11   1   82.54    4.63
  -1 -11  -1   71.81    3.56
   1 -11   1   72.59    2.16
   1  11   1   77.35    3.37
   1 -11   1   76.21    2.04
  -1 -11  -2    5.85    1.11
  -1  11  -2    7.21    1.71
   1  11   2    5.57    1.45
   1 -11   2    5.19    1.36
   1 -11   2    4.88    1.18
  -1 -11  -2    5.70    0.93
   1  11   2    5.15    0.94
   1  11   2    6.28    1.44
   1 -11   3    4.84    0.60
  -1  11  -3    3.60    1.31
   1 -11   3    3.70    1.34
   1  11   3    3.49    1.07
   1  11   3    4.51    0.95
   1 -11   3    4.67    1.21
   1  11   3    4.14    1.26
   1 -11   3    3.92    0.55
  -1 -11  -3    2.52    0.69
   1  11   4   17.34    2.36
   1 -11   4   17.41    1.56
  -1 -11  -4   17.47    2.60
  -1  11  -4   18.53    2.66
   1 -11   4   20.78    3.08
   1 -11   4   18.25    2.38
   1  11   4   17.32    2.03
   1 -11   4   17.68    1.58
  -1  11  -4   18.46    0.98
  -1 -11  -4   17.85    2.10
   1  11   4   18.63    2.82
  -1 -11  -5   22.86    3.20
   1 -11   5   27.19    2.34
   1  11   5   26.13    2.87
  -1  11  -5   29.35    3.43
  -1 -11  -5   29.60    2.60
   1 -11   5   29.58    3.77
   1 -11   5   29.69    2.46
   1  11   5   27.31    2.71
   1  11   5   27.21    3.60
   1  11   5   27.22    2.37
   1 -11   5   30.34    3.31
  -1  11  -5   29.78    1.45
  -1 -11  -5   27.59    2.72
  -1  11  -6    6.72    1.04
   1 -11   6    5.29    1.22
  -1 -11  -6    5.49    1.78
  -1 -11  -6    6.46    1.36
   1 -11   6    3.96    1.75
  -1  11  -6    4.98    1.45
   1  11   6    2.90    1.09
   1  11   6    6.24    1.41
   1 -11   6    5.90    1.72
   1  11   6    6.07    1.19
   1  11   6    6.53    1.57
  -1  11  -6    6.05    0.78
   1  11   6    4.93    1.76
   1 -11   6    6.55    1.35
  -1 -11  -6    5.75    1.44
  -1  11  -7   16.29    1.66
  -1 -11  -7   21.46    3.38
   1  11   7   13.00    2.05
  -1 -11  -7   17.89    2.34
   1 -11   7   17.72    3.24
  -1  11  -7   17.22    2.51
   1  11   7   14.96    2.36
   1  11   7   13.47    1.78
   1  11   7   15.91    3.08
   1 -11   7   12.62    2.07
   1  11   7   16.80    2.57
  -1 -11  -7   13.60    2.08
  -1  11  -8    0.78    0.53
  -1 -11  -8   -0.64    0.86
  -1  11  -8   -0.01    0.47
  -1 -11  -8    1.74    0.88
   1 -11   8   -1.15    1.42
   1  11   8   -0.63    0.61
   1  11   8    0.95    0.92
   1 -11   8   -0.11    0.68
  -1  11  -8    0.31    0.38
  -1 -11  -8   -0.29    0.68
   1  11   8   -0.82    1.15
  -1  11  -9    0.84    0.67
  -1 -11  -9   -0.96    1.11
  -1  11  -9    0.07    0.42
  -1 -11  -9   -0.61    0.71
   1 -11   9    0.24    0.92
   1  11   9   -0.46    0.49
  -1  11  -9   -0.38    0.55
   1 -11   9    0.00    0.57
   1  11   9    1.41    1.59
  -1 -11  -9   -0.54    0.86
   1  11   9   -0.23    0.69
   1 -11  10    2.08    1.52
  -1 -11 -10    1.09    0.85
  -1  11 -10    1.16    0.62
  -1 -11 -10    1.13    1.09
   1  11  10    1.04    0.78
  -1  11 -10   -0.23    0.46
  -1 -11 -10    0.92    0.77
   1 -11  11    2.07    1.28
  -1 -11 -11    1.67    1.05
  -1 -11 -11    0.72    0.79
   1  11  11    0.29    0.91
  -1  11 -11   -0.56    0.68
  -1 -11 -11    0.90    0.58
   1  11  11    1.18    1.31
   1 -11  12    1.85    1.46
  -1 -11 -12    1.77    1.11
  -1 -12  12   -1.80    1.56
   1 -12 -12    1.83    0.97
   1 -12 -11    7.44    1.72
  -1 -12  11    5.89    2.29
  -1 -12  11    6.71    2.20
  -1  12  11    5.65    2.42
  -1  12  11    7.26    2.25
   1 -12 -11    7.13    1.98
   1  12 -11    7.27    1.77
  -1 -12  10    5.05    1.91
   1 -12 -10    3.66    1.24
   1 -12 -10    3.67    1.56
   1  12 -10    3.98    1.17
  -1 -12  10    2.88    1.39
  -1  12  10    5.32    1.68
   1 -12 -10    3.27    1.29
  -1  12  10    5.00    2.20
   1 -12  -9   -0.21    0.60
  -1 -12   9    0.21    0.73
  -1  12   9    0.36    0.62
   1  12  -9    0.42    0.45
   1 -12  -9   -0.10    0.68
  -1 -12   9    0.42    0.65
   1  12  -9    0.03    0.50
   1 -12  -9    0.63    0.91
  -1  12   9    0.09    0.49
  -1  12   9   -1.26    1.15
   1 -12  -8    4.19    1.35
   1  12  -8    2.49    0.88
  -1 -12   8    1.11    0.83
   1  12  -8    4.55    1.36
   1 -12  -8    1.71    0.77
  -1  12   8    2.43    1.26
  -1  12   8    3.05    0.72
   1 -12  -8    2.62    1.05
   1  12  -8    0.89    0.53
  -1 -12   8    3.39    1.22
  -1  12   8    2.42    1.17
   1 -12  -7   16.73    2.66
   1  12  -7   16.19    2.51
  -1  12   7   18.07    2.92
   1 -12  -7   15.38    1.97
  -1 -12   7   16.64    3.15
  -1  12   7   16.52    1.63
  -1 -12   7   14.78    2.23
   1 -12  -7   16.94    2.46
  -1  12   7   14.98    3.23
   1 -12  -6  343.07   12.26
  -1  12   6  318.23   12.87
   1  12  -6  344.15   12.35
   1 -12  -6  331.83    9.83
  -1 -12   6  309.06   13.36
  -1 -12   6  348.85   10.63
  -1  12   6  329.96   14.21
   1 -12  -6  332.55   11.47
   1 -12  -5    2.95    1.08
  -1 -12   5    3.58    0.75
   1  12  -5    4.50    1.33
  -1  12   5    4.18    1.33
  -1 -12   5    5.39    1.53
   1 -12  -5    3.38    0.59
  -1 -12   5    4.47    1.20
   1 -12  -5    3.54    1.03
  -1  12   5    4.22    1.48
   1  12  -4   46.80    4.23
  -1  12   4   47.90    4.47
   1 -12  -4   45.60    3.64
  -1 -12   4   41.57    4.11
  -1 -12   4   46.88    3.67
  -1  12   4   47.48    4.32
   1 -12  -4   45.16    3.57
   1  12  -4   44.19    3.04
  -1 -12   4   47.64    2.50
   1  12  -4   43.38    2.85
  -1 -12   3    4.27    0.76
   1 -12  -3    4.41    1.06
  -1 -12   3    4.55    0.70
   1 -12  -3    3.60    0.75
  -1 -12   3    1.98    0.89
   1  12  -3    5.29    1.51
  -1  12   3    3.49    1.20
  -1  12   3    3.60    0.53
   1 -12  -3    5.07    1.04
  -1 -12   3    3.59    0.97
   1  12  -3    3.87    0.85
  -1  12   3    3.58    1.15
   1  12  -3    4.76    0.88
   1 -12  -2  186.26    6.63
   1  12  -2  179.26    5.60
   1  12  -2  201.40    9.07
  -1  12   2  194.06    9.18
   1  12  -2  164.86    5.74
   1 -12  -2  187.63    6.56
   1 -12  -2  180.42    5.98
  -1  12   2  187.66    4.44
   1 -12  -2  194.66    7.04
  -1 -12   2  188.57    7.14
   1 -12  -2  181.44    6.58
  -1  12   2  178.22    7.16
  -1 -12   2  195.44    5.27
   1  12  -2  166.45    6.29
   1 -12  -1    1.45    0.23
   1  12  -1    0.76    0.35
   1 -12  -1    0.60    0.35
   1 -12  -1    1.20    0.71
  -1  12   1    1.28    0.57
   1 -12  -1    1.50    0.60
   1  12  -1    1.77    0.40
  -1  12   1    1.19    0.97
   1  12  -1    2.91    1.43
  -1 -12   1    1.43    0.71
   1 -12  -1    1.69    0.69
  -1 -12   1    0.56    0.37
  -1  12   1    1.16    0.56
   1 -12  -1    1.07    0.47
  -1 -12   1    2.33    0.62
   1  12   0   55.69    4.68
  -1  12   0   63.81    5.16
   1 -12   0   58.97    2.65
   1 -12   0   61.10    3.78
   1 -12   0   57.66    4.14
  -1  12   0   60.87    2.97
   1 -12   0   57.40    2.60
  -1 -12   0   58.08    3.47
  -1 -12   0   53.96    3.78
   1 -12   0   57.78    3.86
  -1 -12   0   59.43    3.57
  -1  12  -1    3.88    0.45
   1 -12   1    4.12    0.51
  -1 -12  -1    3.99    0.78
   1 -12   1    3.86    0.95
   1 -12   1    5.17    1.38
   1  12   1    4.12    1.17
  -1  12  -1    5.20    1.56
  -1  12  -1    3.37    0.79
  -1 -12  -1    4.53    0.49
  -1 -12  -1    2.84    0.74
   1  12   1    4.11    0.81
   1 -12   1    6.43    1.44
   1 -12   1    3.59    0.42
   1 -12   1    4.01    0.50
  -1 -12  -2   21.81    2.09
   1  12   2   18.15    2.53
  -1  12  -2   22.37    3.12
   1 -12   2   21.21    2.86
  -1 -12  -2   19.37    1.10
   1 -12   2   21.14    2.53
   1  12   2   20.29    2.59
   1  12   2   20.54    1.92
  -1 -12  -2   19.89    1.88
   1 -12   3    0.16    0.17
   1  12   3    0.58    0.58
   1 -12   3    0.40    0.84
  -1  12  -3    0.58    0.57
   1 -12   3    0.55    0.73
   1  12   3   -0.17    0.32
   1 -12   3    0.22    0.13
   1  12   3    1.41    0.81
  -1 -12  -4   92.35    6.36
  -1  12  -4   97.65    6.58
   1 -12   4   92.58    3.63
   1  12   4   96.82    5.90
   1 -12   4   92.35    6.66
  -1 -12  -4   89.10    3.48
   1 -12   4   98.91    5.97
   1 -12   4   98.85    3.75
   1  12   4   90.05    4.83
   1  12   4  102.60    6.72
  -1  12  -4   91.34    2.48
  -1 -12  -4   89.50    4.96
  -1 -12  -5    0.30    0.57
   1 -12   5   -0.10    0.38
  -1 -12  -5    0.15    0.36
   1 -12   5    0.21    0.75
   1  12   5    0.10    0.46
  -1  12  -5    1.07    0.92
   1 -12   5    0.12    0.57
   1  12   5   -0.17    0.37
   1  12   5    0.35    0.78
  -1  12  -5    0.13    0.13
   1 -12   5   -0.02    0.33
  -1 -12  -5   -0.07    0.60
   1  12   6  189.10    8.42
  -1  12  -6  180.68    8.98
  -1 -12  -6  171.94    9.64
   1 -12   6  184.88   10.40
  -1 -12  -6  181.66    7.45
   1  12   6  184.17    6.94
   1 -12   6  180.89    9.03
   1 -12   6  188.63    7.42
   1  12   6  172.59   10.14
   1  12   6  170.20    7.64
  -1 -12  -6  185.04    7.97
  -1  12  -6  179.00    4.73
   1  12   6  190.48    8.30
  -1  12  -7   66.45    3.22
  -1 -12  -7   65.22    6.11
  -1  12  -7   59.43    4.94
   1  12   7   62.93    4.74
  -1 -12  -7   63.37    4.44
   1 -12   7   58.62    6.01
   1  12   7   67.55    6.57
   1 -12   7   56.67    4.39
   1  12   7   61.90    3.96
   1  12   7   58.68    4.61
  -1 -12  -7   57.97    4.51
   1  12   7   61.39    5.01
  -1 -12  -8    9.22    2.42
  -1  12  -8   10.19    1.40
   1 -12   8    9.12    2.57
  -1 -12  -8    7.36    1.59
  -1  12  -8    9.04    1.87
   1  12   8    9.13    1.58
   1  12   8    9.18    2.10
   1  12   8    9.19    2.67
   1 -12   8    8.63    1.88
  -1 -12  -8    8.55    1.79
  -1 -12  -9    4.56    1.77
  -1  12  -9    5.03    1.11
  -1 -12  -9    5.09    1.48
   1 -12   9    3.02    1.69
  -1  12  -9    5.62    1.44
   1  12   9    5.08    1.20
   1  12   9    4.01    1.82
  -1  12  -9    5.44    1.35
   1  12   9    5.82    1.95
  -1 -12  -9    4.35    1.35
  -1 -12 -10    4.91    1.48
  -1  12 -10    6.37    1.59
   1 -12  10    2.56    1.81
  -1 -12 -10    2.60    1.43
   1  12  10    3.08    1.64
   1  12  10    4.62    2.03
  -1  12 -10    4.36    1.23
  -1 -12 -10    3.46    1.31
  -1 -12 -11    0.90    0.66
  -1 -12 -11    1.23    1.25
   1  12  11    0.39    1.06
  -1  12 -11    0.33    0.55
   1  12  11   -1.42    1.41
  -1 -12 -11    0.38    0.54
   1 -12  12   18.80    4.14
   1 -13 -12    3.17    1.32
  -1 -13  12    3.96    2.04
   1 -13 -11   -0.27    0.41
  -1 -13  11    0.13    1.37
  -1  13  11   -0.39    0.80
   1  13 -11   -0.34    0.57
   1 -13 -11   -0.09    0.62
  -1  13  11   -1.50    1.50
  -1 -13  10    6.82    2.51
   1 -13 -10    8.13    1.77
   1 -13 -10    6.53    1.96
  -1 -13  10    7.78    2.19
   1  13 -10    7.48    1.73
  -1  13  10    7.21    2.12
  -1  13  10   11.22    3.34
   1 -13 -10    5.87    1.77
  -1  13   9    2.18    1.31
   1 -13  -9    3.27    1.02
  -1 -13   9    2.68    1.57
   1  13  -9    4.88    1.43
   1  13  -9    3.30    1.05
   1 -13  -9    1.26    0.95
   1 -13  -9    4.81    1.44
  -1  13   9    3.08    1.14
  -1 -13   9    3.15    1.20
   1  13  -9    4.18    1.27
  -1  13   9    5.45    2.22
   1  13  -8    0.22    0.44
   1 -13  -8   -0.22    0.43
  -1  13   8   -0.41    0.87
  -1 -13   8   -0.79    1.04
   1 -13  -8   -0.16    0.83
   1  13  -8   -0.26    0.43
  -1 -13   8    0.07    0.48
   1 -13  -8    1.64    1.06
  -1  13   8    0.85    1.16
   1 -13  -7    2.40    1.15
   1  13  -7    4.94    1.48
  -1 -13   7    3.30    1.42
  -1  13   7    3.77    1.41
   1 -13  -7    3.00    0.84
  -1 -13   7    5.53    1.43
   1 -13  -7    1.63    0.97
  -1  13   7    5.07    1.88
   1 -13  -6  164.56    8.31
   1  13  -6  171.31    8.63
  -1  13   6  163.57    9.20
  -1 -13   6  154.01    9.39
  -1  13   6  167.54    9.95
  -1 -13   6  175.83    7.09
   1 -13  -6  162.83    7.83
  -1  13   5   24.51    3.35
   1 -13  -5   21.75    2.72
   1  13  -5   21.80    3.02
  -1 -13   5   22.53    3.28
  -1 -13   5   25.38    2.96
  -1  13   5   23.92    3.42
  -1 -13   5   23.12    1.93
   1 -13  -5   23.06    2.71
   1 -13  -4    0.06    0.40
  -1 -13   4    0.59    0.35
  -1 -13   4    0.05    0.62
   1  13  -4    1.54    1.02
  -1  13   4    1.10    0.91
   1 -13  -4    0.66    0.64
  -1 -13   4    0.98    0.71
   1 -13  -4    0.39    0.63
   1  13  -4   -0.04    0.42
  -1  13   4    0.91    0.85
   1  13  -4    0.43    0.37
   1 -13  -3   13.62    1.92
   1 -13  -3   13.18    1.47
   1  13  -3   12.36    2.24
   1  13  -3   12.47    1.68
  -1 -13   3   12.95    2.23
  -1  13   3   13.37    2.45
   1 -13  -3   13.53    1.51
  -1 -13   3   12.25    1.87
  -1  13   3   14.30    1.09
   1 -13  -3   15.64    1.93
   1  13  -3   15.06    1.68
   1  13  -3   13.03    1.62
  -1 -13   3   14.53    1.23
  -1  13   3   14.19    2.17
  -1  13   2   46.32    4.54
   1  13  -2   52.11    4.69
   1 -13  -2   41.98    3.06
  -1 -13   2   35.43    3.52
   1 -13  -2   37.09    2.65
   1 -13  -2   42.51    3.07
   1  13  -2   42.91    2.68
  -1 -13   2   46.28    3.43
   1 -13  -2   42.08    3.07
   1 -13  -2   43.35    3.28
  -1  13   2   38.96    3.25
  -1  13   2   41.32    1.89
  -1 -13   2   44.42    2.30
  -1  13   1  198.86    9.68
   1 -13  -1  191.20    6.29
   1  13  -1  186.63    6.38
   1  13  -1  205.42    9.54
   1 -13  -1  196.09    6.99
   1  13  -1  196.51    4.99
   1 -13  -1  191.13    7.58
   1 -13  -1  192.66    6.31
  -1 -13   1  196.08    7.39
   1 -13  -1  188.74    7.45
  -1  13   1  194.76    6.78
  -1 -13   1  175.51    7.19
  -1 -13   1  197.83    6.23
   1 -13   0   82.52    3.36
  -1  13   0   69.64    5.75
   1  13   0   91.10    6.22
   1 -13   0   83.35    5.20
  -1  13   0   87.37    3.66
   1 -13   0   84.77    4.66
  -1 -13   0   91.42    4.62
   1 -13   0   83.71    4.90
   1 -13   0   80.77    3.35
  -1 -13   0   82.68    4.38
   1 -13   1    1.27    0.29
  -1 -13  -1    1.39    0.51
  -1  13  -1    1.46    0.88
   1 -13   1   -0.15    0.47
   1  13   1    1.23    0.87
   1 -13   1    1.05    0.60
   1  13   1    1.25    0.52
  -1 -13  -1    0.69    0.41
   1 -13   1    1.44    0.76
   1 -13   1    0.89    0.24
  -1 -13  -1    0.92    0.49
   1 -13   1    0.72    0.24
  -1 -13  -2    4.22    0.90
  -1 -13  -2    3.55    0.52
   1 -13   2    4.37    1.46
  -1  13  -2    4.49    1.39
   1  13   2    3.96    1.22
  -1 -13  -2    4.36    0.95
   1  13   2    5.15    1.09
   1 -13   2    5.13    1.31
   1  13   2    5.60    1.42
   1  13   3   60.42    4.89
   1 -13   3   62.84    2.16
  -1  13  -3   65.08    5.51
   1 -13   3   68.38    5.52
  -1 -13  -3   58.79    3.29
  -1 -13  -3   62.53    3.58
   1 -13   3   62.43    2.16
   1  13   3   68.09    5.25
   1 -13   3   61.28    4.66
   1  13   3   63.73    3.85
   1 -13   4    9.74    1.07
  -1 -13  -4    8.51    1.91
   1  13   4    8.35    1.77
  -1  13  -4   11.18    2.36
   1 -13   4   10.57    2.38
  -1 -13  -4    6.92    0.97
   1 -13   4    9.09    1.06
   1 -13   4    9.06    1.89
   1  13   4    9.46    1.54
   1  13   4    8.44    2.01
  -1 -13  -4    9.59    1.70
  -1 -13  -5    5.93    1.73
   1 -13   5    7.13    1.12
   1 -13   5    6.34    1.92
  -1 -13  -5    7.85    0.64
  -1  13  -5    8.01    1.98
   1  13   5    8.13    1.74
  -1 -13  -5    7.02    0.66
   1  13   5    6.69    1.39
   1 -13   5    8.06    1.83
   1 -13   5    8.57    1.26
  -1  13  -5    6.79    0.69
  -1 -13  -5    8.04    1.59
   1  13   5    7.28    1.90
  -1  13  -6  327.57   12.96
   1  13   6  296.59   11.46
  -1 -13  -6  307.89   13.39
  -1 -13  -6  309.02   10.21
   1 -13   6  298.10   13.82
   1  13   6  297.81   10.58
   1 -13   6  340.23   12.84
   1  13   6  324.88    9.87
   1 -13   6  310.09    9.81
   1  13   6  290.98   13.69
   1  13   6  314.79   11.26
  -1 -13  -6  324.54   11.24
  -1 -13  -7  130.95    8.84
  -1  13  -7  143.20    8.06
   1  13   7  141.93    7.57
   1 -13   7  140.15    9.59
  -1 -13  -7  148.24    7.01
   1 -13   7  159.94    8.92
   1  13   7  135.30    7.16
   1  13   7  124.46    9.22
   1  13   7  152.07    6.51
   1 -13   7  145.18    7.10
   1  13   7  142.38    7.82
  -1 -13  -7  147.42    7.55
  -1 -13  -8    3.84    1.66
  -1 -13  -8    3.04    1.03
   1 -13   8    4.89    2.09
  -1  13  -8    4.56    1.47
   1  13   8    7.18    1.44
   1  13   8    4.03    1.22
   1  13   8    3.08    1.46
   1  13   8    2.99    1.25
  -1 -13  -8    4.10    1.33
  -1 -13  -9    5.53    2.04
  -1  13  -9    4.23    1.32
   1 -13   9    2.06    1.43
  -1 -13  -9    4.14    1.33
   1  13   9    2.63    0.93
   1  13   9    2.78    1.36
  -1  13  -9    2.96    1.00
   1  13   9    0.54    1.26
  -1 -13  -9    4.34    1.42
  -1  13 -10    2.10    0.99
  -1 -13 -10    3.30    1.29
   1 -13  10    0.38    0.98
  -1 -13 -10   -0.39    0.87
  -1  13 -10    3.43    1.17
  -1 -13 -10   -1.20    0.91
   1  13  10    2.40    1.17
   1  13  10    1.42    0.98
  -1 -13 -11    2.84    1.24
   1 -13  11    6.74    2.65
  -1 -13 -11    1.27    1.03
  -1 -13 -11    4.28    1.46
   1  13  11    3.67    2.26
   1  13  11    0.81    0.92
  -1  13 -11    2.34    0.94
   1 -13  12    3.32    2.03
   1 -14 -12   -0.24    0.54
  -1 -14  11    3.56    1.87
   1 -14 -11    1.03    0.73
   1  14 -11    1.09    0.86
  -1  14  11    0.91    1.08
  -1  14  11    0.10    1.05
  -1 -14  10    3.09    1.72
   1 -14 -10    3.41    1.18
   1 -14 -10    1.30    0.86
   1 -14 -10    1.57    1.06
  -1  14  10    1.92    1.30
   1  14 -10    2.89    1.13
  -1  14  10    2.29    1.45
   1 -14  -9    0.55    0.52
  -1 -14   9    1.71    1.13
  -1  14   9    2.43    1.29
   1  14  -9   -0.15    0.66
   1 -14  -9    0.81    0.93
   1  14  -9    1.63    0.85
   1  14  -9    2.76    1.10
  -1  14   9    2.96    1.89
   1 -14  -9    1.15    0.64
  -1 -14   9    1.07    0.87
  -1  14   8   -0.48    0.90
   1 -14  -8   -0.28    0.60
  -1 -14   8    0.48    0.83
   1  14  -8    1.90    1.17
   1 -14  -8    0.25    0.65
  -1  14   8    0.47    0.97
  -1 -14   8    0.39    0.63
   1 -14  -8    0.72    0.68
   1 -14  -7   -1.76    0.98
   1  14  -7    0.48    0.65
  -1  14   7    0.03    1.10
  -1 -14   7   -0.01    0.83
  -1 -14   7   -0.12    0.44
  -1  14   7   -0.12    0.91
   1 -14  -7    0.56    0.66
   1 -14  -6   18.81    2.69
   1  14  -6   19.52    2.99
  -1  14   6   18.32    3.10
  -1 -14   6   18.78    3.25
  -1 -14   6   21.92    2.98
  -1 -14   6   18.07    2.17
  -1  14   6   15.76    3.05
   1 -14  -6   17.95    2.61
  -1 -14   5   -0.30    0.52
   1 -14  -5    0.91    0.87
   1  14  -5    1.64    1.35
  -1 -14   5    0.55    1.12
  -1  14   5    1.11    1.30
  -1 -14   5    0.24    0.72
  -1  14   5    1.65    1.29
   1 -14  -5   -1.05    1.08
   1  14  -4   65.63    5.39
  -1  14   4   63.64    5.62
   1 -14  -4   56.91    4.27
  -1 -14   4   57.31    5.19
   1 -14  -4   60.55    2.87
  -1 -14   4   54.97    4.27
   1 -14  -4   60.48    4.11
  -1  14   4   65.04    2.86
  -1  14   4   57.17    4.89
   1 -14  -4   52.56    4.11
  -1 -14   4   61.57    2.92
  -1 -14   3    1.38    0.44
   1 -14  -3   -0.13    0.39
  -1 -14   3   -0.58    0.61
   1 -14  -3    0.04    0.31
  -1  14   3    0.24    0.79
   1  14  -3    0.65    0.88
   1 -14  -3    0.69    0.42
   1  14  -3    0.11    0.38
  -1  14   3    0.06    0.15
   1 -14  -3    0.76    0.41
  -1 -14   3   -0.46    0.45
   1  14  -3    0.17    0.28
  -1  14   3    0.01    0.32
   1  14  -3    0.52    0.42
   1 -14  -2    3.03    0.53
   1 -14  -2    4.27    0.96
  -1 -14   2    2.86    0.92
   1 -14  -2    3.73    0.92
   1 -14  -2    3.63    0.87
   1  14  -2    3.68    1.50
   1  14  -2    2.44    0.64
  -1  14   2    3.33    1.31
  -1 -14   2    2.27    0.78
   1 -14  -2    3.24    0.97
  -1  14   2    3.40    0.56
  -1  14   2    4.92    1.23
  -1 -14   2    3.37    0.63
   1 -14  -2    4.03    0.96
   1 -14  -1   84.46    4.03
   1  14  -1   86.78    6.37
  -1  14   1   74.47    6.02
   1 -14  -1   85.11    4.59
   1  14  -1   74.59    2.78
   1 -14  -1   88.90    5.13
  -1 -14   1   81.60    5.28
  -1 -14   1   83.85    4.76
  -1  14   1   81.93    4.31
   1 -14  -1   75.80    3.86
   1 -14  -1   84.57    4.95
  -1 -14   1   84.61    3.90
   1  14   0  112.96    7.22
  -1  14   0  112.94    7.50
   1 -14   0  112.41    4.15
  -1 -14   0  105.66    5.75
   1 -14   0  107.03    6.18
   1 -14   0  110.59    5.50
   1 -14   0  108.71    4.10
   1 -14   0  111.58    5.93
  -1 -14   0  113.63    5.47
  -1 -14   0  109.16    5.22
   1 -14   1   25.30    1.47
  -1 -14  -1   25.76    1.96
  -1  14  -1   27.51    3.61
   1  14   1   30.96    3.64
   1 -14   1   24.90    3.12
  -1 -14  -1   24.72    2.58
   1 -14   1   26.51    2.67
   1 -14   1   23.72    2.79
   1  14   1   25.67    2.07
   1 -14   1   23.40    1.43
  -1 -14  -1   26.64    2.47
  -1 -14  -1   25.36    2.61
   1 -14   1   25.13    1.28
  -1  14  -2    0.18    0.21
  -1 -14  -2   -0.68    0.58
  -1  14  -2   -0.47    0.71
   1 -14   2   -0.04    0.51
  -1 -14  -2    0.17    0.49
  -1 -14  -2    0.26    0.17
   1  14   2    0.25    0.51
  -1 -14  -2    0.43    0.49
   1 -14   2    0.06    0.45
   1  14   2    0.41    0.38
  -1 -14  -3   -0.17    0.36
   1 -14   3    0.23    0.12
  -1 -14  -3    0.27    0.27
  -1  14  -3   -0.36    0.77
   1 -14   3   -0.87    0.90
   1  14   3    1.15    0.84
   1 -14   3    1.01    0.63
  -1 -14  -3    0.18    0.29
   1  14   3   -0.25    0.37
   1 -14   3   -0.02    0.12
   1  14   3   -0.07    0.46
   1 -14   3    0.01    0.12
  -1 -14  -4    9.43    2.10
   1 -14   4   10.56    1.07
  -1 -14  -4    9.83    1.26
   1  14   4    7.75    1.83
   1 -14   4    9.25    2.18
  -1  14  -4    9.84    2.25
   1  14   4    9.44    1.55
   1 -14   4   11.33    2.12
   1 -14   4   11.33    1.11
   1  14   4   11.81    2.33
  -1 -14  -5    2.48    1.05
  -1  14  -5    0.65    0.90
  -1 -14  -5    1.78    0.38
   1 -14   5    1.88    1.23
   1  14   5    2.80    1.07
   1  14   5    2.53    0.84
   1 -14   5    1.68    1.02
  -1  14  -5    1.89    0.35
   1  14   5    0.94    0.88
   1 -14   5    1.83    0.70
  -1 -14  -5    2.07    0.79
  -1 -14  -6    6.02    2.03
  -1  14  -6    8.71    2.20
   1  14   6    6.13    1.61
   1 -14   6    5.12    1.90
   1  14   6    5.72    1.38
   1 -14   6   11.13    2.30
   1  14   6    6.58    1.37
   1  14   6    5.10    1.89
   1  14   6    6.94    1.69
   1 -14   6    6.70    1.33
  -1 -14  -6    4.99    1.32
  -1 -14  -7   12.71    2.77
   1 -14   7   14.17    3.20
   1  14   7   10.60    2.10
  -1  14  -7   12.14    2.45
  -1 -14  -7   14.98    2.20
   1  14   7   15.21    2.07
   1  14   7   12.89    2.15
   1 -14   7   16.53    2.92
   1  14   7   12.76    2.34
   1  14   7   15.03    3.26
  -1 -14  -7   13.85    2.42
  -1 -14  -8   17.09    3.31
   1 -14   8   16.06    3.53
  -1 -14  -8   15.78    2.39
  -1  14  -8   17.68    2.85
   1  14   8   19.94    2.38
   1  14   8   16.85    2.66
   1  14   8   25.65    3.53
   1  14   8   14.31    3.29
  -1 -14  -8   17.75    2.74
  -1 -14  -9   -0.37    1.12
  -1  14  -9    0.23    0.62
   1 -14   9    0.74    1.21
  -1 -14  -9    0.01    0.59
   1  14   9    0.02    0.52
  -1  14  -9    2.05    0.98
   1  14   9    0.83    0.76
  -1 -14  -9    0.89    0.66
   1  14   9   -0.41    1.14
  -1 -14 -10    0.00    0.69
  -1  14 -10    0.82    0.69
   1 -14  10   -0.13    0.95
  -1 -14 -10   -1.57    1.41
  -1  14 -10    1.25    0.82
   1  14  10    0.70    0.87
  -1 -14 -10   -0.69    1.07
   1 -14  11   -0.92    1.26
  -1 -14 -11    0.36    0.79
  -1 -14 -11    1.43    1.51
  -1 -14 -11    0.67    0.89
   1  14  11    0.96    1.16
   1  14  11    3.26    1.62
  -1  14 -11    1.66    0.98
   1 -15 -12    0.68    0.69
  -1 -15  11   -0.51    1.13
   1 -15 -11    0.31    0.49
   1 -15 -10    0.01    0.47
  -1 -15  10    0.10    0.87
   1 -15 -10    0.92    0.86
  -1  15  10    0.12    1.12
   1  15 -10   -0.71    0.64
  -1  15  10    0.86    0.70
   1 -15 -10    0.17    0.60
   1  15  -9    9.36    2.15
  -1 -15   9   13.00    3.16
  -1  15   9    9.18    2.51
   1 -15  -9   12.51    2.70
   1  15  -9   11.63    2.01
   1  15  -9   12.24    2.18
   1 -15  -9    8.91    2.18
  -1  15   9   10.17    2.97
  -1 -15   8    0.92    1.29
   1  15  -8    0.25    0.87
  -1  15   8   -1.33    1.01
   1 -15  -8   -0.35    0.71
  -1  15   8    1.32    1.47
   1 -15  -8   -0.34    0.68
  -1 -15   8   -0.06    0.54
   1 -15  -7   12.45    2.40
   1  15  -7   13.14    2.49
  -1  15   7    9.66    2.44
  -1 -15   7   13.60    2.98
  -1 -15   7   14.87    2.18
  -1  15   7   14.73    3.09
   1 -15  -7   11.83    2.29
   1 -15  -6    0.40    0.63
   1  15  -6    1.35    0.76
  -1  15   6    0.20    0.80
  -1 -15   6    1.07    0.92
  -1 -15   6    0.43    0.42
  -1 -15   6    1.35    0.73
  -1  15   6   -1.06    1.12
   1 -15  -6    0.30    0.63
   1 -15  -5    3.11    1.14
  -1 -15   5    2.30    0.59
   1  15  -5    3.03    1.44
  -1 -15   5    3.57    1.40
  -1  15   5    2.72    1.34
   1 -15  -5    5.79    1.39
  -1 -15   5    2.60    0.96
  -1  15   5    3.22    1.39
   1 -15  -5    4.18    1.26
   1 -15  -4  130.38    6.81
  -1  15   4  131.40    8.51
   1  15  -4  150.04    8.64
   1 -15  -4  145.83    4.99
  -1 -15   4  125.11    8.04
  -1 -15   4  147.25    7.37
   1 -15  -4  146.77    6.81
  -1  15   4  119.42    7.41
  -1  15   4  149.07    4.61
  -1 -15   4  149.00    4.87
   1 -15  -3   42.46    3.45
  -1  15   3   38.86    4.49
   1  15  -3   40.49    4.45
   1 -15  -3   41.30    2.91
   1 -15  -3   42.32    2.99
   1  15  -3   35.34    2.90
  -1 -15   3   39.42    4.17
   1 -15  -3   44.62    3.61
  -1  15   3   37.68    3.68
  -1  15   3   40.88    2.03
  -1 -15   3   44.25    3.78
   1  15  -3   44.73    3.19
  -1 -15   3   46.49    2.30
   1 -15  -2    6.75    0.76
   1 -15  -2    6.83    1.25
  -1 -15   2    6.01    1.59
   1  15  -2    8.18    1.16
   1  15  -2    8.95    2.16
   1 -15  -2    7.11    1.36
   1 -15  -2    7.79    1.33
  -1  15   2    7.34    1.99
  -1  15   2    6.88    0.83
  -1 -15   2    5.80    1.36
   1 -15  -2    8.39    1.57
  -1 -15   2    6.77    0.88
  -1  15   2    8.94    1.57
   1 -15  -1    2.94    0.80
  -1 -15   1    2.07    1.08
   1  15  -1    3.04    0.48
   1 -15  -1    2.48    0.86
   1 -15  -1    3.80    1.05
   1  15  -1    3.21    1.27
  -1  15   1    4.09    1.49
   1 -15  -1    3.59    1.07
  -1 -15   1    2.96    0.91
   1 -15  -1    2.76    0.75
  -1 -15   1    2.31    0.68
  -1  15   1    3.11    0.88
   1 -15   0   13.09    1.36
  -1 -15   0   10.55    1.89
   1 -15   0   13.08    1.87
   1 -15   0   11.19    1.99
   1  15   0   13.29    2.55
  -1  15   0   11.56    2.63
  -1 -15   0   13.05    1.92
   1 -15   0   13.52    2.12
   1 -15   0   11.52    1.26
  -1 -15   0   10.24    1.56
   1  15   1   26.40    3.50
   1 -15   1   24.84    1.52
  -1  15  -1   23.86    3.59
  -1 -15  -1   28.49    2.06
  -1 -15  -1   26.51    2.78
   1 -15   1   23.55    3.12
   1 -15   1   27.99    2.78
   1  15   1   25.10    2.14
  -1 -15  -1   23.41    2.46
   1 -15   1   29.19    3.15
   1 -15   1   24.88    1.53
   1 -15   1   25.38    1.33
  -1 -15  -1   28.00    2.82
   1  15   2   40.17    4.31
   1 -15   2   41.55    1.57
  -1  15  -2   45.37    4.95
  -1  15  -2   42.38    1.91
  -1 -15  -2   45.73    3.03
   1  15   2   39.20    2.93
   1 -15   2   46.46    4.13
  -1 -15  -2   43.27    3.27
  -1 -15  -2   42.41    2.06
  -1 -15  -2   42.15    3.33
   1 -15   2   39.63    4.23
   1 -15   3   21.58    1.05
  -1 -15  -3   21.07    2.34
  -1  15  -3   24.77    3.74
   1  15   3   18.74    2.93
  -1 -15  -3   21.68    2.20
   1 -15   3   18.96    3.12
  -1 -15  -3   19.68    1.39
   1 -15   3   20.41    1.04
   1 -15   3   18.87    1.06
   1 -15   3   21.08    2.90
   1  15   3   23.71    2.41
  -1 -15  -3   20.97    2.23
   1  15   3   22.52    3.15
  -1 -15  -4   10.18    2.24
  -1 -15  -4   10.90    1.42
  -1  15  -4   12.51    2.61
   1 -15   4   13.06    2.69
   1  15   4   13.64    2.50
   1 -15   4   11.85    1.09
   1  15   4   12.71    1.85
  -1 -15  -4   12.63    1.75
   1 -15   4   10.48    2.01
   1  15   4    9.71    2.19
  -1 -15  -5    0.29    0.80
  -1 -15  -5    0.55    0.24
   1 -15   5   -0.55    0.93
   1  15   5    0.20    0.62
  -1  15  -5   -0.71    1.01
   1  15   5    0.45    0.52
   1 -15   5    0.89    0.83
  -1 -15  -5    0.12    0.65
   1 -15   5    0.70    0.33
   1  15   5    0.60    0.83
  -1 -15  -6    0.93    0.63
   1  15   6    0.65    0.58
   1 -15   6    0.18    0.72
  -1  15  -6    3.44    1.42
   1  15   6    2.45    0.95
   1  15   6    0.82    0.54
   1 -15   6    2.14    0.94
  -1 -15  -6    2.50    1.07
   1  15   6    2.60    1.15
  -1 -15  -7    0.48    0.77
   1  15   7    1.68    0.91
  -1  15  -7    0.79    0.85
   1 -15   7    1.08    1.38
   1 -15   7    0.41    0.94
   1  15   7    0.79    0.59
   1  15   7    0.44    0.52
   1  15   7    1.69    1.20
  -1 -15  -7    0.30    0.51
   1  15   7    2.29    1.19
  -1 -15  -8    0.38    0.93
  -1 -15  -8    1.34    0.92
  -1  15  -8    0.57    0.80
   1 -15   8    0.40    1.06
   1  15   8   -0.16    0.57
   1  15   8    0.24    0.55
  -1 -15  -8   -0.71    0.82
   1  15   8   -2.18    1.71
   1  15   8   -0.20    0.68
  -1 -15  -9    3.23    1.68
  -1  15  -9    2.74    1.25
  -1 -15  -9    4.33    1.38
   1 -15   9    3.09    1.83
   1  15   9    4.25    1.21
   1  15   9    2.62    1.87
   1  15   9    2.44    1.38
  -1 -15  -9    3.39    1.27
   1 -15  10    9.38    3.01
  -1  15 -10   11.83    2.35
  -1 -15 -10   11.43    2.25
  -1 -15 -10    6.63    2.18
  -1  15 -10    9.13    1.84
   1  15  10    8.53    2.47
   1  15  10    5.99    2.41
  -1 -15 -10    9.58    2.30
  -1 -15 -11    2.00    1.04
   1 -15  11    1.23    1.53
  -1 -16  10    2.10    1.40
   1 -16 -10    0.08    0.91
   1  16 -10    4.43    1.40
  -1  16  10    1.70    0.94
  -1  16  10    3.53    2.01
   1 -16 -10    2.69    1.27
   1  16  -9    1.29    1.00
  -1 -16   9    0.05    0.97
   1  16  -9   -0.65    0.69
   1 -16  -9    0.25    0.70
   1  16  -9    0.99    0.69
  -1  16   9   -1.45    1.33
   1 -16  -9    0.08    0.76
   1  16  -8   10.22    2.31
  -1  16   8   13.72    2.96
  -1 -16   8    9.22    2.73
   1 -16  -8   14.51    2.72
   1 -16  -8   10.87    2.31
  -1  16   8    7.79    2.53
   1 -16  -7    0.83    0.84
  -1 -16   7   -0.42    0.71
   1  16  -7   -0.03    0.61
  -1  16   7    0.10    0.56
  -1 -16   7    0.59    0.57
  -1  16   7    1.12    1.11
   1 -16  -7    0.72    0.67
   1 -16  -6    3.69    1.34
  -1 -16   6    4.43    1.65
   1  16  -6    5.80    1.77
  -1  16   6    5.44    1.86
  -1 -16   6    5.94    1.22
  -1 -16   6    5.78    1.62
  -1  16   6    5.95    1.85
   1 -16  -6    3.32    1.19
   1 -16  -5    0.62    0.49
  -1 -16   5   -0.42    0.51
   1  16  -5   -0.61    0.98
  -1 -16   5   -0.72    0.70
  -1  16   5    0.05    0.92
   1 -16  -5   -0.17    0.46
  -1 -16   5    0.49    0.63
  -1  16   5   -0.53    0.96
   1 -16  -5   -0.74    0.85
   1 -16  -4  241.50    9.71
  -1  16   4  250.73   12.48
   1  16  -4  274.22   12.33
   1 -16  -4  251.63    8.16
  -1 -16   4  232.64   11.58
   1 -16  -4  261.49    7.55
  -1  16   4  268.91    6.72
   1 -16  -4  255.01    9.62
  -1  16   4  239.50   10.84
  -1 -16   4  266.51   10.53
  -1 -16   4  271.25    7.07
   1 -16  -3   34.74    3.20
  -1  16   3   33.33    4.31
   1 -16  -3   31.72    2.29
   1  16  -3   40.37    4.54
   1  16  -3   29.23    2.60
   1 -16  -3   33.20    2.71
  -1 -16   3   38.99    4.33
   1 -16  -3   36.41    2.89
  -1 -16   3   34.65    3.53
  -1  16   3   30.88    1.80
   1 -16  -3   28.07    3.03
  -1  16   3   30.76    3.36
  -1 -16   3   36.22    2.05
   1 -16  -2   13.42    1.82
   1 -16  -2   16.50    1.12
   1  16  -2   22.41    3.41
   1  16  -2   16.33    1.59
  -1 -16   2   13.71    2.42
   1 -16  -2   14.49    2.03
  -1  16   2   15.73    2.94
   1 -16  -2   14.18    1.85
  -1  16   2   16.51    2.23
  -1 -16   2   17.72    2.38
  -1  16   2   17.25    1.37
   1 -16  -2   14.87    2.19
  -1 -16   2   14.06    1.34
   1 -16  -1    6.38    1.15
   1  16  -1    6.43    1.96
   1 -16  -1    4.97    1.17
  -1 -16   1    4.67    1.42
  -1  16   1    5.94    1.89
   1  16  -1    5.43    0.64
   1 -16  -1    6.55    1.52
  -1 -16   1    5.43    1.32
   1 -16  -1    5.18    1.34
   1 -16  -1    4.97    0.99
  -1 -16   1    4.91    0.96
  -1  16   0   50.04    5.28
   1 -16   0   46.67    2.68
   1  16   0   42.30    4.66
  -1 -16   0   41.42    3.89
   1 -16   0   43.94    3.54
   1 -16   0   51.47    4.47
   1 -16   0   44.16    2.62
  -1 -16   0   45.34    3.68
   1 -16   0   43.87    3.97
   1 -16   0   47.78    2.82
  -1 -16   0   47.96    3.48
  -1 -16  -1    0.60    0.47
   1 -16   1   -0.20    0.14
   1  16   1    1.88    1.49
  -1  16  -1   -0.81    0.83
  -1 -16  -1    0.35    0.46
   1 -16   1    0.66    0.80
  -1 -16  -1   -0.09    0.40
   1 -16   1   -0.40    0.47
   1  16   1    0.20    0.41
  -1 -16  -1   -0.44    0.60
   1 -16   1   -0.02    0.13
   1 -16   1   -0.25    0.26
   1 -16   2   50.37    1.76
  -1  16  -2   50.35    2.23
  -1 -16  -2   57.67    3.39
  -1  16  -2   52.57    5.53
   1  16   2   52.55    5.13
   1 -16   2   50.32    4.93
  -1 -16  -2   49.03    3.82
  -1 -16  -2   48.76    2.30
  -1 -16  -2   52.05    3.76
   1 -16   2   55.20    4.68
   1  16   2   55.22    3.55
   1 -16   2   51.15    1.77
  -1 -16  -3    9.44    1.53
  -1 -16  -3    9.43    2.09
  -1 -16  -3    8.94    1.50
   1  16   3   10.04    2.31
  -1 -16  -3    7.73    0.92
  -1  16  -3   11.14    2.55
   1 -16   3    9.58    2.33
   1 -16   3    8.97    1.88
   1  16   3    9.64    1.59
  -1 -16  -3    7.53    1.40
   1  16   3   11.22    2.32
  -1 -16  -4    1.80    0.77
  -1 -16  -4   -0.47    1.19
  -1  16  -4    2.23    1.30
   1 -16   4    2.99    1.34
  -1 -16  -4    1.87    0.66
   1  16   4    2.08    1.08
   1  16   4    1.45    0.64
  -1 -16  -4    1.05    0.70
   1 -16   4    0.62    0.72
   1  16   4    0.58    0.71
  -1 -16  -5    8.06    2.05
  -1  16  -5    5.88    1.98
   1 -16   5    7.78    2.35
   1  16   5   11.10    2.29
   1 -16   5    8.55    2.01
  -1 -16  -5   10.69    1.73
   1  16   5    7.62    1.52
   1  16   5    7.60    2.06
  -1 -16  -6   20.33    3.40
   1 -16   6   20.25    3.72
   1  16   6   17.91    2.96
  -1  16  -6   20.94    3.47
   1  16   6   20.24    2.56
   1 -16   6   24.77    3.52
  -1 -16  -6   19.26    2.78
   1  16   6   18.63    3.42
  -1 -16  -7    4.11    1.67
   1  16   7    1.94    1.21
  -1  16  -7    4.84    1.71
   1 -16   7    3.55    1.69
   1  16   7    3.39    1.07
   1  16   7    2.84    1.01
   1 -16   7    5.09    1.70
   1  16   7    3.35    1.68
   1  16   7    5.04    1.57
  -1 -16  -7    3.24    1.27
  -1 -16  -8   35.98    4.86
  -1  16  -8   36.64    4.46
   1 -16   8   33.15    5.07
   1  16   8   36.65    5.43
   1  16   8   38.17    3.98
   1  16   8   35.69    3.34
  -1 -16  -8   40.02    4.38
   1  16   8   35.43    4.25
  -1  16  -9    0.39    0.58
   1 -16   9    3.64    1.90
  -1 -16  -9    3.23    1.68
   1  16   9    4.85    1.87
   1  16   9    3.46    2.13
  -1 -16  -9    3.10    1.45
  -1  16 -10   14.65    2.68
  -1 -16 -10    9.86    2.17
   1 -16  10   10.56    3.22
  -1 -16 -10   11.36    2.94
   1  16  10   11.30    2.77
  -1  16 -10   11.48    2.07
  -1 -16 -10   14.27    2.76
   1  16  10   20.04    4.47
  -1 -17  10    0.01    1.25
   1  17 -10    0.57    0.91
   1 -17 -10    1.47    1.17
  -1  17  10   -1.00    1.31
  -1  17  10   -0.30    0.73
   1 -17 -10   -1.04    0.96
   1  17 -10    1.32    0.93
   1  17  -9   -0.09    0.85
  -1 -17   9    1.82    1.87
   1 -17  -9   -0.63    0.88
   1 -17  -9    0.87    0.81
  -1  17   9   -2.04    1.49
   1  17  -8   11.94    2.58
  -1 -17   8    8.13    2.62
  -1  17   8   10.86    2.72
   1 -17  -8    6.72    1.96
  -1  17   8    6.70    2.39
   1 -17  -8    5.26    1.62
   1  17  -7    4.07    1.54
  -1  17   7    3.37    1.41
  -1 -17   7    5.30    1.96
   1 -17  -7    4.27    1.46
  -1  17   7    2.91    1.44
   1 -17  -7    2.82    1.17
   1 -17  -6    0.30    0.68
   1  17  -6    0.15    0.81
  -1  17   6    1.29    1.04
  -1 -17   6    0.61    1.19
   1 -17  -6   -0.01    0.58
  -1 -17   6    1.01    0.92
  -1 -17   6    0.57    0.52
   1 -17  -6   -0.45    0.86
  -1  17   6   -2.70    1.37
   1 -17  -5    0.16    0.52
  -1 -17   5    0.02    0.32
   1  17  -5    1.07    0.85
  -1 -17   5   -0.12    0.70
  -1  17   5    0.64    0.90
   1 -17  -5    0.27    0.52
  -1 -17   5    0.63    0.75
  -1  17   5    0.24    0.52
  -1  17   4  123.53    8.79
   1  17  -4  128.85    8.51
   1 -17  -4  118.85    6.61
   1 -17  -4  120.17    5.49
   1 -17  -4  127.50    5.10
  -1 -17   4  118.27    8.27
  -1 -17   4  131.44    7.37
   1 -17  -4  130.15    6.85
  -1  17   4  119.60    7.48
  -1 -17   4  130.84    4.53
   1 -17  -3  135.16    6.60
   1 -17  -3  134.08    4.76
  -1  17   3  133.56    9.07
   1  17  -3  137.61    8.88
   1 -17  -3  127.90    5.82
  -1 -17   3  123.98    8.14
   1 -17  -3  127.90    5.94
  -1  17   3  129.57    7.16
  -1  17   3  130.89    4.19
  -1 -17   3  141.01    7.38
   1 -17  -3  135.81    7.01
  -1 -17   3  149.89    4.56
   1 -17  -2    3.71    0.50
   1 -17  -2    1.59    0.72
   1  17  -2    4.68    1.58
   1 -17  -2    1.51    0.77
   1 -17  -2    4.18    1.03
   1  17  -2    2.54    0.61
  -1 -17   2    3.62    1.43
  -1  17   2    2.25    1.30
  -1  17   2    2.86    0.61
   1 -17  -2    2.16    0.86
  -1 -17   2    3.73    1.18
  -1 -17   2    2.46    0.55
  -1  17   2    2.21    1.10
   1 -17  -1    4.37    0.95
   1 -17  -1    4.29    1.12
   1 -17  -1    3.30    1.21
   1  17  -1    3.80    1.50
  -1 -17   1    1.72    0.79
  -1  17   1    3.29    1.54
  -1 -17   1    3.18    0.91
   1 -17  -1    3.52    1.12
  -1 -17   1    2.72    0.72
   1 -17  -1    2.35    0.71
   1 -17   0    0.54    0.42
  -1  17   0    0.25    0.98
   1  17   0   -0.17    0.59
   1 -17   0   -0.62    0.63
  -1 -17   0    0.61    0.79
   1 -17   0    0.68    0.74
   1 -17   0   -0.25    0.76
  -1 -17   0   -0.11    0.50
  -1 -17   0    0.04    0.32
   1 -17   0   -0.18    0.27
   1 -17   0    0.17    0.24
   1 -17   1   47.64    2.29
   1  17   1   48.39    5.17
  -1  17  -1   53.40    5.69
  -1 -17  -1   46.13    4.05
   1 -17   1   45.93    4.62
   1  17   1   50.40    3.25
   1 -17   1   52.06    4.49
  -1 -17  -1   51.28    3.96
  -1 -17  -1   48.16    3.92
   1 -17   1   48.60    1.96
  -1  17  -2    0.00    0.19
  -1 -17  -2   -0.35    0.41
   1 -17   2    0.02    0.56
   1  17   2   -0.17    0.34
  -1 -17  -2   -0.05    0.47
  -1  17  -2    0.66    0.78
  -1 -17  -2   -0.02    0.16
   1  17   2    0.64    0.91
  -1 -17  -2    0.33    0.59
   1 -17   2    0.11    0.92
  -1 -17  -3   23.71    2.43
   1  17   3   25.32    3.68
  -1 -17  -3   18.29    2.94
  -1  17  -3   29.63    4.31
  -1 -17  -3   25.99    2.71
   1 -17   3   28.52    3.52
   1  17   3   24.28    2.53
  -1 -17  -3   23.15    2.53
   1 -17   3   23.67    3.63
  -1 -17  -3   19.00    1.58
  -1 -17  -4   23.63    3.49
   1  17   4   28.64    3.90
  -1 -17  -4   25.07    2.81
  -1 -17  -4   24.59    1.74
  -1 -17  -4   23.25    2.28
  -1  17  -4   25.95    4.06
   1 -17   4   28.32    4.11
   1 -17   4   34.97    3.99
   1  17   4   25.63    3.65
  -1 -17  -4   25.41    2.70
   1  17   4   25.39    2.73
  -1 -17  -5   10.55    2.44
   1  17   5   13.05    2.65
  -1  17  -5   15.93    3.29
   1 -17   5   11.65    2.75
   1 -17   5   12.98    2.57
   1  17   5   11.40    1.86
  -1 -17  -5   12.76    1.98
   1  17   5   14.25    2.84
  -1 -17  -6    2.81    1.48
   1  17   6    2.51    1.15
   1 -17   6    2.69    1.42
  -1  17  -6    3.83    1.58
   1  17   6    4.27    1.26
   1 -17   6    3.13    1.35
   1  17   6    3.69    1.71
  -1 -17  -6    1.64    1.00
  -1 -17  -7    0.55    1.21
   1  17   7   -1.14    1.11
   1 -17   7    0.15    0.89
  -1  17  -7    1.24    1.19
   1  17   7    0.49    0.67
   1 -17   7   -0.67    0.74
   1  17   7   -0.01    0.42
   1  17   7   -0.01    0.78
   1  17   7    0.53    1.07
  -1 -17  -7   -0.37    0.86
  -1 -17  -8    8.73    2.52
  -1  17  -8    3.99    1.46
   1 -17   8    8.33    2.82
   1  17   8    7.41    1.65
   1 -17   8    6.39    2.05
   1  17   8    8.68    2.24
  -1 -17  -8    9.03    2.23
   1  17   8    1.97    1.42
  -1  17  -9   59.13    5.72
  -1 -17  -9   56.28    6.32
   1 -17   9   51.02    6.66
   1  17   9   51.40    6.82
  -1 -17  -9   58.35    5.59
   1  17   9   68.62    6.41
  -1  17 -10    1.92    1.28
   1 -17  10   -0.92    1.44
  -1 -17 -10    0.33    0.90
  -1 -17 -10    1.32    1.18
   1  17  10    0.10    0.71
  -1  17 -10    0.21    0.51
   1  18 -10    1.27    1.15
   1 -18 -10    0.16    0.79
  -1  18  10   -0.12    1.61
  -1 -18   9   -0.13    0.86
   1  18  -9    0.70    0.81
   1 -18  -9   -0.09    0.77
  -1  18   9    0.58    1.20
   1 -18  -9    0.56    0.52
   1  18  -8    0.70    0.77
  -1  18   8    1.42    1.14
  -1 -18   8   -0.61    1.03
   1 -18  -8    0.43    0.84
  -1  18   8    0.26    0.72
   1 -18  -8   -0.03    0.80
   1 -18  -7    0.38    0.57
  -1  18   7    1.14    1.20
   1  18  -7    1.74    1.10
  -1 -18   7    1.10    1.49
   1 -18  -7    1.47    0.96
   1 -18  -7    1.56    0.81
  -1  18   7    0.57    0.88
   1 -18  -6    8.09    1.94
   1  18  -6    9.28    2.34
  -1 -18   6    6.87    2.40
  -1  18   6    7.95    2.32
  -1 -18   6    5.40    1.66
   1 -18  -6    9.54    1.96
  -1  18   6    5.11    1.76
   1 -18  -5    1.32    0.81
   1  18  -5    0.06    0.72
  -1  18   5    0.29    0.57
   1 -18  -5    1.21    0.70
  -1 -18   5    1.23    0.89
  -1 -18   5    0.99    0.88
   1 -18  -5    1.04    0.79
  -1  18   5    0.98    0.78
   1 -18  -4    1.45    0.82
  -1 -18   4    3.46    0.74
   1 -18  -4    2.87    0.88
  -1  18   4    5.60    2.10
  -1 -18   4    2.16    1.46
   1 -18  -4    2.33    0.73
   1  18  -4    4.20    1.71
   1 -18  -4    2.24    0.97
  -1 -18   4    1.87    0.86
  -1  18   4    3.45    1.32
   1 -18  -3   -0.15    0.50
  -1 -18   3   -0.01    0.35
   1  18  -3    0.90    1.27
   1 -18  -3    0.30    0.43
  -1  18   3    0.04    0.81
   1 -18  -3   -0.57    0.67
  -1 -18   3    1.22    1.15
  -1  18   3    0.14    0.22
  -1 -18   3    1.37    0.84
   1 -18  -3   -0.76    0.52
  -1  18   3    0.61    0.71
   1 -18  -2   15.32    2.02
   1 -18  -2    8.72    1.72
   1  18  -2   17.26    3.34
   1 -18  -2   10.72    1.75
  -1 -18   2   12.34    2.50
  -1  18   2   11.32    2.66
  -1 -18   2   14.44    2.34
  -1  18   2   14.80    1.39
   1 -18  -2   12.07    2.15
  -1 -18   2   12.08    1.28
  -1  18   2   11.96    2.00
   1 -18  -1    1.30    0.64
   1 -18  -1    1.92    1.02
  -1 -18   1    1.82    0.98
  -1  18   1    2.33    1.40
   1 -18  -1    0.65    0.67
   1  18  -1    2.44    1.53
  -1 -18   1    3.56    1.20
   1 -18  -1    0.86    0.77
  -1  18   1    0.81    0.35
  -1 -18   1    1.38    0.59
   1 -18   0    2.02    0.61
  -1  18   0    0.85    0.93
   1 -18   0    1.48    0.61
   1 -18   0    0.63    0.83
   1  18   0    2.06    1.39
  -1 -18   0    1.84    1.06
  -1 -18   0    1.84    0.90
   1 -18   0    0.56    0.56
  -1 -18   0    2.59    0.92
   1 -18   0    2.86    0.73
   1  18   1    2.73    1.56
   1 -18   1    1.01    1.05
  -1 -18  -1   -0.35    0.72
  -1  18  -1    0.76    1.08
  -1 -18  -1    0.15    0.58
   1 -18   1    1.39    0.98
   1  18   1    0.19    0.44
  -1 -18  -1   -0.23    0.58
  -1  18  -2   38.48    4.98
   1  18   2   35.51    4.53
  -1 -18  -2   34.38    2.56
   1 -18   2   37.15    4.02
  -1 -18  -2   34.28    3.28
   1  18   2   34.29    2.94
  -1 -18  -2   30.68    3.28
   1 -18   2   36.71    4.46
  -1 -18  -3   28.34    3.71
   1  18   3   28.93    4.08
  -1 -18  -3   24.24    2.42
  -1  18  -3   24.66    4.11
  -1 -18  -3   27.29    2.87
   1 -18   3   26.06    3.92
   1  18   3   26.80    2.72
  -1 -18  -3   28.41    2.97
   1 -18   3   26.36    3.45
  -1 -18  -4    1.90    1.12
  -1 -18  -4    1.47    0.69
   1  18   4    1.78    0.91
  -1 -18  -4    0.88    0.53
   1 -18   4    2.17    1.21
  -1  18  -4    2.92    1.65
   1  18   4    1.01    0.65
   1 -18   4    2.02    0.99
  -1 -18  -4    2.55    0.96
   1  18   4    1.40    1.04
  -1 -18  -5    9.88    1.95
  -1 -18  -5   12.72    2.64
   1  18   5   11.67    2.50
   1 -18   5   18.52    3.56
  -1  18  -5   16.48    3.36
   1 -18   5   15.05    2.77
   1  18   5   11.62    1.92
  -1 -18  -5   11.78    1.95
   1  18   5   12.68    2.80
  -1 -18  -6    0.84    0.77
  -1  18  -6   -0.08    0.99
   1 -18   6   -0.57    1.15
   1  18   6    0.54    0.73
  -1 -18  -6    0.38    0.54
   1  18   6    0.12    0.55
   1 -18   6    0.66    0.87
   1  18   6   -0.22    0.85
  -1 -18  -7    1.07    1.04
   1  18   7    0.90    0.57
  -1  18  -7    1.06    1.08
   1 -18   7    2.01    1.26
   1 -18   7    2.38    1.29
   1  18   7    1.14    0.61
   1  18   7   -0.58    0.83
  -1 -18  -7    0.87    0.83
   1  18   7    2.01    1.34
  -1 -18  -8    1.84    1.40
  -1  18  -8    0.21    0.86
   1 -18   8    0.44    1.17
   1  18   8    0.70    0.65
   1 -18   8    2.53    1.47
   1  18   8    2.64    1.29
   1  18   8    1.01    1.33
  -1 -18  -8   -0.65    0.90
  -1  18  -9   19.20    3.34
   1 -18   9   21.16    4.34
  -1 -18  -9   21.43    3.94
   1  18   9   21.01    4.42
   1  18   9   23.32    3.82
  -1 -18  -9   21.38    3.42
  -1 -18 -10    0.98    1.19
   1  18  10    2.48    1.41
   1  18  10    1.32    1.16
   1  19 -10   -0.47    0.74
   1 -19 -10    1.55    1.08
  -1  19  10    1.44    1.34
   1  19  -9    2.26    1.25
  -1 -19   9   -1.12    1.37
   1 -19  -9    1.20    1.03
  -1  19   9    0.01    0.77
   1 -19  -9    1.38    1.08
   1 -19  -8   -1.44    1.07
  -1  19   8    1.51    1.27
  -1 -19   8    1.51    1.41
   1  19  -8    0.40    0.69
   1 -19  -8    1.85    1.08
  -1  19   8    0.05    0.80
   1 -19  -8    0.02    0.50
   1 -19  -7    4.53    1.65
  -1  19   7    5.55    2.09
   1  19  -7    4.98    1.79
  -1 -19   7    1.67    1.44
  -1 -19   7    3.00    1.39
   1 -19  -7    5.23    1.55
  -1  19   7    3.76    1.70
   1 -19  -6    0.94    0.79
   1  19  -6    1.68    1.19
  -1 -19   6    2.06    1.41
  -1  19   6    0.42    0.76
   1 -19  -6    3.47    1.05
  -1 -19   6    1.71    1.06
   1 -19  -6    1.30    0.92
  -1  19   6    1.19    1.11
   1 -19  -5    9.87    1.99
   1  19  -5   10.02    2.55
  -1 -19   5   10.05    2.66
  -1  19   5   11.24    2.83
   1 -19  -5   10.52    1.65
  -1 -19   5   12.91    2.45
   1 -19  -5   14.89    2.43
  -1  19   5   12.68    2.61
   1 -19  -4   11.74    2.09
   1  19  -4   14.82    3.03
  -1 -19   4   14.49    3.01
   1 -19  -4   16.56    2.09
  -1  19   4   17.47    3.48
   1 -19  -4   12.24    2.20
  -1 -19   4   15.96    2.65
  -1  19   4   13.57    2.51
   1 -19  -3   13.55    2.07
   1  19  -3   15.58    3.13
   1 -19  -3   15.22    2.10
  -1 -19   3   14.79    2.96
   1 -19  -3   14.80    2.07
  -1  19   3   11.78    2.87
  -1 -19   3   15.62    2.54
   1 -19  -3   17.50    2.62
  -1 -19   3   15.44    1.37
  -1  19   3   15.53    2.47
   1 -19  -2   20.69    2.39
  -1 -19   2   25.65    3.76
   1 -19  -2   23.71    2.68
   1 -19  -2   19.28    2.66
   1  19  -2   24.83    4.06
  -1  19   2   18.61    3.64
  -1  19   2   25.63    2.92
   1 -19  -2   20.72    2.91
  -1  19   2   22.56    1.80
  -1 -19   2   27.08    3.28
  -1 -19   2   23.01    1.80
   1 -19  -1  110.37    5.07
   1  19  -1  113.21    8.60
  -1  19   1  108.60    8.68
   1 -19  -1  101.23    5.75
  -1 -19   1   91.88    6.83
   1 -19  -1   97.19    6.45
  -1  19   1  104.01    3.95
  -1 -19   1  109.11    6.58
   1 -19  -1  120.04    7.12
  -1 -19   1  104.40    4.71
  -1  19   0    0.38    0.66
   1 -19   0    0.25    0.53
   1 -19   0    0.39    0.77
  -1 -19   0    0.06    0.50
   1  19   0    2.17    1.29
   1 -19   0    0.46    0.76
  -1 -19   0    0.66    0.51
   1 -19   0   -0.10    0.32
  -1 -19   0    0.80    0.52
   1  19   1   82.20    7.15
  -1  19  -1   71.14    7.02
   1 -19   1   72.93    6.17
  -1 -19  -1   58.73    5.00
  -1 -19  -1   71.31    5.09
   1  19   1   68.46    4.06
   1 -19   1   72.82    5.73
  -1 -19  -1   70.90    4.94
  -1 -19  -2    0.65    0.41
  -1  19  -2    0.99    1.23
   1  19   2    0.20    1.01
  -1 -19  -2    0.06    0.42
   1 -19   2   -0.20    0.63
   1 -19   2    0.12    0.69
  -1 -19  -2    0.93    0.75
   1  19   2   -0.27    0.39
  -1 -19  -2    0.39    0.54
  -1 -19  -3   -0.44    0.91
  -1 -19  -3    0.07    0.37
   1  19   3   -0.05    0.77
  -1  19  -3    1.09    0.91
   1 -19   3   -0.80    1.22
  -1 -19  -3    0.25    0.40
   1 -19   3   -0.81    0.83
   1  19   3    0.36    0.52
  -1 -19  -3   -0.30    0.51
  -1 -19  -4    1.64    1.00
  -1 -19  -4    1.62    0.77
  -1  19  -4    1.17    1.37
   1  19   4    3.50    1.46
   1 -19   4    1.61    1.14
  -1 -19  -4    1.16    0.59
   1 -19   4    0.51    0.60
   1  19   4    1.25    0.67
   1  19   4    1.14    0.70
  -1 -19  -5    0.13    0.67
  -1 -19  -5    0.30    0.56
   1 -19   5   -0.63    0.79
   1  19   5    0.24    0.75
  -1  19  -5    1.74    1.49
  -1 -19  -5    0.86    0.73
   1 -19   5    0.84    0.59
   1  19   5   -0.09    0.60
   1  19   5   -0.84    1.07
  -1 -19  -6    1.16    1.18
   1  19   6   -0.03    0.51
  -1  19  -6    1.91    1.21
   1 -19   6    0.56    0.71
  -1 -19  -6    1.70    0.86
   1 -19   6    1.94    1.25
   1  19   6    0.12    0.85
  -1 -19  -7    3.85    1.67
   1 -19   7    4.94    2.15
  -1  19  -7    4.92    1.82
   1 -19   7    4.45    1.70
  -1 -19  -7    5.17    1.40
   1  19   7    3.45    1.18
   1  19   7    5.02    1.51
   1  19   7    5.13    1.94
  -1 -19  -8    3.12    1.69
   1 -19   8    3.12    1.70
  -1  19  -8    0.43    0.79
   1 -19   8    4.53    1.89
   1  19   8    3.01    1.12
   1  19   8    1.99    1.06
   1  19   8    0.96    0.88
  -1 -19  -8    2.10    1.14
   1 -19   9   -0.25    1.15
  -1  19  -9   -0.69    1.09
  -1 -19  -9    0.81    1.17
   1  19   9    0.50    1.03
  -1 -19  -9   -1.38    1.11
   1  19   9    1.25    1.20
   1  20 -10    2.07    1.22
   1  20  -9    0.25    0.85
   1 -20  -9   -0.65    0.85
  -1  20   9   -1.06    1.51
   1 -20  -8    0.76    0.68
  -1 -20   8   -0.61    1.03
   1  20  -8    0.29    0.88
  -1  20   8    0.55    0.87
   1 -20  -8   -0.27    0.57
  -1  20   8   -1.01    1.11
   1 -20  -7   -0.09    0.56
   1  20  -7    0.24    0.80
  -1  20   7   -1.59    1.29
  -1 -20   7   -0.27    1.29
   1 -20  -7    0.02    0.52
  -1 -20   7    1.67    1.43
  -1  20   7    0.76    0.69
   1 -20  -6    7.07    1.83
   1  20  -6   10.97    2.68
  -1 -20   6    9.83    2.83
  -1  20   6    8.10    2.49
   1 -20  -6    7.98    1.98
  -1 -20   6    8.44    2.07
  -1  20   6    7.91    2.29
   1 -20  -5    2.52    1.00
  -1  20   5    1.31    0.99
   1  20  -5    2.37    1.29
   1 -20  -5    2.84    0.92
  -1 -20   5    2.75    1.52
   1 -20  -5    4.20    1.42
  -1 -20   5    2.86    1.27
  -1  20   5    0.40    0.77
   1 -20  -4    0.65    0.41
  -1  20   4   -0.19    0.78
   1  20  -4    2.85    1.51
  -1 -20   4    2.70    1.52
   1 -20  -4    1.21    0.60
   1 -20  -4    0.68    0.56
  -1 -20   4    0.26    0.55
  -1  20   4    1.61    1.05
   1 -20  -3   -0.66    0.76
  -1  20   3   -0.15    0.88
   1 -20  -3    0.30    0.41
  -1 -20   3    0.16    0.97
   1 -20  -3   -0.41    0.55
   1  20  -3    0.60    1.05
  -1 -20   3   -0.31    0.69
   1 -20  -3    0.12    0.64
  -1  20   3    0.07    0.58
   1  20  -2   70.78    6.94
   1 -20  -2   65.41    4.31
  -1  20   2   73.45    7.25
   1 -20  -2   62.46    4.57
  -1 -20   2   62.16    5.99
   1 -20  -2   64.60    4.96
   1 -20  -2   66.64    5.44
  -1 -20   2   71.10    5.50
  -1 -20   2   67.55    3.24
   1 -20  -1   18.00    2.42
   1  20  -1   29.48    4.57
   1 -20  -1   17.70    2.76
  -1 -20   1   19.37    3.26
  -1  20   1   30.02    4.67
  -1  20   1   17.76    1.61
   1 -20  -1   18.86    2.98
  -1 -20   1   25.87    3.27
  -1 -20   1   19.58    1.99
  -1 -20   0   29.26    3.77
   1 -20   0   29.63    3.83
  -1  20   0   31.29    4.82
   1 -20   0   23.75    2.73
   1  20   0   31.36    4.57
   1 -20   0   28.66    3.64
  -1 -20   0   33.43    3.61
  -1 -20   0   29.99    2.87
  -1  20  -1    1.64    1.38
   1 -20   1    1.36    0.98
   1  20   1    2.36    1.33
  -1 -20  -1    2.94    1.33
  -1 -20  -1    0.80    0.45
   1  20   1    1.78    0.66
   1 -20   1    1.91    1.31
  -1 -20  -1    2.05    1.00
  -1 -20  -2    1.17    0.52
  -1  20  -2    1.45    1.24
  -1 -20  -2    0.25    0.46
   1 -20   2    0.06    0.59
   1  20   2   -0.14    0.86
   1 -20   2    0.52    0.56
  -1 -20  -2    1.91    1.06
   1  20   2    0.30    0.44
  -1 -20  -2   -0.39    0.88
  -1 -20  -3    8.67    2.22
  -1 -20  -3    7.94    1.37
   1 -20   3   10.65    2.32
   1  20   3    9.15    1.69
  -1 -20  -3   11.99    2.07
   1  20   3    8.12    2.31
   1 -20   3    8.97    2.40
  -1 -20  -3    9.94    1.82
  -1  20  -3    8.25    2.60
  -1 -20  -4    5.98    1.88
  -1 -20  -4    7.21    1.38
  -1  20  -4    9.00    2.66
   1  20   4    2.97    1.53
   1 -20   4    7.29    2.28
   1  20   4    6.59    1.47
   1 -20   4    8.18    2.20
  -1 -20  -4    6.94    1.62
  -1 -20  -5    1.08    0.69
  -1 -20  -5    1.80    0.91
   1  20   5    0.71    0.96
  -1  20  -5   -0.03    1.18
   1 -20   5    1.40    1.06
  -1 -20  -5    0.78    0.63
   1 -20   5    2.64    1.22
   1  20   5    3.68    1.59
  -1 -20  -6    0.78    0.52
  -1 -20  -6    2.41    1.33
   1 -20   6    0.56    1.03
   1  20   6    0.76    0.84
  -1  20  -6    0.11    0.76
  -1 -20  -6    2.13    1.09
   1 -20   6    3.03    1.51
   1  20   6    0.97    1.08
  -1 -20  -7    3.92    1.71
   1 -20   7    5.07    2.23
  -1  20  -7    8.46    2.57
  -1 -20  -7    2.56    1.09
   1 -20   7    3.94    1.68
   1  20   7    1.97    1.03
   1  20   7    3.85    1.40
   1  20   7    1.45    1.21
  -1 -20  -8    6.70    2.31
   1 -20   8    8.40    2.96
  -1  20  -8    9.44    2.53
   1  20   8    7.72    1.75
  -1 -20  -8    8.62    1.97
   1 -20   8    9.17    2.53
   1  20   8   10.95    2.56
   1  20   8    8.70    2.84
  -1  20  -9   -0.94    0.97
  -1 -20  -9    1.34    1.37
   1  20   9   -1.21    1.03
  -1 -20  -9    0.47    0.77
   1  20   9   -0.97    1.21
   1  21  -9    2.48    1.39
   1 -21  -9    2.58    1.53
  -1  21   9    0.80    1.42
   1 -21  -8   -0.23    0.75
  -1  21   8    0.30    0.89
  -1 -21   8    2.49    1.70
   1  21  -8    0.14    0.53
   1 -21  -8   -0.50    0.72
  -1  21   8   -1.37    1.29
   1 -21  -7    0.58    0.85
   1  21  -7    1.24    0.93
  -1 -21   7    0.14    1.19
  -1  21   7    0.55    1.01
   1 -21  -7    2.29    1.12
  -1 -21   7    1.05    0.85
  -1  21   7    0.74    0.72
   1 -21  -6    0.11    0.73
  -1 -21   6    6.38    2.39
   1  21  -6    1.65    1.10
  -1  21   6    3.66    1.72
  -1 -21   6    2.87    1.48
   1 -21  -6    2.97    1.15
  -1  21   6    3.18    1.57
   1 -21  -5    3.30    1.22
  -1 -21   5    4.00    1.89
  -1  21   5    5.63    2.24
   1  21  -5    2.55    1.56
   1 -21  -5    3.78    1.30
  -1 -21   5    3.52    1.37
  -1  21   5    4.23    1.57
   1 -21  -4   -0.15    0.60
   1  21  -4   -0.36    0.78
  -1 -21   4   -1.06    1.10
  -1  21   4   -0.48    1.33
   1 -21  -4   -0.46    0.44
  -1 -21   4    0.95    1.09
  -1  21   4    0.01    0.47
   1 -21  -3   -0.14    0.60
  -1  21   3   -0.09    0.65
   1 -21  -3    1.01    0.60
   1  21  -3    0.90    1.16
  -1 -21   3    1.77    1.30
  -1 -21   3   -0.51    0.83
   1 -21  -3   -1.26    0.97
  -1  21   3   -0.15    0.48
  -1 -21   2   10.16    2.20
   1 -21  -2    9.38    2.14
   1  21  -2   13.65    3.23
   1 -21  -2    9.65    1.96
  -1 -21   2   10.38    2.50
  -1  21   2   12.17    3.13
  -1  21   1   88.63    8.28
   1  21  -1   94.18    8.29
  -1 -21   1   90.02    7.12
   1 -21  -1   94.30    6.63
   1 -21  -1   83.65    5.42
  -1 -21   1   92.68    6.40
   1 -21  -1   83.81    6.41
  -1  21   0    7.13    2.63
   1 -21   0    5.33    1.68
  -1 -21   0    8.05    2.11
   1  21   0    9.87    2.86
  -1 -21   0    4.73    1.42
   1 -21   0    5.52    1.68
  -1 -21   0    4.59    1.16
  -1  21  -1   16.17    3.52
   1  21   1   15.02    3.26
   1 -21   1   15.81    2.99
  -1 -21  -1    9.52    2.05
  -1 -21  -1   12.69    2.32
   1 -21   1   14.87    2.75
   1  21   1   12.26    1.82
  -1 -21  -1   13.46    2.17
  -1 -21  -2   14.32    2.68
  -1  21  -2   13.19    3.31
   1  21   2   14.75    3.20
   1 -21   2   14.66    3.01
  -1 -21  -2   14.95    2.52
  -1 -21  -2   14.11    2.36
   1 -21   2   14.54    2.82
   1  21   2   17.48    2.26
  -1 -21  -2   10.74    2.12
  -1 -21  -3    5.20    1.72
   1  21   3    6.50    1.42
  -1 -21  -3    6.45    1.61
   1 -21   3    5.79    1.84
  -1 -21  -3    8.38    1.78
  -1  21  -3    6.25    2.28
   1  21   3    6.62    2.22
   1 -21   3    7.08    2.20
  -1 -21  -4   -0.69    1.05
   1  21   4   -0.21    0.70
  -1  21  -4   -0.16    0.85
   1 -21   4    1.04    1.20
   1 -21   4    0.42    0.82
  -1 -21  -4    0.80    0.59
  -1 -21  -5    0.63    0.87
  -1  21  -5    0.59    1.13
   1  21   5   -0.12    0.79
   1 -21   5   -1.17    1.53
   1 -21   5    1.92    1.31
  -1 -21  -5   -0.30    0.67
   1  21   5   -0.65    0.91
  -1 -21  -6   -0.23    0.68
   1 -21   6   -1.17    0.97
   1  21   6   -0.52    0.83
  -1  21  -6   -0.95    1.05
   1 -21   6    0.89    0.90
  -1 -21  -6    0.43    0.66
   1  21   6    0.06    0.63
  -1 -21  -7    2.05    1.44
   1 -21   7    1.81    1.34
   1  21   7    3.45    1.28
  -1 -21  -7    2.16    1.10
   1 -21   7    3.47    1.49
   1  21   7    1.33    1.20
   1  21   7    3.91    1.50
  -1 -21  -8    0.85    1.06
  -1  21  -8    0.50    1.03
   1 -21   8    1.12    1.05
  -1 -21  -8    1.28    0.89
   1  21   8   -0.51    0.65
   1 -21   8   -0.85    1.24
   1  21   8   -1.05    1.08
   1  21   8    2.67    1.54
  -1 -21  -9    1.13    1.08
  -1  21  -9    1.23    1.21
  -1 -21  -9   -0.18    0.52
   1  21   9    0.09    0.81
   1  21   9    2.29    1.29
   1 -22  -9    0.56    0.84
  -1  22   9   -1.03    1.17
   1  22  -8    4.74    1.98
   1 -22  -8    4.05    1.58
  -1  22   8    5.93    2.22
   1 -22  -7    0.93    0.84
  -1 -22   7   -1.22    1.72
   1  22  -7   -0.86    0.99
  -1  22   7   -2.07    1.51
   1 -22  -7    0.63    0.75
  -1 -22   7    0.61    0.96
  -1  22   7   -0.39    0.83
   1 -22  -6    0.71    0.74
   1  22  -6    0.19    0.67
  -1 -22   6    1.60    1.58
  -1  22   6   -0.36    0.81
  -1 -22   6    0.33    0.73
   1 -22  -6    1.37    0.90
  -1  22   6   -0.89    1.08
   1 -22  -5    0.35    0.57
   1  22  -5   -0.85    1.19
  -1 -22   5   -0.20    0.74
  -1  22   5   -0.37    1.19
  -1 -22   5    0.91    0.87
   1 -22  -5    1.24    1.01
  -1  22   5    1.60    1.01
  -1  22   4    7.77    2.60
  -1 -22   4    5.71    2.06
   1  22  -4    5.33    2.13
  -1 -22   4   11.07    2.41
   1 -22  -4    5.93    1.74
  -1  22   4    6.76    1.90
   1 -22  -3    4.77    1.49
  -1 -22   3    2.77    1.19
   1  22  -3    5.49    2.15
  -1 -22   3    2.72    1.47
  -1  22   3    7.86    2.63
  -1 -22   2    0.27    0.70
   1 -22  -2    1.63    1.14
  -1  22   2   -0.09    1.01
   1  22  -2    0.17    0.87
   1 -22  -2    1.47    0.94
  -1 -22   2    0.72    0.91
   1  22  -1   39.56    5.53
  -1  22   1   37.64    5.47
   1 -22  -1   26.59    3.57
  -1 -22   1   34.36    4.52
  -1 -22   1   31.64    3.84
   1 -22  -1   32.27    4.06
   1 -22   0   20.03    3.33
  -1  22   0   31.75    5.09
   1  22   0   30.08    4.75
  -1 -22   0   26.63    3.81
   1 -22   0   25.82    3.70
  -1 -22   0   26.12    3.42
   1 -22   1    0.99    0.88
   1  22   1    2.09    1.43
  -1  22  -1    4.58    2.27
  -1 -22  -1    1.35    1.12
   1 -22   1    1.62    0.97
   1  22   1    1.99    0.84
  -1 -22  -1    3.27    1.26
  -1 -22  -1    1.10    0.73
  -1 -22  -2    1.57    0.91
  -1  22  -2   -0.95    1.22
   1 -22   2    1.59    1.25
  -1 -22  -2   -0.37    0.50
   1  22   2    2.51    1.51
   1  22   2    0.13    0.61
  -1 -22  -2    1.68    0.90
   1 -22   2   -0.43    0.71
  -1 -22  -2    0.82    0.80
  -1 -22  -3    1.46    0.99
   1  22   3    5.37    2.07
   1 -22   3    4.18    1.64
  -1  22  -3    6.32    2.16
   1 -22   3    6.00    1.78
  -1 -22  -3    4.57    1.50
  -1 -22  -3    4.54    1.55
  -1 -22  -4   10.73    2.54
   1 -22   4   11.82    2.65
  -1 -22  -4   13.34    2.34
   1  22   4   10.09    2.74
   1 -22   4   11.83    3.12
  -1  22  -4   14.90    3.58
  -1 -22  -5    0.58    0.88
   1 -22   5   -0.30    0.91
   1  22   5   -0.98    1.03
  -1  22  -5    0.99    1.12
   1 -22   5   -0.77    0.64
  -1 -22  -5    0.08    0.61
  -1 -22  -6    0.84    0.85
   1 -22   6    4.32    1.91
  -1  22  -6    3.68    1.89
   1  22   6    1.49    1.20
  -1 -22  -6    2.28    1.06
   1 -22   6    4.92    1.80
   1  22   6    2.18    1.33
  -1 -22  -7   -0.30    1.13
  -1  22  -7   -0.11    0.97
   1 -22   7    0.75    1.15
  -1 -22  -7    0.02    0.51
   1 -22   7   -0.64    0.91
   1  22   7    0.06    0.54
   1  22   7    0.17    0.52
   1  22   7   -2.14    1.45
  -1 -22  -8    4.48    2.04
  -1  22  -8    0.85    0.81
   1 -22   8    0.95    0.92
   1  22   8    1.00    0.82
  -1 -22  -8    1.77    0.96
   1  22   8    3.20    1.47
   1  22   8    0.28    0.85
  -1  22  -9   -0.09    0.76
  -1  23   9    3.92    1.93
  -1  23   8   -0.64    0.92
  -1 -23   7    0.55    1.08
   1  23  -7   -0.88    1.19
  -1  23   7   -2.56    1.77
   1 -23  -7   -0.49    0.77
  -1 -23   7    1.00    0.88
  -1  23   7   -0.69    0.91
   1  23  -6    8.31    2.52
  -1 -23   6    7.21    2.51
  -1  23   6    7.71    2.67
   1 -23  -6    9.24    2.26
  -1 -23   6    8.88    2.40
  -1  23   6    7.79    2.32
  -1 -23   5    1.27    1.30
  -1  23   5    0.32    1.10
  -1 -23   5    0.55    0.81
   1 -23  -5   -0.21    0.56
  -1  23   4    0.00    1.04
  -1 -23   4    1.59    1.51
   1  23  -4    2.85    1.66
   1 -23  -4   -0.18    0.70
  -1 -23   4    0.86    0.87
  -1  23   3   16.67    3.83
  -1 -23   3   16.85    3.46
   1  23  -3   16.64    3.65
   1 -23  -3   14.71    2.80
  -1 -23   3   16.03    2.91
   1  23  -2    2.21    1.40
   1 -23  -2    1.54    1.01
  -1 -23   2   -0.78    1.38
  -1  23   2    1.57    1.40
   1 -23  -2    0.51    0.73
  -1 -23   2    2.25    1.04
  -1  23   1    4.01    1.93
   1 -23  -1    3.42    1.42
  -1 -23   1    3.43    1.51
   1  23  -1    3.32    1.61
   1 -23  -1    4.13    1.60
  -1 -23   1    2.78    1.32
  -1  23   0    2.27    1.55
   1  23   0   -0.81    1.28
   1 -23   0    0.55    0.87
  -1 -23   0    2.24    1.43
   1 -23   0    1.33    1.08
  -1 -23   0    0.85    0.72
   1  23   1   16.58    3.61
  -1  23  -1   12.95    3.44
   1 -23   1   13.83    3.02
  -1 -23  -1   19.84    3.28
   1  23   1   16.37    2.22
   1 -23   1   15.28    3.01
  -1 -23  -1   13.93    2.61
  -1 -23  -2   13.41    2.64
  -1  23  -2    7.93    2.69
   1 -23   2   11.07    2.80
  -1 -23  -2   13.85    2.59
   1  23   2   11.91    3.04
   1 -23   2   11.78    2.60
  -1 -23  -2   13.19    2.50
  -1 -23  -2    8.93    2.01
  -1 -23  -3    5.97    1.83
   1  23   3    7.97    2.58
  -1  23  -3   10.19    3.05
   1 -23   3    7.85    2.56
   1 -23   3    7.95    2.20
  -1 -23  -3    8.65    1.99
  -1 -23  -3    6.24    1.80
  -1 -23  -4    3.21    1.44
  -1 -23  -4    1.08    0.85
   1 -23   4    1.83    1.24
  -1  23  -4    1.07    1.34
   1 -23   4    1.36    1.19
   1  23   4    3.61    1.78
  -1 -23  -5    0.89    1.04
   1  23   5    0.14    1.07
   1 -23   5    0.99    1.38
  -1  23  -5    1.92    1.53
  -1 -23  -5    3.53    1.31
   1 -23   5    3.37    1.55
  -1 -23  -6    3.68    1.77
   1  23   6    3.52    1.73
  -1  23  -6    1.35    1.44
   1 -23   6    1.36    1.65
   1 -23   6    0.59    0.71
  -1 -23  -6    2.03    1.00
   1  23   6    2.15    1.43
  -1 -23  -7    1.44    1.29
   1 -23   7    0.11    1.03
  -1  23  -7    4.88    2.10
   1  23   7    1.86    1.02
  -1 -23  -7    1.43    0.95
   1 -23   7    1.41    0.96
   1  23   7    1.58    1.20
   1  23   7    1.95    1.11
  -1 -23  -8   -1.82    1.37
  -1  23  -8    0.83    1.10
  -1 -23  -8   -0.08    0.63
   1  23   8   -1.47    1.11
   1  23   8   -0.97    1.14
  -1  24   7   -1.99    1.51
  -1 -24   7   -1.21    1.00
   1  24  -6    1.62    1.21
  -1 -24   6    5.04    2.43
  -1  24   6    1.42    1.17
   1 -24  -6    2.12    1.15
  -1 -24   6    2.24    1.31
   1  24  -5    0.32    1.05
  -1 -24   5    1.08    1.69
  -1  24   5    0.22    0.83
  -1 -24   5    1.06    1.05
   1 -24  -5   -0.39    0.97
  -1  24   4    7.57    2.70
  -1 -24   4    3.72    1.94
   1  24  -4    4.77    1.97
  -1 -24   4    5.28    1.80
   1 -24  -4    3.66    1.52
   1  24  -3   -0.33    1.33
  -1  24   3   -0.42    0.84
  -1 -24   3    0.91    1.54
   1 -24  -3   -0.69    1.00
  -1 -24   3    0.15    0.70
  -1  24   2    8.33    2.79
  -1 -24   2    8.46    2.53
   1  24  -2    9.90    3.03
   1 -24  -2   11.17    2.51
  -1 -24   2   11.01    2.41
   1  24  -1   -0.93    1.41
   1 -24  -1    0.30    0.62
  -1 -24   1    1.02    1.22
  -1  24   1    0.01    1.14
   1 -24  -1    0.20    0.80
  -1 -24   1   -0.68    1.00
  -1  24   0    2.31    1.65
   1  24   0    1.72    1.32
  -1 -24   0    1.49    1.35
   1 -24   0    0.05    0.62
   1 -24   0    2.12    1.09
   1  24   0    3.39    1.05
  -1 -24   0    1.78    1.02
   1  24   1   28.00    4.82
  -1  24  -1   22.97    4.63
   1 -24   1   21.55    3.77
  -1 -24  -1   23.98    3.68
  -1 -24  -1   22.63    3.38
   1 -24   1   25.14    3.87
  -1  24  -2    2.92    1.77
   1  24   2    1.22    1.29
   1 -24   2    3.94    1.77
  -1 -24  -2    1.72    1.05
   1 -24   2    4.06    1.72
   1  24   3    0.26    1.14
   1 -24   3   -0.18    1.03
  -1  24  -3    1.91    1.70
   1 -24   3    0.32    0.75
  -1 -24  -3    1.50    1.10
  -1 -24  -4    1.14    0.96
   1  24   4   -0.58    0.94
   1 -24   4    0.79    0.94
  -1  24  -4    1.87    1.39
   1 -24   4    1.71    1.28
  -1 -24  -4    1.64    1.01
  -1 -24  -4    1.38    1.05
  -1 -24  -5    1.00    1.17
   1 -24   5    0.60    0.81
  -1 -24  -5   -0.49    0.62
   1  24   5   -0.47    1.08
   1 -24   5    0.91    1.04
  -1  24  -5   -1.05    1.51
  -1 -24  -6    2.64    1.48
   1 -24   6   -2.15    1.65
  -1  24  -6    2.25    1.55
   1 -24   6    3.51    1.67
  -1 -24  -6    1.89    1.06
  -1 -24  -7    1.03    1.20
  -1 -24  -7   -0.35    0.62
   1  24   7    0.41    0.63
   1  24   7    0.19    1.00
   1  24   7   -0.47    0.91
  -1 -24  -8   -0.53    0.89
   1  24   8   -0.12    0.86
   1  24   8    0.30    0.84
  -1  25   7    3.55    2.16
  -1 -25   7    1.70    1.22
  -1  25   6    0.04    0.78
  -1 -25   6    5.06    1.81
  -1  25   5   -0.72    1.02
   1  25  -5   -0.20    1.04
  -1 -25   5    0.04    1.36
  -1 -25   5    2.64    1.36
   1 -25  -5    2.24    1.40
  -1  25   4    1.11    1.20
   1  25  -4    0.68    0.93
  -1 -25   4   -0.29    0.69
   1 -25  -4   -0.37    0.91
  -1 -25   4    1.21    0.97
  -1  25   3    1.74    1.28
   1  25  -3    3.01    1.67
  -1 -25   3    2.24    1.74
   1 -25  -3    3.89    1.58
  -1 -25   3    2.13    1.50
  -1  25   2    2.53    2.01
   1  25  -2   -0.22    0.73
  -1 -25   2    0.38    0.95
  -1 -25   2    2.28    1.14
   1 -25  -2    1.56    1.00
   1 -25  -1    3.45    1.48
   1  25  -1    5.51    2.25
  -1  25   1    3.40    2.02
  -1 -25   1    2.81    1.62
   1 -25  -1    5.87    1.89
  -1 -25   1    5.32    1.76
   1 -25   0    4.48    1.77
  -1  25   0    4.10    2.13
  -1 -25   0    7.40    2.28
   1  25   0    3.77    1.78
   1 -25   0    3.96    1.61
  -1 -25   0    3.58    1.39
  -1  25  -1   15.34    3.91
   1  25   1   15.44    3.68
   1 -25   1   10.99    2.68
  -1 -25  -1   11.62    2.61
   1 -25   1   12.20    2.82
  -1 -25  -1   15.00    2.81
   1  25   2    5.63    2.18
  -1  25  -2    4.25    1.98
   1 -25   2    3.77    1.82
  -1 -25  -2    5.77    1.87
   1 -25   2    4.04    1.68
   1  25   3    0.25    0.93
  -1  25  -3    0.14    1.32
   1 -25   3   -0.01    1.09
  -1 -25  -3    2.51    1.25
   1 -25   3   -0.30    0.85
   1  25   4    0.49    0.96
  -1  25  -4   -0.20    0.91
  -1 -25  -4    0.54    0.54
   1 -25   4   -0.79    1.08
   1  25   5   -0.09    0.66
  -1  25  -5    0.54    1.10
   1 -25   5   -0.16    1.07
   1 -25   5    0.62    0.80
  -1 -25  -5    1.18    0.98
  -1 -25  -6   -0.22    0.91
   1 -25   6    1.56    1.17
  -1 -25  -7   -0.48    0.64
   1  25   7    0.63    0.77
   1  25   7    0.21    0.67
  -1  26   6    1.79    1.47
  -1 -26   6    2.54    1.30
   1 -26  -5    0.57    0.96
  -1 -26   5   -0.74    0.89
   1  26  -4    4.15    1.97
  -1 -26   4    1.87    1.17
  -1  26   4    4.45    2.46
  -1 -26   4    3.35    1.43
   1 -26  -4    3.37    1.50
  -1  26   3    0.71    1.25
   1  26  -3    2.26    1.90
  -1 -26   3   -0.88    1.30
  -1 -26   3    0.79    0.82
   1 -26  -3   -0.05    0.67
  -1  26   2   13.14    3.74
   1  26  -2   18.88    4.16
  -1 -26   2   11.26    2.94
  -1 -26   2   14.55    2.91
   1 -26  -2   13.53    2.92
  -1  26   1   -2.78    1.81
  -1 -26   1   -0.90    1.26
   1  26  -1    0.02    0.82
   1 -26  -1   -0.62    1.02
  -1 -26   1    0.42    0.83
  -1  26   0   -0.27    0.84
   1  26   0   -0.61    0.97
   1 -26   0   -0.66    1.09
  -1 -26   0    0.52    0.81
   1 -26   0    0.27    0.75
  -1 -26   0    0.90    1.03
  -1  26  -1    9.30    3.19
   1  26   1    9.85    2.97
   1 -26   1    6.26    2.23
  -1 -26  -1    6.59    2.02
   1 -26   1   11.38    2.75
   1 -26   2    0.53    1.40
  -1  26  -2   -1.39    1.51
   1  26   2   -2.61    1.72
   1 -26   2    0.88    0.72
  -1 -26  -2    0.05    0.58
   1  26   3    1.35    1.09
   1 -26   3   -1.92    1.48
  -1  26  -3    0.46    0.99
   1 -26   3    0.02    0.69
  -1 -26  -3    1.16    1.13
  -1  26  -4    0.65    1.25
   1  26   4   -0.11    0.97
   1 -26   4    2.75    1.85
  -1 -26  -4    2.22    1.11
   1 -26   4    2.77    1.66
   1  26   5    0.41    0.78
   1 -26   5    0.13    0.84
  -1 -26  -5   -0.56    0.94
  -1 -26  -6    3.59    1.45
   1  26   7   -1.32    1.15
  -1 -27   5    1.17    1.32
  -1  27   4   -1.59    1.52
  -1 -27   4   -0.96    1.80
  -1 -27   4   -0.29    0.59
  -1  27   3    2.35    1.72
  -1 -27   3    5.18    2.08
   1 -27  -3    6.29    2.11
  -1 -27   3    3.87    1.69
  -1  27   2   -1.05    1.29
   1  27  -2   -0.77    1.14
  -1 -27   2   -0.86    1.23
  -1 -27   2   -0.85    0.90
   1 -27  -2   -1.39    1.23
  -1  27   1    1.57    1.56
  -1 -27   1    0.34    0.97
   1  27  -1    1.46    1.55
   1 -27  -1    3.55    1.65
  -1 -27   1    3.83    1.79
  -1  27   0   11.24    3.58
   1  27   0   13.48    3.59
   1 -27   0    6.19    2.08
  -1 -27   0    7.08    2.29
  -1 -27   0    9.87    2.42
   1 -27   0    5.61    2.03
   1  27   1   -0.67    1.19
   1 -27   1    1.26    1.17
  -1  27  -1   -0.71    1.31
   1 -27   1    1.55    1.07
  -1 -27  -1    0.81    1.00
   1  27   2    3.79    1.86
   1 -27   2    3.16    1.76
  -1  27  -2    3.16    1.99
  -1 -27  -2    3.73    1.62
   1 -27   2    3.07    1.56
   1 -27   3    0.20    0.94
   1  27   3    3.72    1.92
  -1 -27  -3    0.89    0.85
   1 -27   3    4.78    1.91
   1 -27   4    0.16    0.80
  -1 -27  -4    0.83    0.85
   1  27   5    1.38    1.35
  -1 -27  -5    1.74    1.14
  -1 -28   4    0.38    0.76
  -1 -28   3    0.08    0.78
  -1 -28   3   -0.23    0.61
  -1 -28   2    1.62    1.41
  -1 -28   2    0.69    0.63
   1 -28  -2    0.56    0.84
  -1 -28   1    4.25    1.83
   1 -28  -1    3.99    1.74
  -1 -28   1    5.66    2.00
   1 -28   0    0.07    0.64
  -1 -28   0   -1.90    1.22
   1  28   1    1.47    1.42
   1 -28   1   -0.65    0.88
   1 -28   1   -0.72    0.95
  -1 -28  -1    1.51    1.16
   1 -28   2   -1.20    1.49
   1  28   2    2.07    2.05
   1 -28   2    0.83    1.04
  -1 -28  -2    0.03    0.93
   1 -28   3    0.77    1.03
   1  28   3   -0.26    1.13
  -1 -28  -3   -0.23    0.59
   1  28   4    0.01    0.80
  -1 -28  -4   -0.02    0.89
   1  28   5    1.39    1.70
  -1 -29   3    4.67    1.84
  -1 -29   2    0.12    0.93
  -1 -29   2    0.52    0.82
  -1 -29   1   -0.54    1.04
  -1 -29   1   -1.15    1.04
  -1 -29   0    0.22    0.84
   1 -29   1    0.11    0.64
  -1 -29  -1    0.32    0.71
   1 -29   2   -2.79    1.92
  -1 -29  -2    0.31    0.52
  -1 -29  -3    0.25    0.79
  -1 -30   1    0.63    0.73
  -1 -30   0    0.89    0.95
  -1 -30  -1    0.07    0.71
   2   0 -13    0.20    0.49
  -2   0  13    0.55    1.08
   2   0 -12    1.61    0.99
   2   0 -12    1.16    0.89
  -2   0  12    0.82    0.92
  -2   0  12    2.83    1.71
   2   0 -12    1.90    1.04
   2   0 -11   -0.73    0.68
   2   0 -11    0.42    0.79
  -2   0  11    0.30    0.71
   2   0 -11    0.64    0.71
  -2   0  11    0.37    0.71
   2   0 -10   21.58    2.78
   2   0 -10   24.70    2.59
  -2   0  10   23.68    3.17
   2   0 -10   30.48    3.24
  -2   0  10   26.50    4.17
   2   0 -10   29.02    3.06
  -2   0  10   27.97    3.79
  -2   0   9    1.26    0.83
   2   0  -9   -0.55    0.70
   2   0  -9   -0.08    0.56
   2   0  -9   -0.18    0.35
  -2   0   9   -0.55    0.74
   2   0  -9   -0.24    0.37
  -2   0   9   -0.30    0.70
   2   0  -8   11.96    1.72
   2   0  -8   13.16    1.79
   2   0  -8   12.72    1.91
  -2   0   8   14.26    2.29
   2   0  -8   13.57    1.85
  -2   0   8    9.57    2.14
   2   0  -7    0.01    0.35
   2   0  -7   -0.33    0.55
  -2   0   7    0.35    0.81
   2   0  -7    0.78    0.50
  -2   0   7    0.60    0.68
   2   0  -6  286.84    8.69
   2   0  -6  281.70    8.33
  -2   0   6  257.75    9.62
   2   0  -6  280.00    8.18
  -2   0   6  306.28    9.44
   2   0  -5   -0.14    0.46
   2   0  -5   -0.15    0.36
  -2   0   5    0.40    0.59
   2   0  -5   -0.08    0.38
   2   0  -4   33.13    2.18
   2   0  -4   27.08    1.81
   2   0  -4   26.86    2.00
  -2   0   4   26.42    1.96
  -2   0   4   26.24    1.77
   2   0  -4   27.96    1.84
  -2   0   4   25.90    2.11
  -2   0   3    0.30    0.31
  -2   0   3   -0.20    0.36
   2   0  -3    0.18    0.15
  -2   0   3   -0.12    0.23
   2   0  -3    0.47    0.37
   2   0  -3   -0.19    0.30
  -2   0   3   -0.19    0.42
   2   0  -3   -0.03    0.08
  -2   0   3    0.13    0.15
   2   0  -3    0.17    0.16
  -2   0   2 1627.39   27.63
  -2   0   2 1672.04   28.08
  -2   0   2 1643.55   28.27
   2   0  -2 1684.91   28.40
   2   0  -2 1692.12   28.19
   2   0  -2 1680.32   26.64
  -2   0   2 1690.32   26.51
  -2   0   2 1630.29   26.78
  -2   0   2 1737.64   27.80
   2   0  -2 1661.33   27.57
   2   0  -2 1732.57   26.91
  -2   0   1   -0.07    0.16
  -2   0   1   -0.03    0.17
   2   0  -1    0.39    0.32
  -2   0   1    0.21    0.31
   2   0  -1   -0.13    0.22
   2   0  -1   -0.15    0.23
   2   0  -1   -0.12    0.18
  -2   0   1    0.30    0.17
   2   0  -1   -0.20    0.26
  -2   0   1    0.04    0.08
   2   0  -1    0.02    0.07
   2   0   0   62.78    2.44
  -2   0   0   61.85    2.49
   2   0   0   59.35    2.50
  -2   0   0   60.57    2.49
  -2   0   0   57.40    2.35
   2   0   0   59.96    2.73
  -2   0   0   62.67    1.72
  -2   0   0   63.57    2.48
   2   0   0   61.40    2.72
   2   0   0   59.65    1.75
   2   0   0   61.34    2.59
   2   0   0   62.01    1.98
   2   0   0   59.58    2.44
  -2   0   0   57.15    2.37
  -2   0   0   60.75    1.78
   2   0   0   58.51    2.66
  -2   0   0   63.09    2.50
  -2   0  -1    0.04    0.14
   2   0   1    0.01    0.17
  -2   0  -1   -0.03    0.26
  -2   0  -1   -0.08    0.15
   2   0   1   -0.01    0.18
  -2   0  -1    0.09    0.18
   2   0   1   -0.35    0.43
  -2   0  -1    0.19    0.25
   2   0   1    0.14    0.15
  -2   0  -1    0.15    0.13
   2   0   1   -0.27    0.39
   2   0   1   -0.09    0.13
  -2   0  -1   -0.06    0.24
   2   0   1   -0.09    0.26
  -2   0  -1    0.36    0.21
  -2   0  -1    0.11    0.21
  -2   0  -1    0.15    0.28
   2   0   1   -0.35    0.33
  -2   0  -1    0.01    0.06
  -2   0  -1    0.06    0.33
  -2   0  -2  462.51    8.43
   2   0   2  451.42    8.46
  -2   0  -2  443.71    8.91
  -2   0  -2  460.85    9.37
  -2   0  -2  444.82   10.59
  -2   0  -2  462.21   11.37
   2   0   2  453.90   10.99
  -2   0  -2  450.93   10.92
   2   0   2  461.31   11.33
  -2   0  -2  436.59    9.75
  -2   0  -2  453.22    9.63
   2   0   2  450.60    9.87
  -2   0  -2  477.59   11.80
  -2   0  -2  429.83    8.12
  -2   0  -2  460.92   10.56
   2   0   3   -0.03    0.09
  -2   0  -3    0.01    0.08
  -2   0  -3    0.10    0.13
  -2   0  -3    0.20    0.34
  -2   0  -3    0.27    0.42
  -2   0  -3   -0.04    0.13
  -2   0  -3    0.35    0.38
   2   0   3    0.26    0.26
  -2   0  -3    0.81    0.57
  -2   0  -3   -0.15    0.31
  -2   0  -3   -0.21    0.22
   2   0   3   -0.02    0.33
   2   0   3    0.12    0.24
  -2   0  -3    0.50    0.42
  -2   0  -3    0.15    0.22
  -2   0  -3   -0.63    0.55
   2   0   3   -0.07    0.32
   2   0   3   -0.24    0.43
  -2   0  -4   68.23    4.48
  -2   0  -4   63.34    3.29
  -2   0  -4   65.31    3.97
   2   0   4   60.04    3.53
   2   0   4   62.44    4.03
  -2   0  -4   59.12    3.34
   2   0   4   62.99    4.24
   2   0   4   63.28    3.28
   2   0   4   67.00    4.07
  -2   0  -4   63.54    2.73
  -2   0  -5   -0.04    0.52
   2   0   5    0.41    0.45
  -2   0  -5   -0.19    0.32
   2   0   5   -0.17    0.47
   2   0   5    0.73    0.70
  -2   0  -5   -0.02    0.27
   2   0   5    0.52    0.40
   2   0   5    0.80    0.62
  -2   0  -6  384.04   12.94
   2   0   6  375.15   11.23
  -2   0  -6  382.07   10.86
   2   0   6  402.51   10.61
   2   0   6  360.85   13.25
  -2   0  -6  364.68    9.60
   2   0   6  366.44   12.34
   2   0   7   -0.07    0.36
  -2   0  -7   -0.08    0.39
  -2   0  -7   -0.11    0.53
   2   0   7   -0.41    0.49
  -2   0  -7    0.35    0.29
   2   0   7   -0.31    0.61
  -2   0  -8   36.82    3.99
   2   0   8   33.97    3.30
  -2   0  -8   31.27    3.15
   2   0   8   33.19    4.31
  -2   0  -8   33.82    2.86
   2   0   8   32.40    3.77
   2   0   9    0.03    0.64
  -2   0  -9   -0.18    0.56
  -2   0  -9   -0.55    1.04
   2   0   9   -0.34    0.57
  -2   0  -9   -0.66    0.72
   2   0   9    0.36    0.76
  -2   0 -10   35.47    3.82
   2   0  10   32.54    3.55
  -2   0 -10   28.96    3.92
  -2   0 -10   35.92    3.40
   2   0  10   26.41    4.47
   2   0  10   35.34    4.54
  -2   0 -11    2.54    1.29
  -2   0 -11   -1.00    1.01
   2   0  11    0.15    0.87
  -2   0 -11    1.73    0.98
   2   0  11   -2.28    1.52
  -2   0 -12    1.19    1.03
  -2   0 -12    5.68    1.85
   2   0  12    5.68    2.36
  -2   0 -12    3.03    1.15
   2   0  12    4.74    1.97
   2   0  13    0.05    1.13
   2   1 -13    2.38    1.18
   2  -1 -13    5.08    1.67
  -2  -1  13    2.86    1.61
  -2   1  13    3.82    1.86
   2  -1 -12    0.65    0.72
   2   1 -12    0.61    0.73
   2  -1 -12    0.61    0.83
   2   1 -12   -0.35    0.60
   2   1 -12    1.07    0.85
  -2   1  12   -0.96    1.57
  -2   1  12   -0.98    1.17
  -2  -1  12   -0.79    0.89
   2  -1 -12    1.94    1.00
  -2  -1  12   -2.42    1.63
   2  -1 -11    2.12    0.98
   2   1 -11    2.31    0.98
   2   1 -11    2.44    1.04
   2  -1 -11    1.24    0.87
  -2  -1  11    1.35    1.02
  -2   1  11    0.18    0.66
  -2  -1  11    1.09    0.95
   2   1 -11    0.84    0.61
   2  -1 -11    2.27    1.01
  -2   1  11    1.43    1.18
  -2  -1  10    0.94    0.97
   2   1 -10    0.13    0.44
   2  -1 -10    0.15    0.49
   2   1 -10   -0.26    0.43
   2  -1 -10   -0.21    0.48
   2  -1 -10   -0.28    0.81
   2   1 -10    1.24    0.90
  -2   1  10   -0.97    0.96
   2   1 -10    0.88    0.70
   2  -1 -10    0.21    0.49
  -2   1  10    1.07    1.05
  -2  -1  10    0.08    0.66
  -2  -1  10   -0.63    0.77
   2  -1  -9    0.64    0.59
   2   1  -9    0.54    0.41
  -2   1   9    0.92    0.62
  -2  -1   9    1.29    0.85
   2  -1  -9   -0.90    0.82
   2  -1  -9    0.59    0.47
   2   1  -9    1.88    0.77
   2   1  -9   -0.45    0.51
   2  -1  -9   -0.32    0.57
   2   1  -9    0.27    0.50
  -2   1   9   -0.40    0.82
  -2   1   9   -0.01    0.64
  -2  -1   9    0.91    0.90
  -2  -1   9    0.23    0.50
   2  -1  -8   14.42    1.87
   2   1  -8   13.61    1.98
   2   1  -8   13.61    1.77
   2  -1  -8   12.92    1.79
   2  -1  -8   13.98    1.98
  -2   1   8   17.08    2.50
   2  -1  -8   12.74    1.81
  -2  -1   8   12.61    2.42
  -2   1   8   11.43    2.37
   2   1  -8   15.00    1.93
  -2  -1   8   14.06    2.27
   2  -1  -7   45.49    3.24
   2   1  -7   46.08    3.37
   2   1  -7   42.79    3.01
   2  -1  -7   44.16    3.35
   2  -1  -7   47.64    3.17
  -2   1   7   40.76    4.00
  -2  -1   7   37.83    3.70
  -2   1   7   44.50    3.70
   2   1  -7   44.56    3.12
   2  -1  -7   46.89    3.21
  -2  -1   7   43.15    3.62
   2   1  -6   10.17    1.52
   2   1  -6   11.39    1.25
   2   1  -6   12.25    1.52
   2  -1  -6   11.37    1.51
   2  -1  -6    9.96    1.50
   2  -1  -6    9.37    1.29
  -2   1   6    9.75    1.81
  -2  -1   6   11.40    1.86
   2  -1  -6   10.43    1.39
   2   1  -6   10.73    1.38
  -2  -1   6   13.81    1.81
   2  -1  -5   83.26    4.00
   2   1  -5   78.45    3.35
   2   1  -5   85.53    4.00
   2   1  -5   84.12    3.84
   2  -1  -5   80.26    3.88
  -2  -1   5   70.55    4.12
  -2   1   5   80.06    4.55
   2  -1  -5   84.87    3.71
  -2  -1   5   88.60    4.19
   2   1  -5   85.86    3.74
   2  -1  -4   37.12    2.37
   2   1  -4   40.05    2.42
  -2   1   4   36.03    2.08
   2   1  -4   43.49    2.30
   2  -1  -4   34.19    2.31
   2   1  -4   40.11    2.40
   2   1  -4   37.00    1.20
  -2   1   4   33.02    2.51
  -2  -1   4   36.83    2.12
   2   1  -4   36.92    2.15
   2  -1  -4   38.41    2.19
  -2  -1   4   33.49    2.31
  -2   1   3   36.50    2.25
  -2  -1   3   40.05    2.37
  -2   1   3   39.98    2.17
   2   1  -3   42.06    2.23
  -2   1   3   44.34    2.40
   2   1  -3   43.97    2.41
   2  -1  -3   42.05    2.42
  -2  -1   3   37.14    2.21
   2  -1  -3   45.14    2.33
   2   1  -3   45.44    2.30
   2   1  -3   44.48    1.52
  -2   1   3   40.59    2.00
   2  -1  -3   50.00    2.42
   2   1  -3   44.08    2.21
  -2  -1   3   41.14    1.98
   2  -1  -3   44.51    2.08
  -2  -1   3   43.43    2.32
   2   1  -3   44.29    2.04
  -2   1   3   39.98    2.32
  -2  -1   2   35.31    1.86
  -2   1   2   33.96    1.92
  -2   1   2   31.11    1.76
   2   1  -2   35.88    2.03
  -2   1   2   34.82    2.01
  -2  -1   2   32.12    1.99
   2  -1  -2   32.53    1.99
   2   1  -2   36.20    1.99
   2  -1  -2   34.02    1.41
  -2   1   2   35.76    1.43
   2   1  -2   37.27    1.55
   2   1  -2   34.22    1.51
  -2   1   2   33.39    1.53
   2   1  -2   34.03    1.80
   2  -1  -2   33.71    1.75
  -2  -1   2   37.76    1.88
   2  -1  -2   32.61    1.54
  -2   1   2   33.72    1.86
  -2   1   1   76.59    2.93
   2  -1  -1   76.52    3.00
  -2   1   1   78.05    2.96
   2   1  -1   82.78    3.04
  -2  -1   1   76.22    2.99
   2   1  -1   78.59    2.93
   2   1  -1   78.04    2.99
  -2  -1   1   80.40    2.58
   2   1  -1   81.70    2.70
   2  -1  -1   75.01    2.53
  -2   1   1   80.40    2.61
   2   1  -1   78.15    1.95
   2   1  -1   76.04    2.90
  -2   1   1   79.25    2.07
   2  -1  -1   75.49    2.17
   2  -1  -1   75.42    2.64
  -2  -1   1   80.92    2.75
  -2   1   1   80.78    2.62
  -2   1   0  201.91    5.27
   2   1   0  215.77    5.43
   2  -1   0  204.97    5.52
   2   1   0  209.61    5.85
   2  -1   0  198.75    5.22
  -2  -1   0  207.90    5.42
  -2  -1   0  204.48    5.25
   2   1   0  215.91    5.25
  -2   1   0  206.41    5.13
  -2   1   0  195.28    5.03
  -2   1   0  207.60    5.41
   2   1   0  201.40    5.45
  -2   1   0  199.77    3.92
   2   1   0  209.88    4.41
  -2  -1   0  213.44    5.04
   2  -1   0  202.36    5.79
   2   1   0  209.40    4.05
   2  -1   0  216.60    5.48
   2   1   0  206.74    5.49
  -2   1   0  205.52    5.07
  -2   1   0  206.18    5.18
  -2  -1   0  210.78    5.21
  -2   1   0  202.70    4.54
   2  -1   0  214.14    4.88
   2  -1   0  199.76    5.12
  -2  -1   0  219.06    3.83
   2   1   0  215.19    5.33
   2   1   0  215.73    6.00
  -2  -1   0  204.91    5.50
  -2   1   0  206.70    4.96
   2  -1   0  205.29    5.36
  -2   1   0  209.63    3.89
   2   1   1  139.33    4.05
  -2   1  -1  133.97    4.64
  -2   1  -1  137.61    4.01
  -2  -1  -1  137.01    4.90
  -2   1  -1  139.07    3.75
   2  -1   1  137.50    3.89
  -2  -1  -1  139.54    3.85
   2   1   1  141.90    3.77
   2   1   1  143.73    4.94
  -2  -1  -1  136.19    3.70
  -2  -1  -1  141.65    4.64
   2   1   1  142.69    3.78
  -2   1  -1  142.06    3.58
  -2   1  -1  134.49    4.86
  -2   1  -1  130.10    4.66
   2  -1   1  140.70    5.22
   2   1   1  143.31    3.46
   2  -1   1  132.63    4.22
  -2  -1  -1  138.74    4.52
  -2  -1  -1  138.42    3.49
   2   1   1  144.45    4.90
   2   1   1  133.60    4.32
   2  -1   1  136.13    4.69
  -2   1  -1  143.00    4.06
   2  -1   1  136.35    4.03
  -2  -1  -1  147.28    4.34
  -2   1  -1  134.08    4.24
  -2   1  -1  140.94    4.56
  -2  -1  -1  136.61    4.87
  -2  -1  -1  144.42    2.69
  -2  -1  -1  135.14    4.29
  -2   1  -1  132.31    4.34
   2  -1   1  134.28    4.70
   2   1   2   47.37    2.08
  -2   1  -2   48.99    1.81
   2  -1   2   49.29    2.02
   2   1   2   50.82    1.85
  -2   1  -2   45.93    2.05
  -2   1  -2   51.46    2.27
  -2   1  -2   47.69    3.12
  -2  -1  -2   48.11    2.64
   2  -1   2   54.42    3.00
  -2  -1  -2   50.89    2.36
   2   1   2   49.78    2.31
  -2  -1  -2   49.54    3.01
  -2   1  -2   43.56    2.83
   2   1   2   47.81    2.98
  -2   1  -2   46.79    2.46
  -2   1  -2   47.27    2.45
   2  -1   2   51.08    2.51
  -2  -1  -2   46.65    2.25
  -2  -1  -2   51.10    2.96
   2  -1   2   50.88    2.96
  -2  -1  -2   51.77    3.42
  -2  -1  -2   51.50    2.52
  -2   1  -2   49.71    2.94
  -2   1  -2   46.77    3.00
   2  -1   2   45.98    2.47
   2  -1   2   50.09    2.98
   2   1   2   49.92    3.22
   2   1   2   49.32    2.55
   2   1   2   50.77    2.83
  -2  -1  -2   48.12    2.71
  -2   1  -2   48.96    2.83
  -2  -1  -2   47.79    1.67
   2   1   2   51.07    1.75
  -2   1  -2   46.76    1.77
  -2   1  -3   43.09    1.52
  -2   1  -3   47.00    2.06
  -2   1  -3   43.06    1.91
   2   1   3   43.93    1.50
  -2   1  -3   44.33    2.43
  -2  -1  -3   41.68    3.22
  -2   1  -3   47.93    3.56
  -2  -1  -3   45.59    2.52
   2  -1   3   45.48    2.96
  -2  -1  -3   43.05    2.83
  -2   1  -3   46.83    3.21
  -2   1  -3   43.75    3.14
  -2   1  -3   43.81    2.68
   2  -1   3   45.33    3.11
   2   1   3   37.81    2.89
   2  -1   3   43.98    3.04
  -2   1  -3   41.95    2.48
   2  -1   3   43.26    2.52
  -2   1  -3   45.36    3.25
  -2  -1  -3   46.49    3.17
  -2  -1  -3   47.77    3.58
   2   1   3   42.81    2.53
  -2  -1  -3   44.28    2.49
  -2  -1  -3   45.21    2.53
   2   1   3   45.76    3.32
   2   1   3   41.72    2.87
  -2  -1  -3   39.85    1.84
   2  -1   3   44.99    3.03
   2   1   3   43.26    1.94
  -2   1  -3   43.57    2.02
  -2   1  -3   45.27    3.01
  -2  -1  -3   41.97    2.82
  -2   1  -4   64.65    4.28
  -2   1  -4   62.09    2.31
  -2   1  -4   65.00    2.11
  -2  -1  -4   66.03    3.88
  -2   1  -4   68.05    3.38
  -2  -1  -4   65.35    3.37
   2  -1   4   68.79    3.91
   2   1   4   63.47    3.43
  -2   1  -4   65.23    4.09
   2  -1   4   62.81    4.09
   2  -1   4   60.15    4.07
  -2  -1  -4   56.35    3.20
   2  -1   4   68.47    3.47
  -2   1  -4   64.09    4.26
   2   1   4   62.76    3.26
   2   1   4   61.99    4.32
   2   1   4   65.08    4.08
   2  -1   4   67.93    4.13
  -2  -1  -4   63.84    2.72
   2   1   4   63.74    3.97
   2   1   4   64.26    2.78
  -2   1  -4   65.98    2.83
  -2   1  -5   37.57    1.61
  -2  -1  -5   36.85    3.58
  -2   1  -5   37.66    3.43
  -2  -1  -5   36.30    2.71
   2   1   5   40.56    2.87
  -2  -1  -5   37.86    3.10
   2  -1   5   36.49    3.01
  -2   1  -5   36.62    2.70
   2   1   5   32.29    3.15
   2   1   5   36.62    2.59
   2  -1   5   36.66    3.45
   2   1   5   35.93    3.59
   2  -1   5   32.08    3.18
   2   1   5   42.06    3.47
  -2   1  -5   35.59    2.27
  -2  -1  -5   34.70    2.21
   2  -1   5   39.69    3.40
  -2   1  -6   21.26    2.72
  -2  -1  -6   21.38    2.90
  -2   1  -6   20.12    2.17
  -2  -1  -6   23.82    2.37
   2  -1   6   20.55    2.42
   2   1   6   22.16    2.30
   2   1   6   20.62    2.74
   2   1   6   18.94    1.97
   2  -1   6   21.56    2.88
   2   1   6   17.74    2.74
  -2  -1  -6   19.64    1.82
  -2   1  -6   21.61    1.94
   2   1   6   23.13    2.78
   2  -1   6   21.68    2.75
  -2   1  -7    7.75    1.74
  -2  -1  -7    5.77    1.63
   2  -1   7    5.66    0.57
  -2  -1  -7    6.09    1.33
   2   1   7    5.00    1.19
   2  -1   7    7.63    1.60
  -2   1  -7    7.40    1.46
   2   1   7    5.37    1.11
   2   1   7    6.78    1.86
  -2  -1  -7    8.15    1.31
  -2   1  -7    7.10    1.21
   2  -1   7    6.22    1.73
   2   1   7    7.41    1.77
   2  -1   7    6.85    1.65
   2  -1   8    1.34    0.78
  -2  -1  -8    0.43    0.49
  -2   1  -8    1.47    0.76
   2   1   8    0.74    0.60
  -2   1  -8    0.59    0.60
  -2  -1  -8    1.09    0.76
   2   1   8    0.41    0.59
  -2  -1  -8    0.74    0.50
   2   1   8    1.39    0.88
   2  -1   8    1.35    0.85
   2  -1   8    0.57    1.02
  -2   1  -8    1.60    0.60
  -2  -1  -9    1.09    0.51
   2  -1   9   -0.15    0.65
  -2   1  -9    0.32    0.78
   2   1   9    1.45    0.79
  -2  -1  -9    2.52    1.10
  -2   1  -9    0.66    0.59
   2  -1   9    0.86    1.00
  -2  -1  -9    1.83    0.77
   2   1   9    0.81    1.19
  -2   1  -9    1.87    0.76
   2  -1   9    0.32    0.71
   2   1   9    1.27    1.26
  -2   1 -10    4.17    1.41
   2  -1  10    6.03    1.62
  -2  -1 -10    7.78    1.92
  -2  -1 -10    7.89    2.11
  -2   1 -10    5.37    1.79
   2   1  10    6.03    2.21
   2  -1  10    7.35    2.36
  -2   1 -10    8.42    1.66
  -2  -1 -10    8.92    1.71
   2   1  10    7.71    2.16
   2  -1  10    6.07    1.91
  -2  -1 -11    0.70    0.67
  -2   1 -11    1.25    0.96
  -2   1 -11    1.59    1.14
  -2  -1 -11   -0.34    0.79
  -2   1 -11    0.29    0.58
   2   1  11    0.08    1.05
   2  -1  11    0.76    0.86
  -2  -1 -11    0.60    0.66
   2   1  11    0.90    1.06
   2  -1  11    0.41    0.94
  -2   1 -12    3.79    1.45
  -2  -1 -12    3.73    1.36
  -2   1 -12    3.88    1.68
  -2  -1 -12    1.29    1.17
   2   1  12    1.53    1.45
  -2   1 -12    6.42    1.66
  -2  -1 -12    1.76    0.84
   2   1  12    0.94    1.19
   2  -1  12    7.00    2.31
   2  -1  12    0.22    0.81
  -2  -1 -13   -0.41    0.97
   2   1  13    1.51    0.83
   2  -2 -13    1.88    1.11
   2   2 -13    3.08    1.29
  -2   2  13    0.12    0.84
  -2  -2  13    1.49    1.11
   2  -2 -12   -0.09    0.69
   2   2 -12    1.40    0.97
   2  -2 -12    0.55    0.69
   2   2 -12   -0.87    0.84
   2   2 -12   -0.29    0.69
   2  -2 -12    1.44    0.90
  -2  -2  12    1.19    1.05
  -2   2  12   -2.77    1.72
  -2   2  12    2.68    1.50
  -2  -2  12    1.96    1.80
   2   2 -11   -0.28    0.72
   2  -2 -11    0.16    0.49
   2  -2 -11    0.43    0.75
   2   2 -11    0.43    0.74
  -2   2  11   -0.18    0.61
   2   2 -11    0.50    0.61
   2  -2 -11    1.76    1.09
  -2   2  11   -0.40    1.22
  -2  -2  11   -1.11    1.14
  -2  -2  11   -0.92    1.37
   2  -2 -10    0.71    0.65
  -2  -2  10    0.30    0.54
   2   2 -10    0.66    0.52
   2   2 -10    1.03    0.57
   2   2 -10    1.02    0.64
   2  -2 -10   -0.45    0.66
   2  -2 -10    0.15    0.50
  -2   2  10    0.79    0.99
  -2  -2  10    0.62    0.59
   2   2 -10    0.66    0.63
   2  -2 -10    0.55    0.62
  -2  -2  10    0.70    0.82
  -2   2  10    0.13    0.86
   2  -2  -9    1.34    0.70
  -2   2   9    1.93    0.85
  -2  -2   9    1.10    0.86
   2   2  -9    2.60    1.06
   2  -2  -9    1.19    0.56
   2  -2  -9    0.47    0.73
   2   2  -9    1.93    0.74
  -2  -2   9    2.20    1.17
  -2   2   9    0.78    0.79
  -2  -2   9    0.44    0.49
   2   2  -9    1.80    0.76
   2  -2  -9    2.74    0.95
  -2   2   9    1.58    0.93
   2  -2  -8   -0.19    0.36
   2   2  -8   -0.16    0.35
   2  -2  -8    0.00    0.45
   2   2  -8    0.50    0.74
   2  -2  -8    0.29    0.60
  -2   2   8    0.17    0.76
  -2   2   8   -0.20    0.65
  -2  -2   8    0.31    0.52
  -2  -2   8    1.75    1.19
   2   2  -8    0.16    0.29
   2  -2  -8   -0.32    0.39
   2   2  -7   64.11    3.19
   2  -2  -7   71.91    4.34
   2   2  -7   70.04    3.82
   2  -2  -7   68.66    4.15
   2   2  -7   70.97    4.16
   2  -2  -7   67.52    3.79
  -2   2   7   73.12    5.46
   2   2  -7   67.22    1.70
  -2  -2   7   64.62    4.85
  -2   2   7   73.13    4.78
   2   2  -7   70.28    3.94
   2  -2  -7   74.72    4.14
  -2  -2   7   67.68    4.57
   2   2  -6   16.11    1.49
   2   2  -6   15.55    1.67
   2  -2  -6   18.85    2.00
   2   2  -6   18.71    1.95
   2  -2  -6   11.93    1.64
   2  -2  -6   17.41    1.71
  -2  -2   6   14.71    2.04
  -2   2   6   16.08    2.34
  -2  -2   6   15.43    1.92
   2   2  -6   15.11    1.67
   2  -2  -6   14.48    1.66
  -2   2   5   39.30    2.24
   2  -2  -5   41.77    2.82
   2   2  -5   43.26    2.42
   2   2  -5   44.93    2.78
   2   2  -5   46.67    2.76
   2  -2  -5   39.56    2.74
   2  -2  -5   40.39    2.35
  -2  -2   5   44.62    3.13
  -2   2   5   39.13    3.22
   2   2  -5   44.39    2.60
   2  -2  -5   43.57    2.63
  -2  -2   5   45.62    2.92
   2   2  -4  197.71    5.79
   2   2  -4  193.76    5.90
  -2   2   4  186.56    5.37
   2   2  -4  187.35    5.47
   2  -2  -4  184.69    6.10
   2  -2  -4  185.97    5.93
   2  -2  -4  183.34    4.98
  -2   2   4  175.77    6.46
   2   2  -4  186.32    5.42
   2  -2  -4  196.74    5.64
  -2  -2   4  180.61    5.85
   2   2  -3   48.90    2.43
  -2  -2   3   44.96    2.61
   2  -2  -3   48.25    2.46
   2   2  -3   48.54    2.58
  -2   2   3   47.16    2.52
   2  -2  -3   48.26    2.69
  -2  -2   3   42.82    2.37
  -2   2   3   46.19    2.35
  -2  -2   3   53.62    3.05
   2  -2  -3   46.40    1.84
  -2   2   3   46.59    1.42
   2   2  -3   46.97    2.30
  -2   2   3   47.12    2.19
  -2   2   3   43.74    2.55
   2  -2  -3   51.61    2.53
  -2  -2   3   48.57    2.45
   2  -2  -3   45.92    2.21
   2   2  -3   46.62    2.12
   2   2  -2    4.61    0.68
   2  -2  -2    5.58    0.87
  -2   2   2    5.06    0.68
   2   2  -2    4.40    0.64
  -2   2   2    4.64    0.69
  -2   2   2    4.63    0.74
  -2  -2   2    4.33    0.73
   2  -2  -2    6.81    0.83
  -2   2   2    4.86    0.70
  -2  -2   2    4.48    0.70
   2   2  -2    4.95    0.77
   2  -2  -2    5.35    0.41
   2   2  -2    5.26    0.58
  -2   2   2    4.97    0.52
   2   2  -2    4.85    0.58
  -2   2   2    5.75    0.63
  -2  -2   2    5.84    0.75
   2  -2  -2    6.47    0.75
   2  -2  -2    5.37    0.64
  -2  -2   1  231.24    6.15
   2   2  -1  241.94    6.11
   2  -2  -1  239.55    6.33
   2   2  -1  237.57    6.03
  -2   2   1  243.38    6.14
  -2   2   1  234.07    5.32
   2   2  -1  245.35    6.08
   2  -2  -1  243.71    5.26
  -2   2   1  233.91    5.43
   2   2  -1  237.25    5.53
   2  -2  -1  251.31    5.52
   2   2  -1  233.81    6.07
  -2   2   1  230.82    4.86
   2   2  -1  240.19    4.58
  -2  -2   1  246.18    5.82
   2  -2  -1  250.01    5.23
   2  -2  -1  230.83    5.34
  -2   2   1  244.09    5.37
   2   2   0   83.24    3.04
  -2  -2   0   78.32    3.01
   2   2   0   80.37    3.44
  -2  -2   0   81.87    3.15
  -2   2   0   84.59    2.74
   2   2   0   82.13    2.98
   2  -2   0   81.99    3.04
  -2   2   0   82.95    3.05
   2  -2   0   79.60    3.13
  -2   2   0   84.88    1.95
   2   2   0   85.36    2.54
   2   2   0   77.42    2.93
  -2   2   0   79.69    3.35
  -2  -2   0   86.65    3.11
  -2   2   0   79.63    3.13
   2  -2   0   82.78    3.54
   2  -2   0   84.96    3.09
  -2   2   0   85.89    2.87
   2  -2   0   82.19    3.02
   2   2   0   80.30    3.11
  -2   2   0   85.21    2.74
  -2  -2   0   79.59    2.88
   2  -2   0   87.05    2.96
  -2   2   0   81.70    2.94
   2   2   0   79.21    2.97
   2   2   0   85.36    3.66
  -2  -2   0   80.01    3.29
  -2   2   0   82.54    2.31
  -2   2   0   80.18    2.57
   2  -2   0   80.72    2.84
  -2  -2  -1   59.11    2.28
  -2   2  -1   59.23    2.79
   2   2   1   59.95    2.33
   2  -2   1   57.45    2.54
  -2  -2  -1   58.96    3.13
  -2   2  -1   60.14    2.39
   2   2   1   59.75    2.47
  -2   2  -1   57.72    3.11
   2  -2   1   61.32    3.40
  -2  -2  -1   59.25    2.28
   2  -2   1   63.52    3.20
  -2  -2  -1   59.34    2.69
   2   2   1   58.05    2.33
   2   2   1   54.79    2.84
  -2   2  -1   59.34    3.13
  -2  -2  -1   59.48    2.59
  -2   2  -1   58.36    2.85
  -2  -2  -1   62.62    2.83
  -2  -2  -1   66.78    3.60
  -2  -2  -1   59.73    1.91
   2  -2   1   57.14    2.86
   2   2   1   59.27    3.03
   2  -2   1   62.69    2.81
   2  -2   1   57.46    2.61
  -2   2  -1   56.51    2.59
  -2   2  -1   62.20    2.65
   2   2   1   61.71    2.72
   2   2   1   61.12    1.53
  -2  -2  -1   60.48    1.63
  -2   2  -1   56.72    2.46
  -2  -2  -1   59.06    2.56
  -2  -2  -1   54.79    3.08
   2  -2   1   59.76    2.80
   2   2   2  109.69    3.41
  -2  -2  -2  108.27    2.90
   2   2   2  108.97    3.07
  -2   2  -2  109.75    3.91
  -2   2  -2  100.86    3.06
   2  -2   2  101.20    3.39
  -2  -2  -2  103.38    3.61
  -2   2  -2  108.03    4.91
  -2  -2  -2  105.57    4.41
   2  -2   2   94.29    4.66
  -2  -2  -2  106.55    3.91
   2   2   2   99.51    3.57
   2  -2   2  105.52    4.52
  -2   2  -2   99.77    4.63
   2   2   2  106.02    4.57
  -2  -2  -2  106.54    5.19
  -2   2  -2  103.69    3.96
  -2  -2  -2  109.00    4.45
   2   2   2  104.04    3.94
   2  -2   2  106.22    4.47
  -2   2  -2  105.33    4.55
   2  -2   2  103.86    3.99
   2   2   2  107.21    5.04
  -2   2  -2  102.74    3.88
  -2   2  -2  102.54    4.40
  -2  -2  -2  108.74    3.86
   2  -2   2  108.18    4.05
  -2  -2  -2  107.15    3.41
   2   2   2  103.76    2.80
   2   2   2  103.83    4.14
  -2   2  -2   97.37    4.22
  -2  -2  -2  109.48    4.13
  -2  -2  -2  107.89    2.83
  -2   2  -2   95.65    3.90
   2   2   3    2.99    0.48
  -2   2  -3    3.68    0.45
   2   2   3    2.83    0.36
  -2  -2  -3    2.79    0.72
  -2   2  -3    2.79    0.82
  -2   2  -3    3.54    1.01
  -2  -2  -3    3.58    0.67
   2   2   3    3.37    0.67
  -2   2  -3    3.14    0.59
   2  -2   3    2.77    0.76
   2   2   3    2.54    0.65
  -2   2  -3    2.53    0.72
   2   2   3    2.72    0.79
   2  -2   3    2.75    0.75
  -2  -2  -3    2.80    0.63
  -2   2  -3    4.91    0.83
   2  -2   3    2.85    0.71
  -2  -2  -3    4.42    0.99
  -2   2  -3    2.88    0.73
  -2  -2  -3    3.52    0.78
  -2   2  -3    3.08    0.54
   2  -2   3    2.57    0.77
   2   2   3    2.63    0.88
  -2  -2  -3    2.96    0.93
   2   2   3    2.70    0.48
  -2   2  -3    2.72    0.74
  -2  -2  -3    3.04    0.51
   2   2   3    3.15    0.81
  -2   2  -3    3.39    0.87
  -2   2  -4   32.82    2.84
   2   2   4   29.44    1.05
  -2   2  -4   29.98    1.77
  -2   2  -4   30.71    1.14
   2   2   4   29.53    1.48
  -2  -2  -4   30.87    2.51
   2  -2   4   31.74    2.72
  -2  -2  -4   29.64    2.25
   2  -2   4   32.62    2.94
  -2   2  -4   32.21    2.84
   2   2   4   25.78    2.82
   2   2   4   29.08    2.73
   2   2   4   28.38    2.17
   2  -2   4   29.17    2.70
   2   2   4   30.67    2.67
  -2   2  -4   32.79    1.98
   2   2   4   27.95    1.80
   2  -2   4   29.54    2.74
  -2  -2  -4   28.03    1.77
  -2  -2  -5   56.81    4.60
  -2   2  -5   52.93    3.90
  -2   2  -5   47.59    2.01
  -2   2  -5   52.54    2.03
  -2  -2  -5   53.78    3.31
  -2  -2  -5   52.77    3.56
   2   2   5   52.21    3.12
   2  -2   5   47.10    3.64
   2  -2   5   46.72    3.88
   2   2   5   51.54    3.94
   2   2   5   49.25    3.00
   2   2   5   51.11    4.39
   2   2   5   53.41    3.94
   2  -2   5   47.20    3.74
  -2   2  -5   53.69    2.88
  -2  -2  -5   50.10    2.66
   2  -2   6   38.13    2.04
  -2   2  -6   41.20    1.67
  -2  -2  -6   42.19    4.16
  -2   2  -6   44.07    3.76
  -2  -2  -6   41.96    3.37
   2  -2   6   42.76    3.65
  -2  -2  -6   42.16    3.15
   2   2   6   45.30    3.07
  -2   2  -6   42.07    3.12
   2   2   6   41.94    2.92
   2   2   6   37.68    3.66
   2  -2   6   41.65    4.02
   2   2   6   43.42    4.40
   2  -2   6   40.31    3.78
  -2  -2  -6   43.00    2.69
  -2   2  -6   41.84    2.76
   2   2   6   45.01    3.89
  -2   2  -7    1.80    0.96
  -2  -2  -7    1.11    0.95
  -2   2  -7    0.88    0.71
   2  -2   7    1.13    0.34
  -2  -2  -7    0.72    0.50
   2   2   7    1.04    0.56
   2  -2   7    1.33    0.77
   2   2   7    1.25    0.55
   2   2   7    0.60    0.66
  -2   2  -7    0.82    0.52
   2  -2   7    1.70    0.99
  -2  -2  -7    1.91    0.65
   2   2   7    1.83    1.05
   2  -2   7    1.44    0.85
  -2  -2  -8   28.17    3.73
  -2   2  -8   25.52    3.20
  -2  -2  -8   28.76    3.04
  -2   2  -8   29.06    3.00
   2   2   8   34.43    2.99
   2  -2   8   24.43    3.04
   2   2   8   28.72    2.67
   2  -2   8   26.28    3.80
   2   2   8   30.27    4.19
   2   2   8   29.69    3.69
   2  -2   8   26.79    3.50
  -2   2  -8   28.03    2.64
  -2  -2  -8   28.63    2.60
   2   2   9    0.28    0.51
   2  -2   9    0.15    0.53
  -2  -2  -9   -0.58    0.72
  -2   2  -9    0.82    0.62
  -2   2  -9   -0.14    0.56
  -2  -2  -9    0.93    1.02
   2  -2   9    0.23    0.70
   2   2   9    0.08    1.13
  -2   2  -9   -0.83    0.65
  -2  -2  -9    0.76    0.73
   2   2   9   -0.39    0.80
   2  -2   9   -0.37    1.00
  -2  -2 -10    2.80    1.18
   2  -2  10    0.64    0.65
  -2   2 -10    2.82    1.19
  -2   2 -10    2.33    1.34
  -2  -2 -10    2.25    1.21
   2   2  10    0.69    1.15
  -2   2 -10    3.16    1.02
  -2  -2 -10    2.11    0.92
   2   2  10    2.24    1.32
   2  -2  10    3.25    1.54
   2  -2  10    4.78    2.11
  -2  -2 -11    0.19    0.72
  -2   2 -11   -0.07    0.58
  -2   2 -11   -0.65    0.87
  -2  -2 -11   -0.28    0.72
   2  -2  11   -1.22    1.08
   2   2  11   -0.02    0.68
  -2   2 -11    1.32    0.83
  -2  -2 -11   -0.29    0.39
   2   2  11    0.44    0.54
   2  -2  11    1.03    0.81
  -2  -2 -12    0.89    0.89
  -2   2 -12    0.00    0.69
  -2  -2 -12   -0.19    0.76
   2  -2  12    1.01    1.10
   2   2  12   -0.15    0.77
   2   2  12    0.57    1.20
  -2   2 -12    0.70    0.60
  -2  -2 -12    0.30    0.53
   2  -2  12   -1.01    1.40
   2  -2  13   -2.75    1.82
   2  -3 -13    1.38    1.03
   2   3 -13    0.07    0.48
   2  -3 -12    0.13    0.51
   2   3 -12    1.28    0.91
   2   3 -12    0.46    0.72
   2  -3 -12    1.18    0.81
  -2  -3  12    0.63    1.14
  -2   3  12   -1.70    1.99
  -2   3  12    0.37    0.76
   2   3 -12   -0.05    0.44
  -2  -3  12   -1.09    1.06
   2  -3 -12   -0.58    0.72
   2   3 -11    6.50    1.65
   2  -3 -11    8.56    1.83
   2  -3 -11    6.04    1.57
   2   3 -11    8.00    1.79
  -2   3  11    7.56    2.22
  -2  -3  11    9.03    2.26
   2   3 -11    7.66    1.75
   2  -3 -11    6.72    1.63
  -2  -3  11    6.58    2.36
  -2   3  11    7.31    2.49
  -2  -3  10   -0.13    0.57
   2  -3 -10    0.83    0.56
   2  -3 -10   -0.82    1.01
   2   3 -10    0.12    0.45
   2   3 -10    1.28    0.98
  -2  -3  10   -0.35    0.82
  -2   3  10   -0.58    0.74
  -2  -3  10    0.37    0.55
   2   3 -10    1.25    0.73
   2  -3 -10    0.04    0.51
  -2   3  10    0.96    1.11
   2  -3  -9    8.70    1.57
  -2  -3   9   10.61    2.19
  -2   3   9    8.92    1.63
   2   3  -9    8.27    1.42
   2  -3  -9    8.74    1.75
   2  -3  -9    8.48    1.54
   2   3  -9   11.65    1.91
  -2   3   9   10.33    2.19
  -2   3   9   10.96    2.52
   2   3  -9    8.53    1.62
   2  -3  -9    8.90    1.64
  -2  -3   9    9.12    1.96
  -2  -3   9    8.71    2.18
   2  -3  -8    0.94    0.48
   2   3  -8    1.43    0.60
   2  -3  -8    0.37    0.35
   2  -3  -8    0.71    0.53
   2   3  -8    2.77    1.01
  -2   3   8    0.95    0.81
  -2  -3   8    1.86    0.92
  -2   3   8    2.28    1.03
   2   3  -8    1.30    0.64
   2  -3  -8    1.61    0.77
  -2  -3   8    0.23    0.47
   2  -3  -7    3.55    0.93
   2  -3  -7    4.31    1.04
   2   3  -7    6.62    1.15
   2   3  -7    7.96    1.48
   2  -3  -7    5.82    1.10
  -2  -3   7    3.85    1.18
   2   3  -7    5.99    0.60
  -2  -3   7    6.74    1.43
  -2   3   7    5.95    1.71
   2   3  -7    4.03    0.92
   2  -3  -7    6.57    1.33
  -2   3   6   -0.22    0.24
   2  -3  -6    0.06    0.40
   2   3  -6   -0.18    0.24
   2  -3  -6   -0.39    0.71
   2   3  -6    0.86    0.70
   2   3  -6   -0.11    0.38
   2  -3  -6    0.42    0.44
  -2  -3   6   -0.17    0.51
  -2  -3   6   -0.40    0.41
   2   3  -6   -0.46    0.52
  -2   3   6   -0.33    0.55
   2  -3  -6    0.65    0.41
   2   3  -5  162.70    5.19
   2   3  -5  162.54    5.61
   2  -3  -5  161.84    6.19
   2   3  -5  171.06    5.71
  -2   3   5  157.19    5.00
   2  -3  -5  165.10    6.07
   2  -3  -5  156.73    5.09
  -2   3   5  154.13    6.86
  -2  -3   5  164.45    5.92
  -2  -3   5  142.01    5.72
   2  -3  -5  163.51    5.61
   2   3  -5  166.08    5.52
   2   3  -4  135.60    4.50
   2   3  -4  135.81    4.85
  -2   3   4  126.94    4.35
   2   3  -4  138.09    4.71
   2  -3  -4  126.61    5.12
   2  -3  -4  130.09    4.85
   2  -3  -4  126.44    3.98
  -2   3   4  121.10    5.36
  -2  -3   4  125.13    4.50
   2  -3  -4  124.95    4.49
   2   3  -4  135.29    4.45
  -2  -3   4  126.27    4.66
  -2   3   3   54.53    2.68
  -2  -3   3   50.84    2.61
  -2   3   3   59.68    3.13
  -2   3   3   56.80    2.90
   2  -3  -3   60.72    3.21
   2   3  -3   53.41    2.80
   2  -3  -3   57.89    2.75
   2  -3  -3   58.24    2.13
  -2   3   3   56.29    1.78
  -2   3   3   55.22    3.03
  -2   3   3   56.83    2.49
   2  -3  -3   55.63    2.55
   2   3  -3   55.35    2.54
   2   3  -3   57.75    2.42
  -2  -3   3   56.62    2.63
   2  -3  -3   58.45    2.80
  -2   3   2    0.37    0.22
  -2   3   2   -0.19    0.34
   2  -3  -2    0.44    0.29
  -2  -3   2    1.20    0.43
   2   3  -2    0.42    0.29
   2  -3  -2    0.64    0.31
  -2   3   2   -0.17    0.39
   2  -3  -2    0.98    0.43
  -2  -3   2    0.27    0.25
   2  -3  -2    0.56    0.14
  -2   3   2    0.67    0.23
   2   3  -2    0.49    0.22
  -2   3   2    0.21    0.12
   2  -3  -2    2.46    0.48
  -2   3   1    0.37    0.21
   2   3  -1    0.52    0.31
  -2   3   1    0.73    0.32
   2  -3  -1    0.65    0.26
  -2   3   1    0.86    0.31
   2   3  -1    0.37    0.31
   2  -3  -1    0.83    0.39
  -2   3   1    0.79    0.34
   2  -3  -1    0.57    0.33
  -2  -3   1    0.34    0.24
   2   3  -1    0.38    0.22
   2   3  -1    0.17    0.12
   2  -3  -1    0.26    0.14
  -2   3   1    0.31    0.17
   2  -3  -1    0.55    0.29
   2   3  -1    0.05    0.18
  -2  -3   1   -0.32    0.46
   2  -3  -1    0.51    0.23
  -2   3   1    0.22    0.14
  -2   3   0   22.96    1.24
   2  -3   0   22.03    1.44
   2   3   0   22.27    1.81
  -2   3   0   23.74    1.66
   2  -3   0   25.01    1.82
  -2  -3   0   23.05    1.61
   2   3   0   23.17    1.56
  -2  -3   0   22.73    1.61
   2  -3   0   24.66    1.92
   2   3   0   21.78    1.36
  -2   3   0   24.30    1.70
   2   3   0   22.83    1.29
  -2   3   0   22.29    1.77
   2   3   0   21.67    1.48
   2  -3   0   22.62    1.46
  -2   3   0   25.87    1.46
   2  -3   0   24.85    1.63
   2   3   0   22.97    1.60
  -2   3   0   24.19    1.58
  -2   3   0   24.69    1.50
  -2  -3   0   21.78    1.15
   2  -3   0   23.56    1.36
   2   3   0   21.34    1.87
  -2   3   0   23.22    1.27
  -2   3   0   24.31    1.20
  -2  -3   0   23.12    1.78
  -2   3  -1    1.82    0.46
   2  -3   1    1.05    0.40
  -2  -3  -1    1.41    0.52
   2   3   1    1.53    0.42
   2  -3   1    1.69    0.63
   2   3   1    1.55    0.48
  -2  -3  -1    1.46    0.39
  -2   3  -1    1.47    0.56
  -2  -3  -1    1.80    0.43
   2  -3   1    1.38    0.64
  -2  -3  -1    1.07    0.34
  -2   3  -1    0.92    0.39
   2   3   1    1.34    0.37
  -2   3  -1    1.52    0.47
  -2  -3  -1    1.30    0.42
   2  -3   1    0.29    0.20
  -2   3  -1    1.74    0.46
  -2   3  -1    0.82    0.31
  -2  -3  -1    1.02    0.33
   2   3   1    2.78    0.66
   2  -3   1    0.92    0.39
   2   3   1    1.43    0.43
  -2  -3  -1    1.68    0.63
  -2  -3  -1    0.60    0.42
  -2  -3  -1    1.40    0.27
   2  -3   1    0.81    0.31
  -2  -3  -1    1.82    0.44
   2   3   1    1.72    0.42
  -2   3  -1    1.37    0.33
   2   3   1    1.36    0.23
  -2  -3  -2  233.77    5.54
   2   3   2  224.58    5.37
  -2   3  -2  240.11    6.91
  -2   3  -2  233.10    5.75
   2  -3   2  215.93    7.67
  -2  -3  -2  242.85    6.97
   2   3   2  237.87    6.21
  -2   3  -2  248.32    8.10
  -2  -3  -2  230.62    6.08
  -2   3  -2  232.03    7.78
   2  -3   2  252.05    7.74
  -2   3  -2  247.99    7.41
   2  -3   2  230.87    7.13
  -2  -3  -2  232.01    6.27
  -2  -3  -2  232.56    6.94
  -2   3  -2  234.62    6.47
  -2   3  -2  244.30    6.96
   2   3   2  241.19    8.25
  -2  -3  -2  238.93    8.43
  -2   3  -2  234.58    6.76
   2   3   2  237.06    6.54
   2  -3   2  244.63    6.88
   2   3   2  235.42    7.41
  -2  -3  -2  233.81    6.47
  -2   3  -2  222.55    6.97
   2   3   2  228.23    4.99
  -2  -3  -2  237.67    5.17
   2   3   2  236.74    6.76
  -2   3  -2  224.14    6.18
  -2   3  -3    3.88    0.55
   2   3   3    3.94    0.58
  -2  -3  -3    4.27    0.49
   2   3   3    3.60    0.49
  -2  -3  -3    5.44    0.89
   2   3   3    4.65    0.82
  -2   3  -3    3.56    0.96
  -2   3  -3    3.95    0.76
  -2  -3  -3    3.36    0.68
   2  -3   3    3.58    0.89
  -2  -3  -3    3.84    0.73
   2   3   3    5.14    0.90
   2  -3   3    3.80    0.98
   2  -3   3    4.30    0.90
  -2   3  -3    3.97    0.95
   2   3   3    4.36    1.03
  -2  -3  -3    4.11    0.92
  -2   3  -3    3.48    0.79
  -2   3  -3    3.98    0.76
   2  -3   3    3.40    0.84
  -2  -3  -3    3.66    0.80
   2   3   3    3.94    0.58
   2   3   3    4.20    0.94
  -2  -3  -3    3.58    0.56
  -2   3  -3    4.54    0.93
   2   3   3    4.40    1.10
  -2  -3  -3    4.57    1.21
  -2   3  -4    0.59    0.21
  -2   3  -4    0.30    0.31
   2   3   4    0.50    0.17
   2   3   4    0.66    0.23
  -2   3  -4    0.86    0.33
   2  -3   4    1.86    0.78
  -2  -3  -4    1.03    0.46
  -2  -3  -4    0.92    0.46
   2   3   4    0.84    0.36
   2  -3   4    1.12    0.56
   2   3   4    0.83    0.69
   2   3   4    0.48    0.48
   2  -3   4    0.43    0.36
  -2   3  -4    0.77    0.30
   2   3   4    0.45    0.23
   2   3   4    0.77    0.50
  -2  -3  -4    0.64    0.28
  -2   3  -4    0.95    0.51
   2  -3   5   32.02    2.09
  -2   3  -5   34.98    3.02
  -2  -3  -5   34.14    3.66
   2   3   5   36.74    1.58
  -2   3  -5   32.57    1.21
   2   3   5   35.42    1.06
  -2   3  -5   33.75    1.97
  -2  -3  -5   34.92    2.78
   2  -3   5   34.20    3.18
  -2  -3  -5   32.83    2.61
   2   3   5   34.69    3.66
   2   3   5   36.67    2.58
   2   3   5   31.22    3.08
   2  -3   5   35.10    3.30
   2   3   5   29.73    2.95
  -2   3  -5   36.32    2.37
   2  -3   5   32.00    3.11
  -2  -3  -5   34.42    2.20
  -2   3  -6   -0.50    0.45
  -2  -3  -6   -0.02    0.56
   2   3   6    0.31    0.30
  -2   3  -6    0.40    0.25
  -2  -3  -6    0.00    0.24
   2  -3   6    0.19    0.23
  -2  -3  -6   -0.74    0.77
   2  -3   6    0.75    0.50
   2   3   6    0.26    0.47
   2   3   6    0.32    0.42
   2   3   6    0.36    0.64
  -2   3  -6    0.10    0.37
   2   3   6    1.12    0.60
  -2  -3  -6    0.80    0.39
   2  -3   6   -0.12    0.68
   2  -3   6    1.17    0.84
  -2   3  -7   23.25    2.77
   2  -3   7   20.24    1.76
  -2   3  -7   21.08    1.13
  -2  -3  -7   19.32    2.99
   2   3   7   22.15    2.13
  -2  -3  -7   22.17    2.50
   2  -3   7   28.22    3.23
   2  -3   7   23.91    3.24
   2   3   7   24.55    3.15
   2   3   7   22.51    2.20
   2   3   7   20.07    3.24
   2   3   7   20.74    2.82
  -2   3  -7   22.84    2.25
  -2  -3  -7   23.13    2.16
   2  -3   7   21.26    2.90
  -2  -3  -8    8.11    2.15
  -2   3  -8    6.62    1.63
   2  -3   8    4.92    1.51
   2   3   8    8.15    1.37
  -2  -3  -8    7.59    1.63
  -2   3  -8   10.38    1.80
   2   3   8    8.22    1.38
   2   3   8    8.01    2.22
   2  -3   8    7.31    2.07
  -2   3  -8    7.72    1.41
   2   3   8   10.27    2.24
  -2  -3  -8    7.32    1.33
   2  -3   8    8.31    1.99
  -2  -3  -9   29.96    4.02
  -2   3  -9   26.97    3.39
  -2   3  -9   32.12    3.34
  -2  -3  -9   31.02    3.39
   2   3   9   32.92    2.91
   2  -3   9   30.12    3.66
   2  -3   9   38.20    4.76
   2   3   9   29.72    4.44
   2   3   9   33.21    4.17
   2  -3   9   27.76    3.79
  -2  -3  -9   30.57    2.93
  -2   3  -9   33.52    3.11
  -2  -3 -10    1.19    0.80
  -2   3 -10    1.74    0.88
   2  -3  10    1.55    0.92
  -2   3 -10    2.10    1.14
  -2  -3 -10    1.21    1.09
   2  -3  10    1.37    1.14
  -2   3 -10    0.16    0.59
   2   3  10    2.44    1.24
  -2  -3 -10    0.99    0.73
   2  -3  10    1.10    1.04
   2   3  10    2.64    1.67
  -2  -3 -11    0.40    0.61
  -2   3 -11    0.74    0.63
   2  -3  11   -0.86    1.18
  -2   3 -11    1.01    0.95
  -2  -3 -11   -0.97    1.04
   2   3  11    0.23    0.91
   2  -3  11    2.07    1.56
  -2   3 -11    0.95    0.73
   2   3  11   -0.35    1.04
  -2  -3 -11   -0.37    0.69
   2  -3  11    3.08    1.44
  -2  -3 -12    0.20    0.57
  -2   3 -12   -0.50    0.78
  -2  -3 -12   -1.43    1.20
   2  -3  12    0.15    0.95
   2   3  12   -0.71    1.55
  -2  -3 -12    0.23    0.51
  -2   3 -12    0.61    0.77
   2   3  12    1.37    1.57
   2  -3  12   -0.32    0.78
   2  -3  13   -0.01    0.67
   2  -4 -13   -0.20    0.58
   2   4 -13   -0.66    0.67
  -2  -4  13    0.07    0.95
   2  -4 -12    0.92    0.82
   2   4 -12    1.00    0.84
   2  -4 -12   -0.30    0.89
   2   4 -12    1.47    1.00
  -2   4  12    0.40    0.87
   2   4 -12    1.88    0.98
  -2  -4  12    2.20    1.19
   2  -4 -12    0.97    0.80
  -2  -4  12    0.85    0.90
  -2   4  12    1.34    1.33
   2  -4 -11    0.95    0.73
  -2  -4  11    0.40    0.72
   2   4 -11    0.12    0.73
   2  -4 -11   -0.77    0.96
  -2   4  11    1.48    1.02
  -2   4  11    1.28    0.79
   2   4 -11   -0.55    0.75
  -2  -4  11   -0.11    0.75
   2  -4 -11   -0.07    0.46
  -2  -4  11   -0.53    1.22
  -2  -4  10    6.14    1.84
   2  -4 -10    7.86    1.65
   2   4 -10   11.03    2.02
   2   4 -10    9.52    1.56
   2  -4 -10    4.79    1.45
  -2   4  10   12.11    2.58
   2   4 -10    6.51    1.48
  -2  -4  10    8.57    2.10
   2  -4 -10   10.58    1.93
  -2  -4  10    6.54    1.98
  -2   4  10    8.00    2.45
   2  -4  -9    1.21    0.60
  -2  -4   9    1.37    0.73
   2   4  -9    1.43    0.59
   2   4  -9    2.57    1.11
   2  -4  -9    0.35    0.98
  -2  -4   9    2.03    1.17
  -2  -4   9    1.42    0.84
   2  -4  -9    2.55    0.94
  -2   4   9    2.49    1.17
   2   4  -9    1.90    0.71
  -2   4   9    1.78    1.45
   2  -4  -8   20.91    2.45
   2   4  -8   26.31    2.63
   2   4  -8   23.04    2.25
   2  -4  -8   18.54    2.41
  -2   4   8   23.16    2.33
   2  -4  -8   23.61    2.39
  -2  -4   8   24.97    3.30
  -2  -4   8   21.57    2.78
   2  -4  -8   21.83    2.43
  -2   4   8   22.21    2.95
   2   4  -8   21.60    2.35
  -2   4   8   22.62    3.47
  -2   4   7   23.61    1.78
   2   4  -7   22.34    2.12
   2  -4  -7   17.70    2.19
   2  -4  -7   22.41    2.40
   2   4  -7   26.59    2.48
   2  -4  -7   18.60    1.98
  -2   4   7   21.27    3.12
  -2  -4   7   20.98    2.68
   2   4  -7   21.14    2.14
   2  -4  -7   22.91    2.31
  -2  -4   7   23.08    2.63
   2   4  -6    7.24    1.30
   2  -4  -6    3.88    0.92
   2  -4  -6    5.66    1.18
  -2   4   6    4.88    0.80
   2   4  -6    4.29    0.89
   2  -4  -6    5.44    0.96
  -2  -4   6    5.09    1.24
  -2  -4   6    5.45    1.16
   2   4  -6    5.02    0.94
   2  -4  -6    4.87    1.00
  -2   4   6    6.07    1.51
   2  -4  -5   16.46    1.81
  -2   4   5   18.68    1.58
   2   4  -5   18.79    1.79
   2  -4  -5   17.21    1.95
   2   4  -5   17.19    1.72
   2  -4  -5   19.41    1.61
  -2   4   5   15.29    2.18
  -2  -4   5   16.22    1.71
   2  -4  -5   18.60    1.81
   2   4  -5   15.68    1.57
  -2  -4   5   16.72    1.78
   2   4  -4  778.99   15.94
   2  -4  -4  756.44   16.84
   2  -4  -4  813.84   16.17
   2  -4  -4  737.68   14.45
   2   4  -4  696.68   15.59
  -2   4   4  768.95   17.47
  -2   4   4  819.28   12.78
  -2  -4   4  773.38   15.41
   2   4  -4  784.17   15.17
   2  -4  -4  787.74   15.66
  -2  -4   4  758.94   15.52
  -2   4   3   18.47    1.78
  -2   4   3   22.57    1.88
   2  -4  -3   17.76    1.83
   2   4  -3   20.82    1.77
   2  -4  -3   20.08    1.60
   2  -4  -3   17.91    1.12
   2   4  -3   16.58    1.41
  -2   4   3   19.72    1.83
   2   4  -3   19.83    1.42
  -2   4   3   19.57    1.44
   2  -4  -3   18.71    1.52
   2   4  -3   20.01    1.52
  -2  -4   3   21.05    1.56
  -2  -4   3   19.09    1.31
  -2  -4   2   55.64    3.17
   2   4  -2   51.70    2.76
  -2   4   2   55.42    2.94
   2  -4  -2   54.21    2.33
   2  -4  -2   51.39    3.04
  -2   4   2   52.90    1.67
   2   4  -2   47.78    2.10
  -2  -4   2   53.09    1.70
  -2   4   2   53.38    2.28
   2  -4  -2   48.72    2.42
  -2  -4   2   54.14    2.37
  -2   4   2   46.66    2.44
   2  -4  -2   57.56    2.45
   2   4  -2   49.63    2.51
   2  -4  -1    2.37    0.65
  -2   4   1    1.79    0.53
   2  -4  -1    2.25    0.43
  -2   4   1    2.61    0.47
   2   4  -1    2.09    0.56
   2   4  -1    2.75    0.59
  -2   4   1    2.36    0.41
  -2   4   1    1.65    0.50
  -2  -4   1    3.16    0.72
  -2   4   1    2.34    0.25
   2   4  -1    2.48    0.60
   2  -4  -1    2.24    0.56
   2   4  -1    2.51    0.34
   2  -4  -1    3.08    0.61
   2  -4  -1    1.80    0.34
   2  -4  -1    1.88    0.45
  -2  -4   1    2.42    0.56
   2   4  -1    2.44    0.58
  -2   4   1    2.60    0.48
  -2   4   0  761.43   12.64
  -2  -4   0  747.85   14.52
   2  -4   0  744.09   15.28
   2  -4   0  721.06   13.64
  -2  -4   0  736.60   14.85
  -2   4   0  770.97   12.81
  -2   4   0  763.02   15.02
   2   4   0  763.01   15.39
   2   4   0  764.35   14.48
   2   4   0  760.64   13.32
  -2   4   0  762.00   14.74
  -2   4   0  705.98   15.34
   2  -4   0  742.95   15.54
   2  -4   0  801.31   15.71
   2  -4   0  740.31   14.56
  -2   4   0  750.55   13.50
   2  -4   0  718.43   13.74
   2   4   0  783.21   14.19
  -2   4   0  745.81   14.11
   2   4   0  747.72   15.96
  -2  -4   0  736.76   15.24
  -2  -4   0  735.10   12.54
   2  -4   0  735.34   13.05
  -2   4   0  753.14   12.72
   2   4   1   12.24    1.07
  -2  -4  -1   11.99    1.22
  -2  -4  -1   12.00    1.43
  -2   4  -1   13.36    1.30
   2  -4   1   13.23    1.67
   2   4   1   10.63    1.04
  -2  -4  -1   11.06    0.99
   2   4   1   12.84    1.16
  -2   4  -1   12.14    1.53
  -2  -4  -1   11.54    1.03
  -2   4  -1   10.33    1.35
   2  -4   1   13.17    1.61
  -2   4  -1   11.14    1.22
  -2   4  -1   12.90    1.28
   2   4   1   14.22    1.45
   2  -4   1   10.21    1.22
  -2  -4  -1   12.46    1.66
  -2  -4  -1   11.59    1.17
   2   4   1   13.21    1.25
   2  -4   1   10.45    1.16
  -2  -4  -1   12.93    1.58
   2  -4   1   11.15    1.03
   2   4   1   11.89    1.06
  -2   4  -1   12.99    0.87
   2   4   1   11.35    0.80
  -2  -4  -1   10.14    0.93
  -2   4  -2    2.10    0.49
  -2  -4  -2    2.22    0.51
   2  -4   2    1.68    0.64
  -2   4  -2    1.49    0.62
   2  -4   2    1.39    0.68
  -2   4  -2    2.53    0.68
  -2  -4  -2    2.23    0.60
   2   4   2    2.57    0.58
  -2   4  -2    2.53    0.74
  -2  -4  -2    1.95    0.48
   2   4   2    1.97    0.38
   2  -4   2    2.26    0.66
  -2   4  -2    2.11    0.65
  -2   4  -2    2.32    0.56
   2   4   2    2.21    0.74
  -2   4  -2    2.94    0.71
   2  -4   2    1.03    0.44
  -2  -4  -2    2.16    0.56
   2   4   2    2.13    0.54
  -2   4  -2    2.19    0.55
  -2  -4  -2    2.14    0.81
  -2  -4  -2    1.73    0.39
  -2  -4  -2    1.66    0.46
  -2   4  -2    1.83    0.46
   2   4   2    2.06    0.57
   2   4   2    1.58    0.80
   2   4   2    1.93    0.37
  -2   4  -3    2.68    0.53
  -2   4  -3    2.28    0.69
  -2  -4  -3    1.35    0.49
  -2  -4  -3    2.25    0.55
   2   4   3    2.13    0.33
   2  -4   3    0.93    0.58
  -2  -4  -3    2.32    0.46
  -2   4  -3    2.45    0.72
   2   4   3    2.34    0.61
  -2   4  -3    3.07    0.85
   2  -4   3    2.63    0.79
   2   4   3    1.84    0.71
  -2   4  -3    2.19    0.68
  -2  -4  -3    2.48    0.61
   2  -4   3    2.27    0.78
   2  -4   3    2.10    0.59
   2   4   3    3.34    1.06
  -2  -4  -3    2.21    0.61
   2   4   3    1.24    0.49
   2   4   3    2.69    0.49
  -2  -4  -3    3.06    0.56
  -2   4  -3    1.79    0.58
  -2   4  -4  138.01    5.24
   2  -4   4  128.56    4.91
  -2   4  -4  136.34    5.58
  -2   4  -4  128.86    3.86
  -2  -4  -4  135.82    5.29
   2  -4   4  133.87    6.43
  -2  -4  -4  141.28    5.27
   2  -4   4  144.40    6.02
   2   4   4  130.03    6.05
   2   4   4  136.51    7.04
   2   4   4  132.47    5.09
  -2   4  -4  140.07    5.67
   2  -4   4  129.70    5.67
   2   4   4  136.35    5.91
   2   4   4  133.30    4.37
  -2  -4  -4  135.48    4.46
  -2   4  -5    0.21    0.11
  -2  -4  -5    0.22    0.54
   2   4   5    0.10    0.10
  -2   4  -5    0.83    0.63
  -2  -4  -5    0.41    0.37
   2  -4   5    0.68    0.41
  -2  -4  -5    0.44    0.32
   2  -4   5   -0.08    0.52
  -2   4  -5    0.36    0.33
   2   4   5   -0.05    0.37
   2   4   5    0.27    0.52
   2  -4   5    0.49    0.50
   2  -4   5    0.82    0.60
  -2   4  -5    0.27    0.26
   2   4   5    0.27    0.46
  -2  -4  -5    0.21    0.29
   2   4   5    0.20    0.55
  -2   4  -6   62.29    4.18
   2  -4   6   60.42    3.40
  -2   4  -6   54.27    1.76
  -2   4  -6   62.93    2.91
  -2  -4  -6   64.84    5.47
   2  -4   6   62.08    4.75
  -2  -4  -6   62.93    3.97
  -2  -4  -6   64.47    3.90
   2  -4   6   67.87    4.89
   2   4   6   58.46    3.51
   2   4   6   61.66    5.39
   2   4   6   59.13    4.51
   2   4   6   66.99    4.78
   2  -4   6   62.28    4.74
  -2   4  -6   62.34    3.47
  -2  -4  -6   66.30    3.45
  -2  -4  -7    4.96    1.64
  -2   4  -7    5.50    1.33
  -2   4  -7    5.49    0.79
  -2  -4  -7    6.75    1.44
   2  -4   7    3.73    1.31
  -2  -4  -7    4.61    1.05
   2  -4   7    4.63    0.96
   2   4   7    5.89    1.16
   2   4   7    6.71    1.65
   2  -4   7    7.05    1.75
   2   4   7    4.31    1.55
   2  -4   7    6.23    1.60
  -2   4  -7    4.94    1.05
   2   4   7    6.77    1.71
  -2  -4  -7    4.49    0.95
  -2   4  -8  104.79    6.16
  -2   4  -8  101.23    2.67
  -2  -4  -8  111.43    7.75
   2  -4   8  107.48    6.96
  -2  -4  -8  103.09    5.91
   2   4   8  103.77    5.16
   2  -4   8  107.52    7.47
   2   4   8  103.27    8.05
  -2   4  -8  111.50    5.45
   2  -4   8  104.24    6.93
  -2  -4  -8  106.91    5.26
   2   4   8   99.53    6.89
  -2   4  -9   17.52    2.60
  -2  -4  -9   17.56    3.17
  -2  -4  -9   14.03    2.28
  -2   4  -9   17.07    2.38
   2  -4   9   16.19    2.78
   2   4   9   16.08    2.06
   2  -4   9   18.00    3.24
   2   4   9   15.39    3.32
  -2  -4  -9   17.78    2.23
  -2   4  -9   14.30    2.05
   2  -4   9   20.87    3.29
   2   4   9   15.57    2.89
   2  -4  10   -0.39    0.77
  -2  -4 -10    0.21    0.53
  -2   4 -10    0.92    0.80
  -2  -4 -10   -0.27    0.83
  -2   4 -10    1.50    0.96
   2   4  10    0.78    1.07
   2  -4  10    0.53    0.67
   2  -4  10   -0.05    0.79
  -2   4 -10    0.00    0.44
   2   4  10    1.15    0.99
  -2  -4 -10    0.28    0.42
   2  -4  11    0.30    0.78
  -2  -4 -11    2.48    1.15
  -2   4 -11    1.99    0.93
  -2  -4 -11    2.30    1.31
   2  -4  11    0.09    0.80
   2   4  11    3.18    1.88
   2  -4  11    3.33    1.33
  -2   4 -11    2.35    1.12
   2   4  11    1.38    1.15
  -2  -4 -11    1.34    0.89
  -2  -4 -12    6.55    1.89
  -2   4 -12    6.61    1.78
  -2  -4 -12    3.58    1.62
   2  -4  12    7.47    2.60
  -2   4 -12    7.41    1.75
   2   4  12    6.52    2.60
   2   4  12    5.03    1.99
  -2  -4 -12    4.19    1.43
   2  -4  12    8.89    2.52
  -2   4 -13   -3.00    1.58
   2  -4  13    0.34    0.84
   2  -5 -13    2.17    1.00
   2   5 -13    0.80    0.76
  -2  -5  13    1.46    1.16
   2  -5 -12    0.19    0.78
   2   5 -12    0.19    0.57
   2  -5 -12   -0.72    0.93
   2   5 -12    0.03    0.69
  -2   5  12    3.47    2.05
   2   5 -12    0.32    0.45
  -2   5  12    0.01    1.24
  -2  -5  12   -0.06    0.92
   2  -5 -12    0.84    0.90
  -2  -5  12   -0.49    1.02
   2  -5 -11    0.51    0.63
  -2  -5  11   -1.00    0.89
   2   5 -11    1.16    0.89
   2  -5 -11   -0.56    0.79
  -2   5  11   -0.39    0.83
   2   5 -11    0.42    0.50
  -2  -5  11   -0.66    0.92
  -2  -5  11   -0.72    1.42
   2  -5 -11    0.49    0.61
  -2   5  11    0.04    1.07
   2  -5 -10    8.62    1.72
  -2  -5  10    9.25    2.31
   2   5 -10   10.36    1.63
   2   5 -10   12.12    2.10
   2  -5 -10    6.08    1.56
  -2   5  10   11.70    2.49
   2   5 -10   11.94    2.02
  -2  -5  10    7.50    1.94
   2  -5 -10   13.12    2.21
  -2  -5  10   10.09    2.53
  -2   5  10   10.48    2.86
   2  -5  -9   -0.41    0.40
  -2  -5   9    0.19    0.95
   2   5  -9    0.75    0.49
   2   5  -9    2.99    1.12
   2  -5  -9   -0.83    1.00
  -2   5   9    0.98    0.86
   2   5  -9    1.59    0.83
  -2  -5   9    1.40    0.82
   2  -5  -9    0.75    0.71
  -2   5   9    0.66    0.66
  -2  -5   9    2.62    1.37
   2   5  -8   20.55    2.15
   2  -5  -8   18.20    2.35
   2   5  -8   22.95    2.49
  -2   5   8   18.88    1.96
   2  -5  -8   22.81    2.38
  -2  -5   8   20.59    2.98
  -2  -5   8   20.65    2.95
  -2   5   8   21.55    2.88
   2   5  -8   23.59    2.48
  -2  -5   8   22.07    2.83
   2  -5  -8   23.29    2.56
  -2   5   8   20.03    3.35
  -2   5   7   10.26    1.19
   2  -5  -7    8.14    1.49
   2   5  -7   11.39    1.53
   2   5  -7   13.89    1.89
   2  -5  -7    9.43    1.56
   2  -5  -7   11.05    1.54
  -2  -5   7   11.13    1.91
   2   5  -7   11.67    1.61
  -2  -5   7   10.90    1.83
   2  -5  -7   10.97    1.64
  -2   5   7    9.97    2.11
   2   5  -6    1.96    0.87
   2   5  -6    1.08    0.51
   2  -5  -6    0.18    0.39
  -2   5   6    0.67    0.40
   2  -5  -6   -0.13    0.76
   2  -5  -6    0.55    0.27
  -2  -5   6    1.45    0.73
   2   5  -6    1.38    0.58
  -2   5   6    0.44    0.47
  -2  -5   6    1.21    0.64
   2  -5  -6    0.78    0.50
   2  -5  -5   13.26    1.66
   2  -5  -5   10.73    1.61
   2   5  -5   14.32    1.61
  -2  -5   5   10.71    1.38
   2  -5  -5   13.65    1.38
  -2   5   5   13.67    2.14
   2   5  -5   13.73    1.51
  -2  -5   5   12.56    1.55
   2  -5  -5   12.35    1.50
   2   5  -4  188.99    6.27
   2  -5  -4  176.91    6.85
   2  -5  -4  191.02    6.27
   2  -5  -4  184.28    5.14
  -2   5   4  182.70    7.23
   2   5  -4  172.20    5.95
  -2  -5   4  188.99    5.75
   2   5  -4  204.62    5.83
   2  -5  -4  188.03    6.05
  -2  -5   4  196.49    5.90
   2   5  -3   42.68    2.67
  -2   5   3   43.10    2.90
   2  -5  -3   45.39    2.47
   2  -5  -3   39.40    2.92
  -2   5   3   41.78    1.89
   2  -5  -3   41.12    1.80
  -2   5   3   38.24    2.11
   2   5  -3   36.43    2.23
  -2   5   3   42.17    2.85
  -2  -5   3   43.97    2.04
  -2   5   3   40.99    2.24
   2  -5  -3   39.02    2.38
  -2  -5   3   43.26    2.27
  -2  -5   2    0.97    0.35
   2  -5  -2    0.59    0.39
  -2   5   2    0.88    0.35
   2  -5  -2    0.92    0.37
  -2   5   2    0.01    0.37
   2  -5  -2    0.45    0.29
  -2   5   2    0.27    0.18
  -2  -5   2    0.10    0.31
  -2   5   2    0.74    0.21
   2   5  -2    0.15    0.33
   2   5  -2    0.71    0.29
  -2   5   2    0.78    0.38
   2   5  -2    0.32    0.24
  -2   5   2    0.58    0.26
  -2  -5   2    1.02    0.21
   2  -5  -2    0.66    0.31
  -2  -5   1  106.53    4.55
   2   5  -1  109.15    4.26
   2   5  -1  101.48    3.91
  -2   5   1  113.56    4.54
  -2   5   1   99.31    3.16
   2  -5  -1  100.02    2.94
   2  -5  -1  102.75    4.02
  -2   5   1   95.01    4.05
   2  -5  -1  103.68    3.83
   2  -5  -1   99.77    2.71
   2   5  -1  100.41    2.78
  -2   5   1  104.34    3.55
  -2   5   1   97.82    3.26
  -2  -5   1  104.70    3.81
   2   5  -1   95.97    4.15
   2  -5  -1  102.92    3.03
  -2  -5   0   43.38    2.39
  -2   5   0   37.83    1.43
   2   5   0   40.59    2.38
   2   5   0   39.35    2.59
  -2   5   0   37.05    2.50
  -2  -5   0   38.48    2.56
   2  -5   0   38.49    2.65
   2   5   0   43.30    1.73
  -2   5   0   36.14    2.25
   2  -5   0   44.20    2.79
  -2   5   0   36.14    2.62
   2  -5   0   36.51    2.30
  -2   5   0   36.25    1.78
  -2   5   0   38.50    2.19
  -2  -5   0   41.42    1.34
   2  -5   0   36.10    1.85
  -2  -5   0   38.47    2.52
   2  -5   0   37.31    1.56
   2   5   0   40.40    2.85
  -2   5   0   38.93    1.57
   2   5   1   17.04    1.42
  -2   5  -1   17.37    1.92
  -2  -5  -1   15.73    1.57
  -2   5  -1   16.28    1.60
  -2  -5  -1   15.45    1.64
  -2  -5  -1   16.88    1.10
   2  -5   1   16.06    1.89
  -2   5  -1   14.59    1.65
   2   5   1   17.62    1.40
   2  -5   1   15.79    1.81
  -2   5  -1   15.50    1.86
   2  -5   1   17.72    1.71
   2   5   1   17.51    1.47
   2   5   1   18.19    1.66
  -2   5  -1   18.26    1.56
  -2  -5  -1   18.31    2.08
  -2   5  -1   19.01    1.66
   2  -5   1   16.17    1.46
  -2  -5  -1   16.41    1.84
  -2  -5  -1   16.61    1.11
   2  -5   1   15.58    1.13
   2   5   1   16.37    1.25
   2   5   1   16.61    1.12
  -2   5  -1   18.40    0.91
  -2  -5  -2   59.22    3.01
   2   5   2   63.35    2.63
  -2   5  -2   63.60    3.11
  -2   5  -2   67.96    3.85
   2   5   2   60.50    3.03
  -2  -5  -2   63.05    2.91
  -2   5  -2   60.92    4.01
   2  -5   2   65.08    3.94
  -2  -5  -2   61.85    2.97
  -2   5  -2   64.05    3.94
   2  -5   2   61.36    3.96
  -2  -5  -2   61.65    3.15
  -2  -5  -2   68.59    4.48
   2  -5   2   60.02    3.43
   2   5   2   64.55    3.63
   2  -5   2   65.03    3.50
   2   5   2   63.44    4.25
  -2   5  -2   62.30    3.42
  -2   5  -2   63.60    2.77
  -2   5  -2   69.02    3.63
   2   5   2   62.45    3.07
  -2  -5  -2   63.89    2.78
   2   5   2   63.12    2.37
  -2   5  -2   59.20    2.30
  -2  -5  -2   63.56    2.61
   2   5   2   61.68    3.05
  -2   5  -3    2.04    0.54
  -2   5  -3    1.74    0.46
   2   5   3    1.77    0.38
  -2  -5  -3    1.69    0.59
   2  -5   3    0.69    0.43
   2  -5   3    1.52    0.62
  -2  -5  -3    1.17    0.42
  -2   5  -3    1.11    0.56
   2   5   3    1.49    0.48
   2  -5   3    1.51    0.62
  -2   5  -3    2.15    0.72
   2   5   3    1.89    0.83
   2   5   3    2.71    1.00
   2   5   3    1.31    0.52
  -2   5  -3    1.76    0.52
   2   5   3    2.20    0.47
   2  -5   3    1.92    0.52
  -2  -5  -3    1.82    0.44
  -2   5  -4   16.86    1.74
  -2   5  -4   16.99    1.89
   2  -5   4   15.52    1.75
   2   5   4   14.87    0.94
  -2  -5  -4   16.48    1.74
   2  -5   4   17.09    2.25
  -2  -5  -4   15.99    1.59
   2  -5   4   11.44    1.56
   2   5   4   13.83    1.56
   2  -5   4   16.35    1.99
   2   5   4   16.38    2.09
  -2   5  -4   15.30    1.68
   2   5   4   15.46    2.36
  -2  -5  -4   14.17    1.37
   2   5   4   13.88    1.80
  -2  -5  -5    5.84    1.58
  -2   5  -5    6.21    1.14
  -2   5  -5    5.07    1.02
   2  -5   5    6.04    1.50
  -2  -5  -5    6.88    1.15
   2  -5   5    5.12    1.04
  -2  -5  -5    6.78    1.22
   2   5   5    5.08    1.21
   2   5   5    5.06    0.98
   2  -5   5    5.38    1.28
   2   5   5    4.30    1.36
  -2   5  -5    5.26    1.09
   2   5   5    5.17    1.23
  -2  -5  -5    5.22    0.91
   2   5   6    1.00    0.27
  -2  -5  -6    1.46    1.03
  -2   5  -6    1.33    0.34
   2   5   6    1.72    0.34
  -2   5  -6    1.67    0.75
   2  -5   6    1.18    0.89
  -2   5  -6    1.12    0.44
  -2  -5  -6    0.48    0.39
  -2  -5  -6    0.71    0.42
   2  -5   6    0.83    0.47
   2   5   6    1.50    0.60
   2   5   6    1.60    0.80
   2   5   6    1.33    0.82
  -2   5  -6    0.86    0.31
   2   5   6    2.53    1.05
   2  -5   6    1.47    0.84
  -2  -5  -6    1.29    0.45
  -2   5  -7    0.11    0.10
  -2  -5  -7    0.74    1.11
  -2   5  -7    0.07    0.41
  -2   5  -7    0.32    0.14
  -2   5  -7    0.18    0.22
   2  -5   7    0.46    0.86
  -2  -5  -7    0.00    0.33
  -2  -5  -7   -0.06    0.24
   2  -5   7    1.09    0.60
   2   5   7   -0.05    0.34
   2   5   7    1.02    0.88
  -2   5  -7    0.21    0.37
   2   5   7   -0.33    0.65
  -2  -5  -7    0.90    0.52
   2  -5   7    0.75    0.91
   2  -5   7   -0.08    0.51
   2   5   7    0.01    1.07
  -2   5  -8   24.87    2.86
  -2  -5  -8   25.22    3.80
  -2  -5  -8   29.35    3.12
   2  -5   8   26.13    3.49
   2  -5   8   26.67    3.61
   2   5   8   28.50    2.63
  -2   5  -8   27.56    2.65
  -2  -5  -8   22.32    2.37
   2   5   8   23.29    3.84
   2  -5   8   21.13    3.11
   2   5   8   26.62    3.59
  -2   5  -9    9.86    1.95
  -2  -5  -9    5.77    1.80
   2  -5   9   11.94    2.49
  -2  -5  -9    9.43    1.93
   2   5   9    7.13    1.39
   2   5   9    8.41    2.48
   2  -5   9    8.95    2.22
  -2   5  -9   11.39    1.83
   2   5   9    6.31    1.78
  -2  -5  -9   10.34    1.75
   2  -5   9   12.34    2.78
  -2   5 -10    7.91    1.82
  -2  -5 -10   11.43    2.77
   2  -5  10    9.65    2.32
  -2  -5 -10    9.81    2.07
  -2   5 -10    6.35    1.60
   2   5  10    9.79    1.69
   2   5  10    6.91    2.48
   2  -5  10   10.80    2.77
  -2   5 -10    7.96    1.60
   2   5  10   12.12    2.74
  -2  -5 -10    8.69    1.70
   2  -5  10    7.90    2.20
   2  -5  11    1.95    1.13
  -2  -5 -11    2.38    1.13
  -2   5 -11    2.83    1.09
  -2  -5 -11    3.07    1.47
   2  -5  11    2.12    1.23
  -2   5 -11    4.42    1.31
   2   5  11    4.70    2.07
  -2  -5 -11    3.05    1.07
   2   5  11    2.13    0.96
   2  -5  11    3.78    1.87
  -2  -5 -12    2.39    1.34
  -2   5 -12    0.75    0.77
  -2   5 -12   -1.22    1.09
  -2  -5 -12    0.69    1.00
   2  -5  12    2.82    1.52
   2   5  12   -1.16    1.41
  -2   5 -12   -0.72    0.71
   2   5  12   -1.30    1.13
  -2  -5 -12   -0.69    0.79
   2  -5  12   -0.58    1.05
  -2   5 -13   -2.38    1.55
   2  -5  13   -3.81    1.95
   2   6 -13   -0.01    0.49
  -2  -6  13   -2.26    1.34
   2  -6 -12    1.59    0.88
   2  -6 -12   -0.44    0.99
   2   6 -12    0.90    0.73
  -2  -6  12   -0.55    0.83
  -2   6  12    0.16    0.80
   2   6 -12    1.56    1.04
  -2  -6  12   -1.22    0.96
   2  -6 -12    2.10    1.17
  -2   6  12    0.78    1.10
   2  -6 -11    7.49    1.74
  -2  -6  11    8.58    2.37
   2  -6 -11    9.88    2.14
   2   6 -11   10.70    2.05
  -2   6  11    7.52    2.19
   2   6 -11    6.66    1.60
  -2  -6  11   11.50    2.55
  -2   6  11    7.44    2.44
   2  -6 -11    9.91    2.06
  -2  -6  11    7.57    2.34
   2  -6 -10    4.20    1.22
  -2  -6  10    4.49    1.77
   2  -6 -10    2.35    0.99
   2   6 -10    2.45    0.83
   2   6 -10    5.05    1.48
  -2  -6  10    5.20    1.74
   2   6 -10    5.03    1.28
  -2   6  10    1.47    0.92
  -2  -6  10    3.75    1.32
   2  -6 -10    5.09    1.42
  -2   6  10    3.40    1.78
   2  -6  -9    7.36    1.46
  -2  -6   9    6.15    1.82
   2   6  -9    7.01    1.28
   2   6  -9    8.48    1.66
   2  -6  -9    5.22    1.37
  -2  -6   9   11.09    2.43
  -2   6   9    6.00    1.71
   2   6  -9    5.92    1.36
  -2  -6   9    5.23    1.47
   2  -6  -9    6.80    1.54
  -2   6   9    7.17    2.26
   2   6  -8    2.92    1.13
   2  -6  -8   -0.55    0.91
  -2   6   8    1.25    0.43
   2   6  -8    1.22    0.59
  -2  -6   8    0.80    0.58
   2  -6  -8    1.35    0.62
  -2  -6   8    0.74    0.59
  -2  -6   8    0.47    0.44
   2   6  -8    0.70    0.49
   2  -6  -8    1.08    0.62
  -2   6   8    0.05    0.93
   2  -6  -7    1.05    0.69
   2   6  -7    3.15    1.04
   2   6  -7    1.09    0.49
  -2   6   7    0.73    0.34
   2  -6  -7    0.67    0.40
  -2  -6   7    0.31    0.61
   2   6  -7    1.36    0.64
  -2  -6   7    1.89    0.88
   2  -6  -7    0.72    0.53
  -2   6   7    0.30    0.59
  -2   6   6    6.21    0.98
   2  -6  -6    3.21    0.73
   2   6  -6    5.54    1.06
   2  -6  -6    4.61    0.88
  -2  -6   6    5.27    1.20
   2  -6  -6    6.35    1.10
   2   6  -6    4.29    0.92
  -2  -6   6    6.21    1.20
   2  -6  -6    5.70    1.17
  -2   6   6    4.50    1.37
   2  -6  -5    3.06    0.86
   2   6  -5    4.78    0.99
  -2  -6   5    4.03    0.87
   2  -6  -5    5.16    0.86
   2  -6  -5    3.15    0.67
  -2   6   5    3.87    1.22
   2   6  -5    3.77    0.79
  -2  -6   5    4.02    0.87
   2  -6  -5    3.34    0.83
   2  -6  -4   76.32    3.79
   2   6  -4   76.44    3.90
  -2   6   4   79.64    3.15
   2  -6  -4   75.86    3.04
  -2   6   4   71.31    2.95
   2   6  -4   69.09    3.61
  -2   6   4   85.59    4.87
   2  -6  -4   76.53    3.78
  -2  -6   4   83.14    3.57
  -2  -6   4   74.67    3.33
   2  -6  -3   97.75    3.89
  -2   6   3   97.51    4.69
  -2   6   3   93.20    3.13
  -2   6   3   85.72    3.45
   2  -6  -3   94.06    3.03
   2   6  -3  105.38    4.80
   2   6  -3   90.00    3.85
  -2   6   3   98.26    4.70
  -2  -6   3   98.74    3.17
   2  -6  -3   97.32    4.14
  -2  -6   3   98.03    3.56
  -2   6   2  541.89   12.12
   2   6  -2  563.91   13.08
   2  -6  -2  548.67   10.95
  -2   6   2  546.55   10.08
  -2   6   2  496.06   11.64
   2   6  -2  550.49   11.19
  -2   6   2  540.62   12.07
  -2   6   2  548.99   11.44
  -2  -6   2  587.14   11.31
   2  -6  -2  540.82   11.93
   2  -6  -2  572.61   11.25
   2   6  -2  531.05   11.99
   2  -6  -1   31.44    1.48
  -2   6   1   28.72    1.72
   2   6  -1   31.99    2.36
   2   6  -1   28.47    2.03
  -2   6   1   32.48    2.49
  -2  -6   1   28.71    2.46
   2  -6  -1   29.04    2.11
   2  -6  -1   30.57    2.21
  -2   6   1   30.12    2.27
   2  -6  -1   28.90    1.19
  -2  -6   1   31.57    1.53
   2  -6  -1   30.20    2.06
   2   6  -1   28.86    1.43
  -2   6   1   29.54    1.73
   2   6  -1   29.57    2.31
  -2  -6   1   29.99    2.01
  -2   6   1   28.66    1.89
   2  -6  -1   29.96    1.54
   2   6   0   10.48    1.28
   2   6   0    9.62    1.31
  -2  -6   0   10.11    1.17
  -2  -6   0   10.64    1.47
  -2   6   0   12.23    1.51
  -2   6   0   10.01    0.71
   2  -6   0    9.83    1.40
  -2   6   0   11.92    1.28
   2  -6   0   12.54    1.53
   2   6   0    9.87    0.76
  -2   6   0   11.01    1.51
  -2  -6   0   10.84    0.78
  -2   6   0    9.98    0.90
   2  -6   0   10.73    0.96
   2  -6   0    9.94    1.26
  -2   6   0   11.23    1.20
  -2  -6   0   10.72    1.37
   2   6   0   11.10    0.71
   2  -6   0   10.55    0.77
  -2   6   0   11.60    0.84
   2   6   0    9.60    1.43
  -2   6  -1   26.22    2.52
  -2  -6  -1   20.09    1.91
  -2  -6  -1   21.60    2.01
   2   6   1   23.39    1.88
  -2   6  -1   21.82    1.98
   2  -6   1   22.21    2.31
   2   6   1   22.41    1.68
  -2  -6  -1   21.07    1.11
  -2   6  -1   26.69    2.27
   2  -6   1   22.09    2.21
  -2   6  -1   21.99    2.29
  -2   6  -1   22.33    1.91
  -2   6  -1   24.52    1.85
  -2  -6  -1   24.06    2.47
   2  -6   1   22.21    2.00
   2   6   1   21.70    1.87
   2  -6   1   23.10    1.28
   2   6   1   24.30    1.53
  -2  -6  -1   22.51    2.21
   2   6   1   22.68    1.47
  -2   6  -1   24.02    0.96
  -2  -6  -2    4.84    0.89
   2  -6   2    7.23    1.40
   2  -6   2    5.13    1.14
  -2   6  -2    6.47    1.29
   2   6   2    5.69    0.88
  -2  -6  -2    5.80    0.88
  -2  -6  -2    7.30    0.92
   2  -6   2    7.93    1.26
   2   6   2    7.38    1.08
  -2   6  -2    6.23    1.09
   2   6   2    5.31    1.05
  -2  -6  -2    6.24    0.96
  -2   6  -2    6.92    0.79
   2   6   2    6.69    1.41
   2   6   2    6.15    0.75
   2   6   2    7.23    1.00
  -2  -6  -2    5.07    0.78
  -2   6  -2    6.79    0.59
   2   6   3  354.94    8.23
  -2  -6  -3  355.91    9.00
   2  -6   3  353.54   10.20
  -2   6  -3  333.16    8.25
  -2   6  -3  358.45   10.72
   2  -6   3  362.30   11.40
  -2  -6  -3  363.19    9.17
  -2   6  -3  336.81    8.22
   2   6   3  373.41    9.34
   2   6   3  353.05   10.42
   2  -6   3  371.53   10.56
   2  -6   3  339.69    8.27
   2   6   3  358.10   11.85
   2   6   3  369.86    9.66
   2   6   3  362.48    8.09
  -2  -6  -3  352.08    8.44
  -2   6  -4    2.64    0.68
  -2   6  -4    2.24    0.79
  -2  -6  -4    1.34    0.41
   2  -6   4    3.50    1.08
  -2  -6  -4    1.63    0.67
   2  -6   4    1.49    0.60
   2   6   4    1.72    0.41
  -2  -6  -4    2.67    0.59
   2   6   4    1.64    0.53
   2   6   4    1.94    0.75
   2  -6   4    2.13    0.75
   2  -6   4    1.52    0.55
   2   6   4    1.79    0.69
   2   6   4    2.09    1.06
  -2  -6  -4    2.00    0.61
  -2   6  -4    1.71    0.56
  -2  -6  -5   44.86    4.50
  -2   6  -5   38.82    2.76
   2  -6   5   36.37    2.96
  -2   6  -5   43.89    3.27
   2   6   5   40.30    1.83
  -2  -6  -5   41.62    3.04
  -2  -6  -5   41.61    2.77
   2  -6   5   41.01    3.90
   2  -6   5   42.91    3.60
  -2   6  -5   40.00    2.84
   2   6   5   41.39    3.60
   2  -6   5   42.26    3.33
   2   6   5   39.18    2.81
   2   6   5   35.44    3.94
  -2  -6  -5   41.68    2.70
   2   6   5   38.40    3.35
  -2   6  -6   17.50    1.99
  -2   6  -6   15.81    1.83
   2  -6   6   15.21    1.95
  -2  -6  -6   18.70    3.07
   2   6   6   15.69    0.87
  -2  -6  -6   15.52    1.99
   2  -6   6   18.38    2.71
  -2  -6  -6   18.20    1.89
   2   6   6   14.73    1.79
   2   6   6   17.85    2.46
   2  -6   6   17.39    2.39
   2   6   6   16.20    2.84
  -2   6  -6   17.35    1.79
  -2  -6  -6   19.57    1.96
   2   6   6   16.45    2.33
  -2   6  -7    7.23    1.41
  -2  -6  -7    8.29    2.16
  -2   6  -7    9.46    1.32
   2  -6   7    8.17    2.02
  -2  -6  -7    8.28    1.33
  -2  -6  -7   10.23    1.74
   2  -6   7    8.62    1.51
   2   6   7   10.05    1.48
   2   6   7    9.88    1.99
   2   6   7    8.56    2.15
   2  -6   7   10.80    2.06
   2   6   7    9.21    1.89
  -2  -6  -7    8.69    1.41
  -2   6  -7    9.08    1.41
  -2   6  -8   22.76    2.63
  -2  -6  -8   19.09    3.36
  -2   6  -8   22.75    1.97
  -2  -6  -8   18.49    2.48
   2  -6   8   20.53    3.24
   2   6   8   21.04    2.28
   2   6   8   22.47    3.21
   2  -6   8   17.97    2.95
   2  -6   8   24.18    3.34
  -2  -6  -8   19.06    2.23
  -2   6  -8   24.08    2.44
   2   6   8   20.49    3.65
   2   6   8   24.82    3.43
  -2  -6  -9    4.71    1.85
  -2   6  -9    5.18    1.37
   2  -6   9    2.98    1.42
  -2  -6  -9    4.94    1.46
   2   6   9    6.28    1.29
   2  -6   9    8.21    2.27
  -2   6  -9    5.82    1.33
   2   6   9    7.65    2.38
   2   6   9    6.24    1.87
  -2  -6  -9    4.56    1.16
   2  -6   9    6.67    1.85
  -2  -6 -10    1.29    1.08
   2  -6  10    0.31    0.72
  -2  -6 -10    2.16    1.01
   2   6  10    2.79    0.91
   2  -6  10    3.18    1.64
   2   6  10    0.52    0.70
   2  -6  10    0.76    0.70
  -2   6 -10    1.88    0.90
   2   6  10    2.35    1.33
  -2  -6 -10    2.55    0.99
   2  -6  11   16.55    3.21
  -2  -6 -11   14.76    2.63
  -2   6 -11   13.43    2.27
  -2  -6 -11   13.66    3.13
   2   6  11   15.53    3.28
   2   6  11   17.66    4.08
  -2  -6 -11   16.01    2.51
  -2   6 -11   16.42    2.41
   2  -6  11   17.96    3.64
   2  -6  11   14.04    3.10
  -2   6 -12    0.58    0.48
  -2  -6 -12    0.34    0.53
  -2   6 -12   -0.88    1.04
  -2  -6 -12    0.88    0.83
   2  -6  12   -2.99    1.66
   2   6  12    3.87    2.06
   2  -6  12    0.79    0.75
  -2   6 -12   -0.29    0.64
   2   6  12   -0.12    0.73
  -2  -6 -12   -0.36    0.61
  -2   6 -13   -3.94    1.45
  -2  -7  12    0.22    0.81
   2  -7 -12    1.04    0.61
   2   7 -12    2.01    1.06
   2  -7 -12    0.54    0.81
  -2   7  12    1.66    1.16
  -2  -7  12   -0.31    1.02
   2   7 -12   -0.56    0.91
  -2  -7  12    0.54    0.58
   2  -7 -12    0.37    0.56
   2  -7 -11    0.79    0.62
  -2  -7  11    0.25    0.93
   2   7 -11    1.68    0.99
   2  -7 -11   -0.49    0.84
  -2  -7  11    1.14    1.34
  -2   7  11   -0.38    1.02
  -2   7  11    0.13    0.78
   2   7 -11    1.67    1.03
  -2  -7  11    0.37    0.64
   2  -7 -11    0.83    0.72
  -2  -7  10    1.49    1.13
   2  -7 -10   -0.77    0.74
   2  -7 -10   -2.54    1.41
   2   7 -10    1.12    0.80
   2   7 -10    0.30    0.43
  -2   7  10    3.11    1.63
  -2   7  10    0.01    0.60
   2   7 -10    0.30    0.42
  -2  -7  10    0.08    0.58
  -2  -7  10    1.67    1.13
   2  -7 -10    0.49    0.50
  -2  -7   9   -0.28    0.64
   2  -7  -9   -0.16    0.40
   2   7  -9    0.36    0.66
   2   7  -9    0.70    0.55
  -2   7   9   -1.18    1.47
  -2   7   9   -0.39    0.61
  -2  -7   9    0.82    0.63
   2   7  -9    0.78    0.58
  -2  -7   9   -0.82    0.65
   2  -7  -9    0.18    0.39
   2  -7  -8   -1.24    1.12
  -2   7   8    0.30    0.33
   2   7  -8    1.38    0.79
   2   7  -8   -0.70    0.47
  -2  -7   8    0.02    0.91
   2  -7  -8   -0.13    0.43
  -2  -7   8    0.60    0.52
  -2  -7   8    0.46    0.66
  -2   7   8    0.51    0.66
   2   7  -8   -0.04    0.48
   2  -7  -8   -0.28    0.69
  -2   7   7   18.45    1.74
   2  -7  -7   15.33    2.03
   2   7  -7   21.22    2.18
   2  -7  -7   16.42    1.89
  -2  -7   7   19.80    2.58
  -2  -7   7   20.51    2.46
   2   7  -7   19.12    2.09
   2  -7  -7   17.86    2.23
  -2   7   7   19.23    3.19
   2  -7  -6    0.50    0.73
  -2  -7   6    1.44    0.50
   2   7  -6    2.15    0.69
  -2   7   6    1.01    0.32
   2  -7  -6    1.57    0.58
  -2   7   6    1.88    0.31
   2  -7  -6    1.63    0.59
   2   7  -6    0.70    0.52
  -2   7   6    1.46    0.97
  -2  -7   6    1.19    0.57
   2  -7  -6    2.39    0.76
   2  -7  -5   77.64    4.25
   2   7  -5   79.06    4.14
   2  -7  -5   75.56    3.45
  -2   7   5   69.18    2.86
  -2   7   5   79.01    5.43
   2  -7  -5   76.22    3.43
  -2  -7   5   82.98    4.00
   2  -7  -5   78.40    4.22
  -2  -7   5   79.42    3.93
   2  -7  -4   18.89    1.89
   2   7  -4   21.67    2.11
   2   7  -4   25.80    2.52
   2  -7  -4   22.89    1.62
  -2   7   4   19.01    1.49
  -2   7   4   19.90    1.56
   2  -7  -4   20.51    1.43
  -2   7   4   24.91    2.67
  -2  -7   4   23.24    1.77
   2  -7  -4   23.01    2.11
  -2  -7   4   24.75    1.93
   2  -7  -3  156.43    5.20
  -2   7   3  149.56    6.21
   2   7  -3  160.93    6.36
  -2   7   3  147.38    4.39
  -2   7   3  135.73    4.80
   2  -7  -3  150.30    3.45
  -2   7   3  158.76    6.36
   2   7  -3  150.56    5.34
   2  -7  -3  158.61    5.69
  -2  -7   3  157.73    4.75
  -2  -7   3  153.83    4.16
   2  -7  -2  632.29   12.26
  -2   7   2  624.45   13.74
   2   7  -2  643.01   14.83
  -2   7   2  608.05   11.53
  -2   7   2  580.33   13.33
   2   7  -2  614.30   12.60
  -2  -7   2  670.93   12.80
  -2   7   2  616.58   13.64
   2  -7  -2  646.70   13.63
  -2  -7   2  647.94   12.62
   2  -7  -2  603.03   13.50
  -2   7   2  606.73   13.01
   2  -7  -2  630.18   12.51
   2   7  -2  624.68   13.75
  -2   7   1  130.21    4.26
   2   7  -1  121.97    4.72
   2  -7  -1  129.28    3.01
   2  -7  -1  136.69    3.52
   2   7  -1  130.20    5.38
   2  -7  -1  129.72    4.96
  -2   7   1  120.83    5.14
   2  -7  -1  139.28    5.19
   2  -7  -1  127.50    4.84
  -2  -7   1  128.46    3.85
   2   7  -1  126.46    3.67
  -2   7   1  130.80    4.22
   2   7  -1  126.97    5.32
  -2  -7   1  129.16    4.64
  -2   7   1  130.29    4.65
   2  -7  -1  134.77    3.71
   2   7   0   64.44    3.54
  -2   7   0   62.95    2.17
  -2   7   0   63.48    4.22
  -2  -7   0   61.13    3.86
   2   7   0   58.70    3.47
  -2  -7   0   61.16    3.00
  -2   7   0   63.49    3.71
   2   7   0   65.29    1.91
   2  -7   0   62.57    3.69
   2  -7   0   63.91    3.70
  -2   7   0   56.94    3.66
  -2   7   0   60.00    3.09
  -2  -7   0   64.24    2.34
  -2   7   0   65.34    3.22
  -2   7   0   58.29    2.40
   2  -7   0   62.45    3.40
  -2   7   0   64.73    2.18
   2   7   0   64.00    1.97
   2  -7   0   59.85    1.95
  -2  -7   0   61.43    3.46
   2   7   0   55.80    3.61
  -2   7  -1    0.78    0.14
  -2   7  -1    0.91    0.27
  -2  -7  -1    0.92    0.51
  -2   7  -1    0.90    0.18
  -2  -7  -1    0.33    0.28
   2   7   1    0.79    0.42
   2  -7   1    1.13    0.50
  -2   7  -1    1.35    0.60
   2  -7   1    1.05    0.62
  -2   7  -1    0.76    0.40
  -2  -7  -1    1.05    0.20
   2   7   1    0.85    0.36
  -2   7  -1    1.14    0.74
  -2   7  -1    1.26    0.48
  -2  -7  -1    1.29    0.31
   2   7   1    0.67    0.32
   2  -7   1    0.42    0.37
   2   7   1    0.69    0.30
  -2   7  -1    0.88    0.21
  -2  -7  -1    0.46    0.44
   2   7   1    0.86    0.31
   2  -7   1    0.85    0.24
  -2  -7  -2   11.28    1.48
  -2   7  -2   11.98    0.82
  -2  -7  -2   10.80    1.60
   2   7   2   13.61    1.51
   2  -7   2   11.59    1.76
  -2  -7  -2   11.78    1.12
   2  -7   2   11.80    1.80
  -2   7  -2   12.28    1.86
  -2   7  -2   11.54    1.49
  -2   7  -2   12.63    0.85
   2   7   2   12.93    1.62
   2  -7   2   13.36    1.74
   2   7   2   13.19    1.42
   2   7   2   11.30    1.24
  -2  -7  -2   13.11    1.31
  -2   7  -2   12.66    0.63
   2   7   2   11.48    1.11
   2  -7   3   15.06    1.99
  -2   7  -3   16.04    1.22
  -2  -7  -3   20.14    1.91
  -2   7  -3   19.56    2.39
   2   7   3   19.42    1.75
   2  -7   3   16.54    2.22
  -2  -7  -3   16.78    1.69
   2  -7   3   17.80    1.38
   2   7   3   18.35    1.79
   2   7   3   18.65    2.15
   2   7   3   20.36    2.64
   2  -7   3   15.52    1.96
  -2   7  -3   18.26    1.30
   2   7   3   19.33    1.90
   2   7   3   17.56    1.46
  -2  -7  -3   19.16    1.69
  -2   7  -3   16.16    1.18
  -2   7  -4    6.96    0.95
   2   7   4    8.48    1.09
   2  -7   4    8.07    1.67
   2  -7   4    6.77    1.35
  -2  -7  -4    7.34    0.99
  -2  -7  -4    9.51    1.34
  -2   7  -4    7.84    1.47
  -2  -7  -4    6.90    1.08
   2   7   4    9.34    1.34
  -2   7  -4    7.63    1.01
   2  -7   4    6.80    1.37
   2   7   4    7.19    1.43
   2  -7   4    8.65    1.22
   2   7   4    6.00    1.51
  -2  -7  -4    6.17    1.02
   2   7   4    5.47    1.15
  -2  -7  -5   36.52    4.13
  -2   7  -5   37.39    2.53
  -2   7  -5   44.60    3.50
   2  -7   5   37.34    3.21
   2   7   5   39.15    2.24
   2  -7   5   44.46    4.15
  -2  -7  -5   38.19    3.01
  -2  -7  -5   38.87    2.59
   2  -7   5   37.43    3.39
   2   7   5   33.68    3.24
   2   7   5   38.28    4.13
   2  -7   5   37.77    3.01
  -2   7  -5   35.84    2.48
   2   7   5   37.93    2.86
   2   7   5   38.03    3.32
  -2  -7  -5   35.98    2.62
  -2   7  -6    1.10    0.55
  -2  -7  -6    0.86    0.96
  -2   7  -6    0.49    0.51
   2  -7   6    1.00    0.58
  -2  -7  -6    0.76    0.36
  -2  -7  -6    0.35    0.35
   2   7   6    1.03    0.38
   2   7   6    1.37    0.64
   2   7   6    0.96    0.53
   2  -7   6    1.21    0.78
   2   7   6   -0.37    0.99
   2   7   6   -0.06    0.55
  -2  -7  -6    0.81    0.45
  -2   7  -7   62.00    3.94
  -2  -7  -7   68.25    6.15
   2   7   7   62.60    2.11
  -2   7  -7   58.43    3.65
  -2  -7  -7   59.10    4.25
   2  -7   7   62.99    5.54
  -2  -7  -7   57.14    3.35
   2   7   7   64.30    6.09
   2   7   7   56.43    4.78
   2  -7   7   63.25    4.97
   2   7   7   61.99    3.90
  -2  -7  -7   62.21    3.93
   2   7   7   65.96    5.21
  -2   7  -7   65.12    3.86
  -2   7  -8    2.52    0.91
  -2  -7  -8    1.42    1.27
  -2  -7  -8    0.43    0.53
   2  -7   8    1.20    0.78
  -2   7  -8    1.56    0.66
   2   7   8    1.63    0.99
   2   7   8    1.33    0.60
   2   7   8    0.59    0.86
  -2   7  -8    1.28    0.63
   2   7   8    2.45    1.30
  -2  -7  -8    0.77    0.45
   2  -7   8    3.08    1.20
  -2  -7  -9    1.54    1.34
   2  -7   9    2.97    1.37
  -2  -7  -9    2.92    1.03
   2   7   9    2.18    0.86
   2  -7   9    1.76    1.05
   2   7   9    0.34    0.56
  -2   7  -9    4.16    1.15
   2   7   9    3.14    1.32
  -2  -7  -9    3.08    0.98
  -2  -7 -10    7.95    2.47
   2  -7  10    8.48    2.32
  -2  -7 -10    8.26    1.88
   2   7  10    7.87    1.51
   2   7  10    6.77    2.35
  -2   7 -10    7.79    1.58
   2   7  10    9.43    2.48
  -2  -7 -10    8.21    1.72
   2  -7  10   11.90    2.74
   2  -7  11    5.68    1.98
  -2   7 -11    4.08    1.30
  -2  -7 -11    6.98    1.83
  -2   7 -11    3.54    1.12
  -2  -7 -11    6.25    2.14
   2   7  11    4.20    2.34
  -2   7 -11    7.42    1.62
   2   7  11    8.86    2.61
  -2  -7 -11    4.64    1.38
   2  -7  11    4.84    1.99
  -2  -7 -12   -0.08    0.48
   2  -7  12   -1.05    1.29
  -2   7 -12   -0.72    0.85
  -2  -7 -12    2.08    1.52
  -2   7 -12   -0.40    0.66
   2   7  12   -0.72    1.11
  -2   7 -12    0.03    0.54
   2   7  12    0.30    0.71
  -2  -7 -12    1.10    0.99
   2  -8 -12    0.57    0.72
  -2  -8  12    0.01    0.67
   2   8 -12    2.79    1.32
  -2   8  12   -0.15    0.82
  -2   8  12   -0.62    1.05
   2   8 -12    1.12    0.87
  -2  -8  12   -1.28    1.23
   2  -8 -12    1.17    0.84
  -2  -8  11   -0.11    1.11
   2  -8 -11    0.32    0.45
   2   8 -11    1.04    0.94
   2  -8 -11   -2.03    1.40
  -2   8  11    1.23    1.05
   2   8 -11    0.45    0.68
  -2  -8  11    1.14    1.06
   2  -8 -11   -0.13    0.71
  -2  -8  11   -0.40    0.50
  -2   8  11    0.78    1.29
   2  -8 -10    5.86    1.42
  -2  -8  10    5.04    1.96
   2  -8 -10    3.89    1.21
   2   8 -10    7.28    1.40
   2   8 -10    7.83    1.71
  -2   8  10    5.06    1.80
  -2   8  10    3.61    1.76
   2   8 -10    5.68    1.42
  -2  -8  10    6.85    1.83
   2  -8 -10    5.55    1.49
  -2  -8  10    7.58    2.16
   2  -8  -9    0.84    0.67
  -2  -8   9    0.47    0.79
   2  -8  -9   -0.67    0.95
   2   8  -9    0.00    0.37
   2   8  -9   -0.89    0.70
  -2   8   9    0.04    0.61
  -2  -8   9   -0.66    0.70
   2  -8  -9    0.11    0.55
  -2  -8   9   -0.74    0.86
  -2   8   9   -0.33    1.22
   2  -8  -8   15.70    2.31
  -2   8   8   18.02    1.76
   2   8  -8   19.62    2.19
  -2  -8   8   14.83    2.75
   2  -8  -8   20.81    2.34
  -2  -8   8   17.95    2.76
  -2   8   8   16.52    3.25
   2   8  -8   19.69    2.32
   2  -8  -8   19.96    2.55
  -2  -8   8   19.07    2.57
   2  -8  -7    4.95    1.03
   2   8  -7    9.46    1.50
   2  -8  -7    8.97    1.43
  -2  -8   7    8.32    1.71
  -2   8   7    9.35    0.71
  -2   8   7    7.51    2.03
   2   8  -7    9.77    1.54
  -2  -8   7    9.91    1.71
   2  -8  -7    7.84    1.52
   2   8  -6   45.00    3.28
   2  -8  -6   40.45    2.77
  -2   8   6   36.83    1.97
   2  -8  -6   42.90    2.84
  -2   8   6   43.27    4.48
  -2  -8   6   44.54    3.24
   2   8  -6   47.24    3.18
  -2  -8   6   43.23    3.21
   2  -8  -6   41.97    3.31
   2   8  -5    0.14    0.43
  -2  -8   5   -0.17    0.43
  -2   8   5    0.54    0.31
   2   8  -5    1.05    0.69
   2  -8  -5    1.01    0.39
   2  -8  -5    1.10    0.39
   2  -8  -5    1.16    0.67
  -2  -8   5    1.18    0.53
  -2   8   5    2.08    0.97
   2   8  -4   18.13    2.19
  -2   8   4   14.65    1.38
   2  -8  -4   15.39    1.36
  -2   8   4   14.56    1.37
   2  -8  -4   12.62    1.02
  -2   8   4   14.84    2.16
  -2  -8   4   13.12    1.31
   2  -8  -4   18.50    1.99
  -2  -8   4   16.30    1.55
   2  -8  -3   11.64    1.31
   2   8  -3   11.34    1.72
  -2   8   3   10.88    1.11
  -2   8   3    8.97    1.20
   2   8  -3    8.56    1.21
  -2  -8   3   10.83    1.16
  -2   8   3   10.23    1.61
   2  -8  -3   10.14    1.37
   2  -8  -2  483.72   10.17
   2   8  -2  503.86   13.01
  -2   8   2  480.78   11.78
   2  -8  -2  498.82   11.36
  -2   8   2  476.85    9.76
  -2   8   2  441.69   11.45
   2   8  -2  476.72   10.67
  -2   8   2  495.36   11.90
   2  -8  -2  493.85   11.64
  -2  -8   2  502.35   10.81
   2  -8  -2  468.80   11.62
  -2  -8   2  512.45   10.65
   2  -8  -2  480.98   10.43
   2  -8  -1   56.75    2.14
  -2   8   1   60.20    4.31
  -2   8   1   53.97    2.72
   2  -8  -1   56.92    1.64
   2   8  -1   60.65    3.78
   2  -8  -1   57.36    3.36
   2  -8  -1   49.09    3.08
  -2   8   1   52.96    3.42
  -2   8   1   56.35    2.78
   2   8  -1   55.63    2.36
  -2  -8   1   54.88    2.56
   2  -8  -1   54.38    3.19
  -2  -8   1   57.70    3.04
  -2   8   1   55.54    3.06
   2   8  -1   57.57    3.62
   2  -8  -1   60.12    2.35
  -2   8   0   58.47    4.26
  -2  -8   0   55.58    3.88
   2   8   0   57.82    3.52
  -2   8   0   56.95    2.17
  -2  -8   0   56.65    2.91
   2   8   0   56.23    3.60
  -2   8   0   56.59    3.06
   2  -8   0   56.41    3.63
   2  -8   0   57.79    3.62
  -2   8   0   56.95    3.81
  -2   8   0   54.54    2.12
  -2   8   0   59.99    2.43
   2  -8   0   57.55    3.40
  -2  -8   0   52.59    2.35
   2   8   0   55.76    1.85
   2  -8   0   59.09    1.87
  -2  -8   0   52.34    3.31
   2   8   1   15.46    1.82
  -2  -8  -1   14.74    1.92
  -2  -8  -1   12.26    1.48
  -2   8  -1   13.98    0.90
   2  -8   1   15.44    2.06
   2  -8   1   13.75    1.89
  -2   8  -1   14.28    2.10
  -2   8  -1   14.02    1.46
   2   8   1   14.34    1.54
  -2  -8  -1   13.46    1.07
   2  -8   1   13.94    1.76
  -2  -8  -1   14.70    1.93
   2  -8   1   13.14    0.80
   2   8   1   15.42    1.21
   2   8   1   13.72    1.32
  -2  -8  -2    5.80    1.21
  -2  -8  -2    5.36    0.72
   2  -8   2    4.20    1.10
   2  -8   2    5.86    1.37
   2   8   2    7.48    1.24
  -2  -8  -2    5.53    1.15
  -2   8  -2    6.15    1.46
   2  -8   2    6.46    1.28
  -2   8  -2    6.96    1.18
   2   8   2    7.10    1.27
   2   8   2    7.03    1.01
   2   8   2    4.83    0.79
  -2   8  -3   55.86    1.98
  -2  -8  -3   49.03    3.32
   2   8   3   54.55    3.28
  -2   8  -3   52.70    4.15
   2  -8   3   51.04    4.19
  -2  -8  -3   48.51    2.97
   2  -8   3   53.27    3.81
   2  -8   3   52.37    2.22
   2   8   3   54.17    3.74
   2   8   3   49.88    4.23
  -2   8  -3   53.60    1.94
   2   8   3   52.89    3.17
   2   8   3   52.53    3.16
  -2  -8  -3   48.60    2.88
  -2   8  -3   52.63    1.78
  -2   8  -4    5.14    0.73
  -2   8  -4    5.97    1.45
   2   8   4    6.81    1.14
  -2  -8  -4    4.13    0.96
   2  -8   4    4.00    1.23
  -2  -8  -4    6.26    1.10
   2   8   4   10.09    1.42
   2  -8   4    3.18    1.07
   2   8   4    3.78    1.04
  -2   8  -4    5.30    0.74
   2  -8   4    4.99    0.93
   2   8   4    7.19    1.75
   2   8   4    4.59    1.07
  -2  -8  -4    6.16    1.07
  -2   8  -5   10.49    1.24
   2   8   5   11.60    1.35
  -2  -8  -5   10.26    2.23
  -2   8  -5   11.03    1.86
   2  -8   5   11.37    2.19
  -2  -8  -5   14.01    1.84
  -2  -8  -5   10.90    1.32
   2   8   5   10.81    1.58
   2  -8   5   11.47    1.94
   2   8   5   13.18    2.07
  -2   8  -5   12.57    1.34
   2  -8   5   10.41    1.55
   2   8   5   10.83    2.21
  -2  -8  -5   12.08    1.57
   2   8   5   10.40    1.74
  -2   8  -6   28.08    2.26
   2   8   6   29.17    2.06
  -2  -8  -6   25.99    3.68
  -2   8  -6   29.69    2.95
   2  -8   6   28.32    3.58
  -2  -8  -6   25.16    2.10
  -2  -8  -6   28.05    2.76
   2   8   6   27.29    3.83
   2   8   6   27.43    2.53
   2  -8   6   31.84    3.43
   2   8   6   23.12    2.87
   2  -8   6   32.45    3.06
   2   8   6   25.57    2.99
  -2  -8  -6   29.00    2.61
  -2  -8  -7    8.70    2.31
   2   8   7    5.88    0.83
  -2   8  -7    6.13    1.25
  -2  -8  -7    5.91    1.25
   2  -8   7    7.17    1.99
  -2  -8  -7    6.70    1.04
   2   8   7    7.91    1.41
   2   8   7    7.75    1.80
  -2   8  -7    5.29    1.09
   2   8   7    4.02    1.71
   2  -8   7    7.81    1.72
   2   8   7    6.06    1.55
  -2  -8  -7    4.76    1.07
  -2  -8  -8    3.89    1.68
  -2   8  -8    3.83    0.98
  -2  -8  -8    3.87    1.20
   2  -8   8    3.83    1.47
   2   8   8    1.48    0.87
   2   8   8    2.98    0.95
  -2   8  -8    4.24    1.06
   2   8   8    3.00    1.80
   2   8   8    1.77    0.80
   2  -8   8    2.35    1.04
  -2  -8  -8    3.14    1.04
  -2  -8  -9    2.02    1.37
  -2   8  -9    0.55    0.52
  -2   8  -9    1.58    0.62
  -2  -8  -9    2.96    1.15
   2  -8   9    2.47    1.29
   2   8   9    1.30    0.66
   2  -8   9    2.05    0.98
   2   8   9    1.28    1.17
   2   8   9    1.10    0.87
  -2  -8  -9    1.34    0.70
  -2   8  -9    1.96    0.80
  -2   8 -10    5.75    1.28
  -2  -8 -10    7.52    2.26
   2  -8  10    6.80    2.14
  -2  -8 -10    8.50    1.89
   2   8  10    7.14    1.47
   2   8  10    9.78    2.98
  -2   8 -10    8.75    1.68
   2   8  10    4.34    1.78
  -2  -8 -10    5.91    1.50
   2  -8  10    8.16    2.33
  -2  -8 -11    4.59    1.57
   2  -8  11    5.94    2.04
  -2   8 -11    5.64    1.39
  -2  -8 -11    3.88    1.75
   2  -8  11    5.18    1.81
   2   8  11    4.10    2.01
  -2   8 -11    4.21    1.21
   2   8  11    6.73    2.23
  -2  -8 -11    6.27    1.59
  -2  -8 -12    0.95    0.59
   2  -8  12    0.78    0.89
  -2  -8 -12    3.45    1.86
  -2   8 -12    1.78    1.06
   2   8  12    2.12    1.61
  -2  -8 -12    2.03    1.07
   2   8  12    2.44    1.72
  -2  -9  12    0.45    0.86
   2   9 -12   -0.09    0.56
   2  -9 -11   -0.15    0.50
  -2  -9  11   -0.59    0.89
   2  -9 -11   -3.93    1.49
  -2   9  11    0.95    1.62
   2   9 -11    0.16    0.57
  -2   9  11   -0.17    1.00
  -2  -9  11    0.03    0.59
   2  -9 -11   -0.66    0.83
  -2  -9  11   -0.58    1.16
  -2  -9  10    8.07    2.37
   2  -9 -10    6.17    1.45
   2   9 -10    6.28    1.32
   2  -9 -10    4.16    1.27
   2   9 -10    4.00    1.20
  -2  -9  10    5.61    1.87
   2  -9 -10    5.74    1.50
  -2   9  10    5.78    1.82
  -2  -9  10    4.96    1.54
  -2   9  10    7.90    2.67
   2  -9  -9    6.76    1.44
  -2  -9   9    7.86    2.17
   2  -9  -9    6.09    1.49
   2   9  -9    8.29    1.51
   2   9  -9   10.22    1.82
  -2   9   9    5.88    2.13
   2  -9  -9    5.26    1.35
  -2  -9   9   10.17    2.01
  -2  -9   9    7.97    2.04
   2  -9  -8    5.82    1.35
   2   9  -8    5.15    1.20
  -2   9   8    5.21    0.98
   2  -9  -8    5.45    1.23
  -2  -9   8    6.31    2.02
  -2  -9   8    8.24    1.94
   2   9  -8    5.21    1.27
   2  -9  -8    5.65    1.42
  -2  -9   8    6.95    1.59
  -2   9   8    7.57    2.36
   2   9  -7    0.34    0.49
   2  -9  -7    0.19    0.31
  -2   9   7    0.51    0.19
  -2  -9   7    0.12    0.41
  -2   9   7    0.52    0.72
   2   9  -7    1.17    0.75
   2  -9  -7   -0.29    0.62
  -2  -9   7    0.37    0.34
   2   9  -6   34.16    2.94
   2  -9  -6   31.29    2.41
   2   9  -6   36.23    3.40
  -2   9   6   29.83    1.77
   2  -9  -6   28.70    2.23
  -2   9   6   32.77    3.95
  -2  -9   6   26.45    2.48
   2  -9  -6   28.40    2.80
  -2  -9   6   24.59    2.41
   2   9  -5   26.09    2.82
   2  -9  -5   21.85    1.84
  -2   9   5   20.70    1.62
   2  -9  -5   22.13    1.61
  -2   9   5   23.35    3.07
  -2  -9   5   23.92    2.07
   2  -9  -5   23.58    2.43
  -2  -9   5   25.02    2.12
   2   9  -4    6.40    1.43
  -2   9   4    7.29    1.05
  -2   9   4    9.33    1.17
   2  -9  -4    7.60    0.65
  -2   9   4    7.70    1.59
  -2  -9   4    9.25    1.19
   2  -9  -4    8.45    1.43
   2   9  -3   29.20    2.85
  -2   9   3   26.54    1.82
  -2   9   3   24.73    2.11
   2   9  -3   24.09    2.15
  -2  -9   3   27.18    2.25
  -2   9   3   28.02    2.71
   2   9  -3   25.61    1.35
   2  -9  -3   23.99    2.27
  -2  -9   3   27.48    1.85
   2  -9  -2  151.66    4.69
   2   9  -2  152.20    6.72
  -2   9   2  144.76    5.78
  -2   9   2  152.33    7.45
   2  -9  -2  138.99    5.34
  -2   9   2  148.11    4.46
   2  -9  -2  168.75    5.77
  -2   9   2  146.69    5.83
   2   9  -2  137.92    4.93
  -2   9   2  148.58    5.84
  -2  -9   2  155.06    5.26
   2  -9  -2  144.72    5.68
   2   9  -2  151.48    3.15
  -2  -9   2  151.95    4.95
   2  -9  -2  147.02    4.82
   2  -9  -1    9.46    0.86
  -2   9   1    9.66    1.17
   2  -9  -1   10.24    0.55
   2   9  -1   10.09    1.61
  -2   9   1    8.76    1.74
   2  -9  -1   10.66    1.47
  -2   9   1    8.92    1.47
   2  -9  -1    9.97    1.46
  -2   9   1   10.86    1.24
  -2  -9   1    9.25    1.10
   2   9  -1    9.58    0.99
   2  -9  -1    9.90    1.43
  -2  -9   1   13.78    1.49
   2  -9  -1   10.61    0.99
  -2   9   0    4.92    0.63
  -2  -9   0    3.46    0.77
   2  -9   0    3.53    0.87
   2   9   0    3.58    1.00
   2  -9   0    4.29    1.05
  -2   9   0    3.94    1.19
   2  -9   0    4.51    1.03
  -2  -9   0    3.52    0.64
  -2   9   0    4.49    0.66
   2  -9   0    5.02    0.50
  -2  -9   0    3.10    0.82
  -2   9   0    3.88    0.57
  -2   9  -1   12.13    0.70
  -2  -9  -1   12.80    1.55
  -2  -9  -1   14.15    1.98
   2  -9   1    9.91    1.67
  -2   9  -1   13.86    2.19
   2  -9   1   12.82    1.89
   2   9   1   11.81    1.71
  -2   9  -1   14.69    1.51
   2   9   1   12.38    1.50
   2  -9   1   12.01    1.72
  -2  -9  -1   12.74    1.14
   2   9   1   11.92    1.08
   2  -9   1   12.47    0.69
  -2  -9  -1   10.98    1.69
   2   9   1   12.68    1.36
  -2  -9  -2   12.43    1.70
   2  -9   2    8.90    1.63
   2   9   2   11.97    1.63
   2  -9   2   12.99    2.04
  -2  -9  -2   11.89    1.76
  -2  -9  -2   10.00    0.90
  -2   9  -2    9.82    1.85
  -2   9  -2   10.46    1.44
   2   9   2   10.37    1.47
   2  -9   2    9.64    1.61
   2   9   2   12.93    1.34
  -2   9  -3    1.97    0.24
   2  -9   3    0.44    0.63
  -2  -9  -3    1.05    0.46
   2   9   3    2.60    0.85
  -2   9  -3    1.10    0.45
   2   9   3    1.04    0.54
   2  -9   3    0.89    0.68
   2   9   3    2.60    0.79
   2   9   3    0.73    0.61
   2   9   3    1.49    0.53
  -2  -9  -3    1.69    0.59
   2   9   4   18.95    2.02
  -2   9  -4   21.18    2.72
  -2   9  -4   17.65    1.14
  -2  -9  -4   20.43    2.18
   2  -9   4   15.69    2.49
  -2  -9  -4   17.09    1.90
   2   9   4   18.76    2.33
   2  -9   4   20.79    2.57
   2   9   4   20.25    2.06
   2  -9   4   16.93    1.52
   2   9   4   22.59    2.30
   2   9   4   16.80    2.68
  -2   9  -4   15.50    0.97
  -2  -9  -4   19.97    2.02
  -2  -9  -5    8.85    2.15
  -2  -9  -5    9.72    1.53
   2  -9   5   10.92    2.26
  -2   9  -5   12.84    2.06
  -2  -9  -5    7.94    1.09
   2   9   5    7.67    1.27
   2   9   5    8.60    1.44
   2  -9   5   10.65    1.90
   2   9   5    8.15    1.58
  -2  -9  -5    7.54    1.30
   2  -9   5   10.47    1.48
   2   9   5    8.75    2.07
   2   9   5    7.29    1.46
  -2   9  -5    7.89    0.85
  -2  -9  -6   22.61    3.58
   2   9   6   19.72    1.89
  -2   9  -6   23.12    2.78
   2  -9   6   23.63    3.40
  -2  -9  -6   22.81    1.90
  -2  -9  -6   19.23    2.32
   2   9   6   28.21    3.96
   2   9   6   22.94    2.35
   2  -9   6   19.12    2.31
   2   9   6   19.12    2.64
   2  -9   6   23.56    2.98
   2   9   6   21.15    2.76
  -2  -9  -6   24.15    2.44
  -2   9  -6   17.10    1.53
  -2   9  -7   37.39    3.37
  -2  -9  -7   41.66    4.94
   2   9   7   37.02    2.47
  -2   9  -7   35.04    2.54
  -2  -9  -7   41.43    3.58
   2  -9   7   36.88    4.47
   2   9   7   32.35    3.61
   2   9   7   38.36    3.16
   2  -9   7   39.23    3.71
   2   9   7   38.42    4.82
   2   9   7   38.73    4.03
  -2  -9  -7   35.68    3.14
  -2   9  -8    9.35    1.40
  -2  -9  -8   11.23    2.74
  -2   9  -8    9.22    1.60
   2  -9   8   11.93    2.70
  -2  -9  -8   11.44    2.02
   2   9   8   10.41    1.69
   2   9   8   11.27    2.26
   2  -9   8   11.43    2.22
   2   9   8   10.67    2.72
  -2   9  -8    9.48    1.53
   2   9   8   10.98    2.29
  -2  -9  -8    9.24    1.70
  -2  -9  -9    5.32    1.97
  -2   9  -9    4.59    1.04
  -2   9  -9    3.77    1.00
  -2  -9  -9    2.93    1.16
   2  -9   9    4.06    1.61
   2   9   9    4.35    1.14
   2  -9   9    5.29    1.65
  -2   9  -9    2.81    0.91
   2   9   9    0.96    0.86
   2   9   9    5.29    1.76
  -2  -9  -9    6.08    1.53
  -2   9 -10    1.88    0.75
  -2  -9 -10    2.05    1.52
  -2  -9 -10    0.38    0.50
   2  -9  10    0.77    0.84
   2   9  10    2.18    0.88
   2  -9  10    1.78    1.15
  -2   9 -10    1.84    0.80
   2   9  10    2.37    1.18
  -2  -9 -10    1.86    0.93
   2   9  10    1.98    1.43
  -2  -9 -11    2.07    1.13
   2  -9  11    2.08    1.31
  -2  -9 -11    0.59    1.01
  -2   9 -11    0.17    0.51
  -2   9 -11    1.18    0.67
   2   9  11    2.86    1.69
   2   9  11    0.93    1.22
  -2  -9 -11    0.62    0.56
   2  -9  12   -0.29    0.90
  -2   9 -12   -0.03    0.50
  -2  -9 -12    1.00    0.82
  -2 -10  12    3.14    1.81
  -2 -10  12    4.21    2.02
   2 -10 -11   -0.35    0.54
  -2 -10  11    2.13    1.48
   2 -10 -11    0.14    0.91
  -2  10  11    0.71    0.66
   2  10 -11    0.39    0.65
  -2 -10  11    0.42    1.00
   2 -10 -11   -0.26    0.60
  -2  10  11    2.29    1.75
   2 -10 -10    2.51    0.99
  -2 -10  10    0.41    1.32
   2 -10 -10    0.71    0.83
   2  10 -10    1.56    0.75
  -2  10  10    3.18    1.42
  -2  10  10    1.22    1.22
   2  10 -10    0.98    0.72
   2 -10 -10    1.10    0.91
  -2 -10  10    2.57    1.44
  -2 -10  10    2.36    1.09
   2 -10  -9   -0.63    0.97
   2  10  -9    0.95    0.59
   2 -10  -9    0.74    0.45
  -2 -10   9    0.56    0.91
  -2 -10   9    0.66    0.87
   2  10  -9    0.70    0.61
   2 -10  -9    0.47    0.63
  -2 -10   9    1.30    0.79
  -2  10   9    0.60    0.76
   2  10  -8    4.34    1.10
  -2 -10   8    1.66    1.06
   2 -10  -8    3.18    0.90
  -2 -10   8    2.52    1.09
  -2 -10   8    2.99    1.02
   2  10  -8    5.60    1.27
   2 -10  -8    3.29    1.16
  -2  10   8    4.51    1.81
   2  10  -7    1.52    0.82
   2 -10  -7    1.88    0.71
  -2 -10   7    0.12    0.90
  -2  10   7    1.97    0.47
  -2 -10   7    1.56    0.70
   2 -10  -7    1.08    0.75
  -2 -10   7    2.11    0.83
   2  10  -7    2.22    0.89
  -2  10   7    1.30    1.25
   2  10  -6   44.96    3.53
   2  10  -6   52.23    4.19
   2 -10  -6   45.63    2.96
  -2  10   6   45.99    4.82
   2 -10  -6   46.78    3.78
  -2 -10   6   42.99    3.20
   2  10  -5   18.15    2.41
  -2  10   5   13.71    1.37
   2 -10  -5   15.81    1.21
   2 -10  -5   14.74    1.99
  -2  10   5   17.19    2.73
  -2 -10   5   16.28    1.72
   2  10  -4   50.59    4.05
  -2  10   4   51.15    3.00
  -2  10   4   53.05    4.36
   2  10  -4   54.07    2.53
   2 -10  -4   54.10    3.73
  -2 -10   4   64.66    3.14
  -2 -10   3    3.54    0.67
  -2  10   3    2.34    0.59
   2  10  -3    3.03    0.96
  -2  10   3    2.38    0.69
  -2  10   3    1.39    0.68
[truncated: 1,765,695 more chars]
