# Supplementary material for: Unusual reaction of (E)-2-[(benzo[d]thia­zol-2-yl­imino)­meth­yl]-5-(di­ethyl­amino)­phenol with tri­phenyl­borane: crystal structures and optical properties
Source: Acta Crystallogr E Crystallogr Commun. 2023 Oct 3;79(Pt 11):982–7. doi: 10.1107/S2056989023008514 (PMC10626958; doi:10.1107/S2056989023008514)
Supplement: Supplementary file 2 [file e-79-00982-Et2N-Bzsup2.hkl]

data_Et2N-Bz                                                                    
_shelx_title ' hai84_auto_a.res in P2(1)/n'                                     
_shelx_refln_list_code          4                                               
_shelx_F_calc_maximum      229.32                                               
_exptl_crystal_F_000       688.00                                               
_reflns_d_resolution_high  0.8002                                               
                                                                                
loop_                                                                           
 _space_group_symop_operation_xyz                                               
 'x, y, z'                                                                      
 '-x+1/2, y+1/2, -z+1/2'                                                        
 '-x, -y, -z'                                                                   
 'x-1/2, -y-1/2, z-1/2'                                                         
                                                                                
_cell_length_a     7.2881                                                       
_cell_length_b    22.0453                                                       
_cell_length_c    10.2761                                                       
_cell_angle_alpha  90.000                                                       
_cell_angle_beta   90.280                                                       
_cell_angle_gamma  90.000                                                       
                                                                                
_shelx_F_squared_multiplier     1.000                                           
                                                                                
loop_                                                                           
 _refln_index_h                                                                 
 _refln_index_k                                                                 
 _refln_index_l                                                                 
 _refln_F_squared_calc                                                          
 _refln_F_squared_meas                                                          
 _refln_F_squared_sigma                                                         
 _refln_observed_status                                                         
   2   0   0        356.49        323.79         2.93 o                         
   4   0   0       1767.77       1833.68        15.78 o                         
   6   0   0         59.20         49.11         3.35 o                         
   8   0   0          3.62          6.14         2.22 o                         
   1   1   0        139.68        132.22         1.41 o                         
   2   1   0       1113.77       1106.98         4.70 o                         
   3   1   0        233.65        219.84         2.14 o                         
   4   1   0         69.95         67.67         1.91 o                         
   5   1   0          0.25         -0.15         0.59 o                         
   6   1   0         51.39         51.62         2.34 o                         
   7   1   0          3.06          1.05         1.01 o                         
   8   1   0         18.47         26.27         3.04 o                         
   9   1   0         21.75         20.31         2.67 o                         
   1   2   0       3956.94       3783.33        14.24 o                         
   2   2   0        412.81        439.09         2.83 o                         
   3   2   0        329.52        260.24         2.47 o                         
   4   2   0        342.82        352.32         3.79 o                         
   5   2   0        290.98        323.60         4.90 o                         
   6   2   0          3.54          2.78         1.03 o                         
   7   2   0          1.36          0.00         0.99 o                         
   8   2   0          0.23         -1.19         1.19 o                         
   9   2   0          9.11          7.02         1.79 o                         
   1   3   0          0.74          0.50         0.20 o                         
   2   3   0        110.14        123.92         1.56 o                         
   3   3   0       3292.69       3468.12        14.34 o                         
   4   3   0        123.75        157.82         2.58 o                         
   5   3   0        163.98        169.06         3.73 o                         
   6   3   0        114.92        112.70         4.12 o                         
   7   3   0         12.14         15.87         1.96 o                         
   8   3   0          2.52          2.82         1.28 o                         
   9   3   0          0.39         -0.18         1.76 o                         
   0   4   0        478.58        408.28         3.95 o                         
   1   4   0        938.40        915.57         4.99 o                         
   2   4   0       3990.32       3993.65        17.38 o                         
   3   4   0       1370.55       1491.03         9.13 o                         
   4   4   0        309.52        288.96         3.68 o                         
   5   4   0        427.20        412.23         5.24 o                         
   6   4   0          6.59          6.37         1.15 o                         
   7   4   0          1.23          0.09         0.94 o                         
   8   4   0          3.18          3.79         1.32 o                         
   9   4   0          2.27          6.02         2.15 o                         
   1   5   0        751.77        719.46         4.93 o                         
   2   5   0        237.90        208.03         2.50 o                         
   3   5   0        257.33        294.88         3.19 o                         
   4   5   0        128.83        138.92         2.44 o                         
   5   5   0         63.48         59.32         2.41 o                         
   6   5   0        316.59        286.99         6.71 o                         
   7   5   0         12.25         14.65         1.71 o                         
   8   5   0         18.76         19.07         2.27 o                         
   0   6   0        390.52        454.73         4.92 o                         
   1   6   0       2399.22       2195.85        11.26 o                         
   2   6   0         31.83         56.81         1.19 o                         
   3   6   0        448.47        483.79         7.32 o                         
   4   6   0         57.29         70.13         1.93 o                         
   5   6   0        387.37        343.48         6.01 o                         
   6   6   0        162.27        174.42         5.26 o                         
   7   6   0         54.88         50.29         3.05 o                         
   8   6   0          7.90          4.01         1.36 o                         
   1   7   0         25.79         16.51         0.72 o                         
   2   7   0        303.09        332.25         3.23 o                         
   3   7   0        483.41        485.83         5.26 o                         
   4   7   0          6.57          7.74         0.69 o                         
   5   7   0       1079.21       1055.83        15.59 o                         
   6   7   0          0.02          3.12         1.12 o                         
   7   7   0        101.54        102.22         4.42 o                         
   8   7   0          2.00          2.83         1.26 o                         
   0   8   0       4207.33       3958.07        26.27 o                         
   1   8   0        807.36        708.64         5.61 o                         
   2   8   0        332.48        301.40         3.54 o                         
   3   8   0       1204.33       1267.36         9.05 o                         
   4   8   0         88.41         99.69         4.03 o                         
   5   8   0        188.02        188.52         3.82 o                         
   6   8   0         54.53         48.76         2.99 o                         
   7   8   0          7.62          6.32         1.41 o                         
   8   8   0          3.43          6.71         1.96 o                         
   1   9   0         79.06         67.67         1.72 o                         
   2   9   0         19.58         22.65         1.13 o                         
   3   9   0        113.39        127.56         2.72 o                         
   4   9   0        117.59        130.56         3.05 o                         
   5   9   0         17.37         17.16         1.69 o                         
   6   9   0        124.99        136.51         4.96 o                         
   7   9   0         46.04         43.69         3.21 o                         
   8   9   0         49.34         48.73         4.11 o                         
   0  10   0        124.09        127.06         3.80 o                         
   1  10   0         53.39         40.70         1.43 o                         
   2  10   0        607.68        646.33         7.39 o                         
   3  10   0         59.62         70.22         1.82 o                         
   4  10   0          5.48          5.78         0.74 o                         
   5  10   0        112.15        105.67         4.16 o                         
   6  10   0         99.37         94.01         4.33 o                         
   7  10   0         23.63         21.11         2.39 o                         
   8  10   0          1.39         -1.12         1.95 o                         
   1  11   0        819.75        769.69         7.84 o                         
   2  11   0       1389.79       1508.38        14.68 o                         
   3  11   0          5.69          6.05         0.82 o                         
   4  11   0          3.52          4.26         0.60 o                         
   5  11   0         57.19         48.85         2.79 o                         
   6  11   0         32.17         24.62         2.48 o                         
   7  11   0          4.69          1.77         1.38 o                         
   8  11   0          0.98          1.66         1.74 o                         
   0  12   0         42.26         51.82         3.11 o                         
   1  12   0        340.43        312.21         5.57 o                         
   2  12   0        591.97        620.30         8.17 o                         
   3  12   0        377.68        374.49         5.27 o                         
   4  12   0         29.98         25.56         1.45 o                         
   5  12   0        104.78         90.41         3.97 o                         
   6  12   0          0.22         28.59         3.26 o                         
   7  12   0         16.20         12.58         2.13 o                         
   8  12   0          1.15          2.08         1.36 o                         
   1  13   0        431.12        447.32         7.30 o                         
   2  13   0          1.22          1.47         0.51 o                         
   3  13   0        318.38        320.84         5.70 o                         
   4  13   0        218.42        239.22         5.27 o                         
   5  13   0         86.04         79.29         4.34 o                         
   6  13   0          0.72          0.55         1.62 o                         
   7  13   0         24.15         21.87         2.81 o                         
   8  13   0         15.47         11.86         2.83 o                         
   0  14   0       2855.39       2791.72        33.66 o                         
   1  14   0        515.74        587.84         9.10 o                         
   2  14   0        436.83        459.11         7.08 o                         
   3  14   0          4.07          3.12         0.55 o                         
   4  14   0          1.46          0.71         0.70 o                         
   5  14   0        594.91        607.52        14.51 o                         
   6  14   0         10.57          8.60         1.98 o                         
   7  14   0          7.04         25.49         3.27 o                         
   1  15   0         68.61         64.52         2.98 o                         
   2  15   0         23.28         19.89         1.30 o                         
   3  15   0         87.84         84.29         3.44 o                         
   4  15   0          1.22          2.63         1.24 o                         
   5  15   0         15.49         15.86         2.44 o                         
   6  15   0         78.71         86.88         5.85 o                         
   7  15   0          1.24         -0.07         1.59 o                         
   0  16   0        180.55        218.77        10.22 o                         
   1  16   0        265.66        244.58         5.59 o                         
   2  16   0         51.90         54.69         2.15 o                         
   3  16   0         22.84         18.66         1.92 o                         
   4  16   0          8.39         11.21         1.81 o                         
   5  16   0          9.47          9.41         1.96 o                         
   6  16   0          0.80          1.52         2.33 o                         
   7  16   0         13.19         13.03         2.23 o                         
   1  17   0          0.01          0.36         0.68 o                         
   2  17   0         20.23         18.70         2.13 o                         
   3  17   0         94.73        102.35         4.31 o                         
   4  17   0         51.53         55.90         4.58 o                         
   5  17   0        128.40        126.39         6.50 o                         
   6  17   0          2.76          3.66         1.95 o                         
   7  17   0          1.84          2.62         1.74 o                         
   0  18   0         88.13        116.20         7.46 o                         
   1  18   0         14.56          8.88         1.30 o                         
   2  18   0         70.24         67.48         4.59 o                         
   3  18   0        152.67        165.90         6.80 o                         
   4  18   0        100.22        103.82         6.19 o                         
   5  18   0         12.66         14.94         2.53 o                         
   6  18   0          3.30          6.91         2.31 o                         
   1  19   0          1.19          2.18         0.95 o                         
   2  19   0          1.58         -0.10         1.17 o                         
   3  19   0         74.33         68.53         4.35 o                         
   4  19   0         87.99         98.74         6.19 o                         
   5  19   0          1.13          2.04         1.69 o                         
   6  19   0          0.25         -0.76         1.53 o                         
   0  20   0          5.32         13.29         2.39 o                         
   1  20   0        163.98        156.12         6.67 o                         
   2  20   0          9.78          9.07         1.83 o                         
   3  20   0         29.10         28.37         2.83 o                         
   4  20   0         25.75         28.48         3.53 o                         
   5  20   0         40.24         38.38         3.86 o                         
   6  20   0          8.86         11.11         2.48 o                         
   1  21   0         26.57         31.82         3.41 o                         
   2  21   0          4.80          1.49         1.36 o                         
   3  21   0         27.13         23.98         2.88 o                         
   4  21   0          0.90          0.94         1.75 o                         
   5  21   0         24.62         27.33         3.36 o                         
   0  22   0         66.62         98.35        10.04 o                         
   1  22   0        132.17        139.88         8.41 o                         
   2  22   0          2.70          1.65         1.35 o                         
   3  22   0         35.80         33.29         4.18 o                         
   4  22   0          1.31          2.66         2.53 o                         
   5  22   0         10.59         11.33         2.45 o                         
   1  23   0          4.46          5.18         2.25 o                         
   2  23   0          2.70          8.93         2.30 o                         
   3  23   0         11.70          7.35         1.79 o                         
   4  23   0          2.18          2.79         1.65 o                         
   5  23   0          2.26          0.94         1.52 o                         
   0  24   0          2.47         40.84         7.22 o                         
   1  24   0         11.15          8.86         2.04 o                         
   2  24   0        347.17        365.39        12.72 o                         
   3  24   0          8.04         14.23         2.89 o                         
   4  24   0          0.68          5.35         1.94 o                         
   1  25   0         34.65         23.60         3.81 o                         
   2  25   0         61.46         57.75         6.05 o                         
   3  25   0         22.04         18.42         3.48 o                         
   0  26   0          0.01         44.48         7.52 o                         
   1  26   0          0.67          0.26         1.94 o                         
   2  26   0         56.51         54.05         5.80 o                         
   3  26   0          5.62          5.75         2.37 o                         
   1  27   0         46.13         45.53         6.23 o                         
  -9   0   1         31.21         30.05         8.32 o                         
  -7   0   1          6.10          5.95         1.73 o                         
  -5   0   1         63.30         49.49         3.20 o                         
  -3   0   1        541.18        577.93         5.39 o                         
  -1   0   1      44190.66      39175.68       361.83 o                         
   1   0   1         13.16         11.75         0.41 o                         
   3   0   1         70.73         80.90         1.88 o                         
   5   0   1          5.88          6.14         0.82 o                         
   7   0   1        170.23        167.96         8.49 o                         
   9   0   1         20.32         25.32         5.10 o                         
  -9   1   1          4.91          6.59         2.32 o                         
  -8   1   1          1.65          4.45         1.31 o                         
  -7   1   1         12.28         10.76         1.46 o                         
  -6   1   1         91.09         88.63         3.05 o                         
  -5   1   1         51.16         48.96         1.86 o                         
  -4   1   1        149.16        156.72         2.42 o                         
  -3   1   1       1646.78       1674.98         8.38 o                         
  -2   1   1        417.22        417.30         3.28 o                         
  -1   1   1        210.10        265.93         3.51 o                         
   1   1   1       1716.67       1661.79         6.26 o                         
   2   1   1        763.13        740.19         3.82 o                         
   3   1   1        262.93        267.59         2.52 o                         
   4   1   1       3833.07       4206.46        19.36 o                         
   5   1   1        111.55         97.20         2.35 o                         
   6   1   1         12.24         15.01         1.26 o                         
   7   1   1        133.54        119.21         4.74 o                         
   8   1   1          0.42         -1.02         1.34 o                         
   9   1   1          0.22         -1.71         1.71 o                         
  -9   2   1          4.81          6.96         1.72 o                         
  -8   2   1         19.43         27.77         2.80 o                         
  -7   2   1         15.87         17.61         2.06 o                         
  -6   2   1         14.55         15.36         1.40 o                         
  -5   2   1         14.12         11.57         0.87 o                         
  -4   2   1        960.67       1034.16         7.51 o                         
  -3   2   1        693.43        713.99         4.83 o                         
  -2   2   1       1348.32       1276.96         6.97 o                         
  -1   2   1          0.22          0.93         0.24 o                         
   0   2   1       3270.08       3139.23        17.05 o                         
   1   2   1         98.34         97.41         1.14 o                         
   2   2   1        340.79        317.36         2.34 o                         
   3   2   1        202.05        227.48         2.53 o                         
   4   2   1        300.89        339.63         3.70 o                         
   5   2   1        163.84        163.37         3.33 o                         
   6   2   1         49.63         60.18         2.66 o                         
   7   2   1         72.68         61.85         3.39 o                         
   8   2   1         23.94         25.63         2.71 o                         
   9   2   1          6.21          5.87         2.81 o                         
  -9   3   1          6.63         11.49         2.36 o                         
  -8   3   1          1.36          2.75         1.48 o                         
  -7   3   1          1.40          2.92         1.05 o                         
  -6   3   1          4.96          5.39         1.12 o                         
  -5   3   1          0.11         -0.06         0.36 o                         
  -4   3   1       1022.43       1161.72         8.35 o                         
  -3   3   1        129.73        117.42         2.21 o                         
  -2   3   1          6.88          2.05         0.28 o                         
  -1   3   1        895.85        782.85         4.98 o                         
   0   3   1        189.79        237.75         2.02 o                         
   1   3   1       4250.04       4068.33        16.95 o                         
   2   3   1          8.31          7.07         0.37 o                         
   3   3   1       1961.95       2143.38         9.94 o                         
   4   3   1          6.14         11.07         0.65 o                         
   5   3   1         12.55         11.49         0.85 o                         
   6   3   1        340.60        325.83         5.86 o                         
   7   3   1         79.58         75.66         3.75 o                         
   8   3   1          0.27          0.78         1.26 o                         
   9   3   1          0.03         -0.56         1.94 o                         
  -8   4   1         14.10         13.40         2.50 o                         
  -7   4   1        163.50        171.35         5.94 o                         
  -6   4   1        166.74        159.10         4.90 o                         
  -5   4   1         14.50         20.42         1.28 o                         
  -4   4   1        611.39        639.59         6.36 o                         
  -3   4   1        399.50        410.06         4.64 o                         
  -2   4   1         30.13         12.53         0.56 o                         
  -1   4   1         18.69          7.82         0.45 o                         
   0   4   1         65.55         37.38         0.84 o                         
   1   4   1      22716.74      22368.11        93.13 o                         
   2   4   1         76.81         63.28         1.22 o                         
   3   4   1         17.44         19.05         0.74 o                         
   4   4   1         12.42         10.67         0.89 o                         
   5   4   1        240.40        218.28         4.05 o                         
   6   4   1         20.98         27.96         1.93 o                         
   7   4   1          7.21          2.08         1.27 o                         
   8   4   1          0.98          3.56         1.37 o                         
  -8   5   1          0.00          0.02         1.41 o                         
  -7   5   1         34.19         28.64         2.57 o                         
  -6   5   1        562.71        555.46         9.44 o                         
  -5   5   1        123.24        117.41         3.08 o                         
  -4   5   1         97.87         99.45         2.26 o                         
  -3   5   1       1301.24       1399.44         9.37 o                         
  -2   5   1        561.75        542.27         4.97 o                         
  -1   5   1       1142.36       1175.02         7.71 o                         
   0   5   1       5794.90       5577.06        28.33 o                         
   1   5   1       3433.37       3783.13        22.78 o                         
   2   5   1         78.98         90.18         1.56 o                         
   3   5   1        683.25        611.89         4.81 o                         
   4   5   1         29.80         37.54         1.35 o                         
   5   5   1         24.33         29.83         1.45 o                         
   6   5   1          0.01         -0.38         0.61 o                         
   7   5   1          6.13          3.29         1.00 o                         
   8   5   1          6.19          5.21         1.38 o                         
  -8   6   1         56.93         51.72         3.82 o                         
  -7   6   1          5.85          1.70         1.26 o                         
  -6   6   1         31.25         41.89         2.65 o                         
  -5   6   1        229.55        244.85         3.75 o                         
  -4   6   1        231.42        193.50         3.82 o                         
  -3   6   1       1164.46       1248.32        10.58 o                         
  -2   6   1        150.04        159.08         2.27 o                         
  -1   6   1        757.63        816.53         6.05 o                         
   0   6   1        394.56        447.03         4.24 o                         
   1   6   1        351.58        309.13         4.08 o                         
   2   6   1        122.06        122.14         1.98 o                         
   3   6   1        395.75        408.59         3.90 o                         
   4   6   1         17.64         22.94         1.22 o                         
   5   6   1         96.18         88.32         2.55 o                         
   6   6   1         13.38         10.59         1.14 o                         
   7   6   1         91.13         85.85         3.79 o                         
   8   6   1          2.30          0.77         1.19 o                         
  -8   7   1          1.86          3.11         1.51 o                         
  -7   7   1         10.30          7.28         1.27 o                         
  -6   7   1       1380.20       1345.71        16.08 o                         
  -5   7   1        191.52        182.99         3.37 o                         
  -4   7   1          4.98          5.78         0.66 o                         
  -3   7   1        143.85        174.27         2.98 o                         
  -2   7   1        739.04        692.30         5.67 o                         
  -1   7   1       1066.27       1155.18         7.93 o                         
   0   7   1        100.21         93.73         1.91 o                         
   1   7   1          0.34          2.31         0.45 o                         
   2   7   1          6.66          4.61         0.33 o                         
   3   7   1        342.13        302.73         3.43 o                         
   4   7   1        814.16        818.48         9.44 o                         
   5   7   1         41.77         38.49         1.51 o                         
   6   7   1         74.86         73.37         2.99 o                         
   7   7   1         12.71         14.88         1.83 o                         
   8   7   1          7.75          5.97         1.70 o                         
  -8   8   1          5.57          2.47         1.35 o                         
  -7   8   1          1.40          2.10         1.18 o                         
  -6   8   1        305.92        339.53         7.52 o                         
  -5   8   1         72.87         63.58         2.27 o                         
  -4   8   1          0.64         -0.34         0.58 o                         
  -3   8   1        250.16        249.06         3.84 o                         
  -2   8   1        272.37        300.16         3.62 o                         
  -1   8   1        815.59        848.33         7.06 o                         
   0   8   1       1276.81       1247.84         8.97 o                         
   1   8   1        336.19        295.13         4.43 o                         
   2   8   1         59.35         74.47         1.86 o                         
   3   8   1          0.09          0.26         0.31 o                         
   4   8   1         39.11         37.76         1.54 o                         
   5   8   1          6.57          6.54         0.80 o                         
   6   8   1         28.74         25.77         2.08 o                         
   7   8   1         31.72         40.96         2.95 o                         
   8   8   1         20.91         24.10         2.94 o                         
  -8   9   1          3.56          3.15         2.25 o                         
  -7   9   1          1.67          1.70         1.07 o                         
  -6   9   1        175.95        171.08         5.50 o                         
  -5   9   1          1.59          1.60         1.05 o                         
  -4   9   1        206.74        197.66         4.84 o                         
  -3   9   1         38.79         21.89         1.12 o                         
  -2   9   1         50.80         54.13         1.54 o                         
  -1   9   1         89.91         88.36         2.15 o                         
   0   9   1         56.11         36.84         1.29 o                         
   1   9   1        886.14        926.49         9.30 o                         
   2   9   1         79.75         66.29         1.71 o                         
   3   9   1          0.19         -0.04         0.33 o                         
   4   9   1          1.88          0.64         0.49 o                         
   5   9   1          5.38          2.10         0.81 o                         
   6   9   1        177.37        184.91         5.50 o                         
   7   9   1          1.73          1.00         1.05 o                         
   8   9   1          0.77          1.58         1.60 o                         
  -8  10   1         10.84          4.94         1.66 o                         
  -7  10   1         66.51         61.53         4.14 o                         
  -6  10   1          0.60          0.40         1.08 o                         
  -5  10   1         91.11         95.59         3.88 o                         
  -4  10   1        102.91        102.41         3.34 o                         
  -3  10   1         55.45         55.93         1.79 o                         
  -2  10   1        381.84        382.49         5.23 o                         
  -1  10   1        174.47        196.76         3.16 o                         
   0  10   1         23.24         23.35         1.15 o                         
   1  10   1        130.56        139.38         3.12 o                         
   2  10   1       1700.92       1779.30        17.43 o                         
   3  10   1         20.89         17.78         0.83 o                         
   4  10   1        211.96        187.62         4.33 o                         
   5  10   1         10.42         10.15         1.27 o                         
   6  10   1        235.23        247.47         6.75 o                         
   7  10   1          0.20          2.11         1.20 o                         
   8  10   1         16.62         10.16         2.45 o                         
  -8  11   1          5.92          7.28         2.10 o                         
  -7  11   1         18.65         25.89         2.65 o                         
  -6  11   1         12.02         15.88         1.93 o                         
  -5  11   1         22.29         19.04         1.62 o                         
  -4  11   1        113.90        116.62         4.25 o                         
  -3  11   1        732.21        793.69         9.00 o                         
  -2  11   1        113.81        104.46         2.51 o                         
  -1  11   1         13.20         16.96         0.92 o                         
   0  11   1        119.27        107.92         2.57 o                         
   1  11   1        375.90        396.22         4.65 o                         
   2  11   1        859.48        810.94        10.72 o                         
   3  11   1          1.04         -0.02         0.50 o                         
   4  11   1          9.91          7.22         0.77 o                         
   5  11   1        237.98        232.93         6.72 o                         
   6  11   1        223.07        215.76         6.53 o                         
   7  11   1         46.09         47.84         3.92 o                         
   8  11   1          1.25          2.04         1.62 o                         
  -8  12   1          9.97         10.38         2.58 o                         
  -7  12   1          1.18          0.38         1.56 o                         
  -6  12   1         25.18         31.02         3.04 o                         
  -5  12   1          0.86         -0.19         0.92 o                         
  -4  12   1          5.44          4.17         1.30 o                         
  -3  12   1         47.16         29.23         1.41 o                         
  -2  12   1        125.14        108.41         2.37 o                         
  -1  12   1          7.47          7.04         0.63 o                         
   0  12   1          2.69          2.70         0.54 o                         
   1  12   1         18.92         21.53         0.93 o                         
   2  12   1        445.59        450.43         7.99 o                         
   3  12   1          0.11          0.47         0.43 o                         
   4  12   1         68.77         62.71         2.01 o                         
   5  12   1        158.17        155.80         5.37 o                         
   6  12   1        247.28        258.24         7.74 o                         
   7  12   1         20.74         18.16         2.56 o                         
   8  12   1         16.66         11.23         2.27 o                         
  -8  13   1          0.85          0.40         1.51 o                         
  -7  13   1          0.16          1.58         1.37 o                         
  -6  13   1         13.21         11.75         2.03 o                         
  -5  13   1        103.96         99.74         4.89 o                         
  -4  13   1         14.82         11.63         1.43 o                         
  -3  13   1          5.20          3.48         0.66 o                         
  -2  13   1        150.48        155.62         3.54 o                         
  -1  13   1       1014.34       1028.06        10.10 o                         
   0  13   1        763.66        686.78         7.72 o                         
   1  13   1          2.65          5.14         0.61 o                         
   2  13   1        465.97        481.66         8.52 o                         
   3  13   1         18.71         14.90         1.16 o                         
   4  13   1        473.35        418.55         8.73 o                         
   5  13   1        222.80        254.56         8.00 o                         
   6  13   1          5.37          4.91         1.82 o                         
   7  13   1         11.65          9.96         2.01 o                         
  -7  14   1         28.73         38.92         3.73 o                         
  -6  14   1         18.38         25.29         3.17 o                         
  -5  14   1         55.73         58.04         3.87 o                         
  -4  14   1         78.57         69.27         3.70 o                         
  -3  14   1          4.23          4.71         0.98 o                         
  -2  14   1        260.15        262.31         4.88 o                         
  -1  14   1        446.70        433.43         6.68 o                         
   0  14   1         54.69         71.12         2.50 o                         
   1  14   1        141.09        134.81         3.05 o                         
   2  14   1         15.39         10.94         1.43 o                         
   3  14   1          6.33          6.37         1.03 o                         
   4  14   1        868.26        812.21        11.17 o                         
   5  14   1          0.01          1.00         1.57 o                         
   6  14   1          0.30         -1.26         1.58 o                         
   7  14   1         53.34         47.14         4.52 o                         
  -7  15   1          7.00         10.99         2.26 o                         
  -6  15   1          7.62          5.00         1.60 o                         
  -5  15   1         62.06         73.07         4.82 o                         
  -4  15   1         51.21         48.35         3.24 o                         
  -3  15   1        109.93        121.24         4.96 o                         
  -2  15   1         44.06         46.40         2.07 o                         
  -1  15   1         14.15         15.85         1.28 o                         
   0  15   1        396.34        414.40         6.94 o                         
   1  15   1        133.24        137.32         3.19 o                         
   2  15   1        170.18        173.30         5.28 o                         
   3  15   1        171.15        173.94         5.02 o                         
   4  15   1        383.19        379.25         7.92 o                         
   5  15   1          4.91          3.15         1.38 o                         
   6  15   1          0.73         -1.73         1.73 o                         
   7  15   1          6.16         12.41         2.46 o                         
  -7  16   1          0.92          1.01         1.56 o                         
  -6  16   1         22.99         14.29         2.53 o                         
  -5  16   1         12.53         19.92         2.70 o                         
  -4  16   1        248.13        252.72         8.57 o                         
  -3  16   1         17.58         17.54         1.85 o                         
  -2  16   1         19.70         19.32         1.40 o                         
  -1  16   1         25.23         29.03         1.81 o                         
   0  16   1          0.01          0.85         0.60 o                         
   1  16   1          0.04         -0.11         0.78 o                         
   2  16   1          9.35          8.56         1.32 o                         
   3  16   1         10.51         11.02         1.49 o                         
   4  16   1         12.64         13.07         2.49 o                         
   5  16   1          8.05          6.08         1.75 o                         
   6  16   1         73.73         85.59         5.99 o                         
   7  16   1          1.02          1.45         2.24 o                         
  -7  17   1          2.55          3.93         2.55 o                         
  -6  17   1          9.20          1.72         1.54 o                         
  -5  17   1          0.39         -0.10         1.67 o                         
  -4  17   1        529.45        558.96        15.39 o                         
  -3  17   1         33.63         28.07         2.50 o                         
  -2  17   1          7.53          7.03         1.05 o                         
  -1  17   1         16.34         17.00         1.61 o                         
   0  17   1        214.16        202.91         5.11 o                         
   1  17   1        255.31        260.11         5.61 o                         
   2  17   1        168.90        163.50         5.80 o                         
   3  17   1         19.39         14.42         1.56 o                         
   4  17   1          1.73          4.01         1.66 o                         
   5  17   1         22.84         22.55         2.88 o                         
   6  17   1         38.10         34.92         4.01 o                         
   7  17   1          1.77          3.54         1.81 o                         
  -6  18   1          0.25         -0.50         1.70 o                         
  -5  18   1          4.34          6.71         2.43 o                         
  -4  18   1        258.12        277.23        10.97 o                         
  -3  18   1         72.49         76.64         4.83 o                         
  -2  18   1          3.22          2.65         0.77 o                         
  -1  18   1          3.71          7.61         1.25 o                         
   0  18   1          9.50          7.67         1.03 o                         
   1  18   1          0.39          2.32         1.54 o                         
   2  18   1          0.04          0.84         1.27 o                         
   3  18   1         11.52          9.94         1.58 o                         
   4  18   1          0.27         -1.54         1.83 o                         
   5  18   1         90.92        102.39         6.05 o                         
   6  18   1          4.92          8.94         2.18 o                         
  -6  19   1         14.68         10.99         2.22 o                         
  -5  19   1         70.17         84.87         5.81 o                         
  -4  19   1        143.28        155.07         8.38 o                         
  -3  19   1        117.19        122.64         6.36 o                         
  -2  19   1          0.62          1.78         1.23 o                         
  -1  19   1        522.06        562.83        11.11 o                         
   0  19   1         68.26         55.92         3.23 o                         
   1  19   1        371.37        374.51        10.12 o                         
   2  19   1         30.19         31.22         2.79 o                         
   3  19   1         55.65         57.50         4.04 o                         
   4  19   1          1.53         -1.43         1.90 o                         
   5  19   1         33.34         42.42         4.08 o                         
   6  19   1          0.07         -1.00         2.12 o                         
  -6  20   1          3.22          2.75         2.58 o                         
  -5  20   1          1.65          3.20         1.65 o                         
  -4  20   1          6.26          7.44         1.91 o                         
  -3  20   1         23.09         25.95         3.14 o                         
  -2  20   1          2.09          1.50         1.20 o                         
  -1  20   1         99.91        108.29         7.34 o                         
   0  20   1          1.56          1.66         1.77 o                         
   1  20   1          4.53          8.85         1.57 o                         
   2  20   1         49.88         45.50         3.45 o                         
   3  20   1          0.40          0.49         1.31 o                         
   4  20   1         42.78         36.24         3.94 o                         
   5  20   1         23.38         20.45         2.97 o                         
   6  20   1          2.03          3.28         1.89 o                         
  -5  21   1          2.33          1.68         2.39 o                         
  -4  21   1         21.00         25.72         3.18 o                         
  -3  21   1          1.51          0.55         1.37 o                         
  -2  21   1         64.48         63.43         4.40 o                         
  -1  21   1        470.65        474.79        13.55 o                         
   0  21   1         13.35         17.32         2.10 o                         
   1  21   1         68.12         70.91         4.57 o                         
   2  21   1         70.95         68.37         4.63 o                         
   3  21   1          1.69          1.04         1.39 o                         
   4  21   1          6.92          4.98         1.67 o                         
   5  21   1          0.15          0.58         1.67 o                         
  -5  22   1         20.92         23.06         4.55 o                         
  -4  22   1          2.30          1.39         1.65 o                         
  -3  22   1         10.31          4.29         1.89 o                         
  -2  22   1          0.47          0.92         1.34 o                         
  -1  22   1        185.80        175.15         9.38 o                         
   0  22   1         66.25         64.18         4.79 o                         
   1  22   1         10.47          9.83         1.91 o                         
   2  22   1          6.67          9.25         1.74 o                         
   3  22   1         13.88         13.85         2.27 o                         
   4  22   1          0.00         -0.45         1.54 o                         
   5  22   1          1.47          5.87         2.07 o                         
  -4  23   1          0.26         -0.70         1.48 o                         
  -3  23   1          2.27          2.72         1.70 o                         
  -2  23   1          5.33          3.43         1.87 o                         
  -1  23   1         24.46         18.50         3.33 o                         
   0  23   1          0.19          3.27         2.09 o                         
   1  23   1         66.27         83.93         5.87 o                         
   2  23   1         79.91         67.01         4.82 o                         
   3  23   1         10.20         10.38         1.99 o                         
   4  23   1          0.35          2.75         1.99 o                         
  -4  24   1         11.71          5.82         2.15 o                         
  -3  24   1         32.20         33.06         4.47 o                         
  -2  24   1          0.08          2.69         1.76 o                         
  -1  24   1          0.01          0.20         2.00 o                         
   0  24   1         51.31         66.84         6.16 o                         
   1  24   1        123.65        127.31         8.55 o                         
   2  24   1         11.51         13.54         3.30 o                         
   3  24   1          0.45         -0.95         2.88 o                         
   4  24   1          3.77          4.47         2.22 o                         
  -3  25   1          7.99          1.14         3.67 o                         
  -2  25   1         39.33         31.60         4.70 o                         
  -1  25   1         30.84         22.96         3.88 o                         
   0  25   1          0.07         -2.02         2.02 o                         
   1  25   1         68.08         70.59         6.47 o                         
   2  25   1        183.13        196.22         9.61 o                         
   3  25   1          3.68          2.04         1.86 o                         
  -2  26   1          0.50          1.17         2.83 o                         
  -1  26   1          0.17         -2.42         2.42 o                         
   0  26   1         55.80         62.02         7.25 o                         
   1  26   1         45.90         45.66         5.99 o                         
   2  26   1          7.43         11.52         3.34 o                         
  -1  27   1          7.87         10.08         3.32 o                         
   0  27   1          6.48          0.72         1.89 o                         
   1  27   1          1.03          2.70         2.70 o                         
  -8   0   2          0.97          0.70         1.92 o                         
  -6   0   2         34.49         40.18         3.03 o                         
  -4   0   2       1306.84       1342.37        12.18 o                         
  -2   0   2       9170.28       8936.46        46.68 o                         
   0   0   2         52.12         41.58         0.95 o                         
   2   0   2       2520.47       2408.11        13.48 o                         
   4   0   2        448.16        440.60         5.89 o                         
   6   0   2         24.67         28.00         2.56 o                         
   8   0   2         13.78          9.51         2.24 o                         
  -8   1   2          2.39          3.40         1.34 o                         
  -7   1   2         37.28         33.61         2.69 o                         
  -6   1   2         18.24         21.32         1.57 o                         
  -5   1   2          7.15          5.59         0.95 o                         
  -4   1   2         12.91          5.61         0.53 o                         
  -3   1   2         93.24         80.65         1.89 o                         
  -2   1   2        191.03        183.40         2.17 o                         
  -1   1   2       2029.00       1976.61         9.88 o                         
   0   1   2        398.25        453.26         2.78 o                         
   1   1   2       1345.46       1379.92         5.89 o                         
   2   1   2        243.39        260.98         2.20 o                         
   3   1   2       4048.66       4201.51        19.77 o                         
   4   1   2        236.03        223.10         2.92 o                         
   5   1   2         45.01         48.66         1.33 o                         
   6   1   2        492.57        466.61         7.30 o                         
   7   1   2         82.18         88.20         3.97 o                         
   8   1   2          8.62          8.49         2.00 o                         
  -8   2   2          0.00          1.75         1.40 o                         
  -7   2   2          3.54          3.27         1.10 o                         
  -6   2   2         48.24         41.12         2.41 o                         
  -5   2   2        895.54        893.33         9.42 o                         
  -4   2   2        148.28        168.06         2.89 o                         
  -3   2   2        577.80        572.52         7.73 o                         
  -2   2   2         14.64         27.72         0.79 o                         
  -1   2   2        217.73        191.14         2.18 o                         
   0   2   2        519.40        504.09         3.45 o                         
   1   2   2       5085.80       4908.16        17.22 o                         
   2   2   2        573.09        559.16         3.50 o                         
   3   2   2        102.83         88.70         1.55 o                         
   4   2   2          5.06          3.71         0.42 o                         
   5   2   2         18.62         16.48         0.93 o                         
   6   2   2        155.55        152.87         4.06 o                         
   7   2   2         16.05         18.44         1.94 o                         
   8   2   2          2.23         -1.07         1.07 o                         
  -8   3   2          2.69          2.97         1.61 o                         
  -7   3   2          3.62          3.98         1.21 o                         
  -6   3   2         59.74         70.25         3.20 o                         
  -5   3   2        653.83        607.21         6.76 o                         
  -4   3   2        327.48        352.43         4.56 o                         
  -3   3   2         37.34         35.94         1.53 o                         
  -2   3   2          2.79          2.96         0.61 o                         
  -1   3   2        641.79        639.86         4.63 o                         
   0   3   2       7861.52       7911.99        29.02 o                         
   1   3   2        360.25        358.76         2.99 o                         
   2   3   2       1183.35       1250.83         6.51 o                         
   3   3   2       1022.00        945.69         6.20 o                         
   4   3   2        322.60        298.59         4.44 o                         
   5   3   2         83.73         84.39         2.26 o                         
   6   3   2         77.50         70.55         2.81 o                         
   7   3   2         27.09         27.62         2.24 o                         
   8   3   2          1.55          2.82         1.37 o                         
  -8   4   2          2.68          7.83         1.66 o                         
  -7   4   2          3.69          2.91         1.16 o                         
  -6   4   2         21.59         25.15         1.88 o                         
  -5   4   2        308.78        325.01         4.06 o                         
  -4   4   2       1527.08       1536.34        13.64 o                         
  -3   4   2        368.59        396.89         5.01 o                         
  -2   4   2        276.55        278.85         3.77 o                         
  -1   4   2       1501.14       1375.25         7.63 o                         
   0   4   2      52589.25      49959.51       289.30 o                         
   1   4   2      12756.11      12131.94        52.63 o                         
   2   4   2         13.45         10.79         0.55 o                         
   3   4   2        691.99        787.18         5.78 o                         
   4   4   2         42.81         37.72         1.32 o                         
   5   4   2         41.75         41.48         1.80 o                         
   6   4   2         47.51         40.59         1.80 o                         
   7   4   2         11.57         10.37         1.38 o                         
   8   4   2          1.21         -0.75         1.10 o                         
  -8   5   2         53.50         64.99         4.25 o                         
  -7   5   2         66.15         58.58         3.29 o                         
  -6   5   2          4.27          5.21         1.09 o                         
  -5   5   2        236.53        226.99         4.38 o                         
  -4   5   2          1.84          1.79         0.64 o                         
  -3   5   2          3.74          4.30         0.49 o                         
  -2   5   2          4.25          3.16         0.37 o                         
  -1   5   2          5.02          0.94         0.27 o                         
   0   5   2       2923.93       3142.49        14.42 o                         
   1   5   2       4614.05       4611.18        19.28 o                         
   2   5   2        362.32        335.03         3.29 o                         
   3   5   2        483.52        483.60         4.74 o                         
   4   5   2        465.47        506.00         5.64 o                         
   5   5   2         43.96         42.88         1.74 o                         
   6   5   2         18.43         20.72         1.55 o                         
   7   5   2          3.23          2.00         0.84 o                         
   8   5   2         28.74         32.81         2.74 o                         
  -8   6   2          3.26          1.43         1.16 o                         
  -7   6   2          0.61          1.47         0.99 o                         
  -6   6   2         28.98         42.51         2.59 o                         
  -5   6   2         11.77          9.69         1.02 o                         
  -4   6   2        488.76        492.32         6.26 o                         
  -3   6   2         73.25         47.60         1.52 o                         
  -2   6   2       2765.06       2920.45        23.39 o                         
  -1   6   2        333.29        323.46         3.65 o                         
   0   6   2         76.55         60.13         1.26 o                         
   1   6   2       1732.75       1615.64         9.18 o                         
   2   6   2         31.20         34.08         1.17 o                         
   3   6   2         94.51         79.47         1.99 o                         
   4   6   2        111.04        112.81         2.86 o                         
   5   6   2        184.00        185.13         3.70 o                         
   6   6   2         42.42         40.89         2.24 o                         
   7   6   2          5.25          5.51         1.04 o                         
   8   6   2          4.63          4.00         1.49 o                         
  -8   7   2          0.00          1.52         1.19 o                         
  -7   7   2         23.49         21.27         2.15 o                         
  -6   7   2          6.07          3.04         1.26 o                         
  -5   7   2        164.96        139.62         3.43 o                         
  -4   7   2         44.97         48.56         2.02 o                         
  -3   7   2         35.55         52.95         1.79 o                         
  -2   7   2       3077.14       3330.73        25.73 o                         
  -1   7   2        975.88        889.11         6.84 o                         
   0   7   2         13.16          7.42         0.48 o                         
   1   7   2       1077.61        992.42         7.43 o                         
   2   7   2         48.94         65.46         1.53 o                         
   3   7   2       1120.04       1128.30         9.04 o                         
   4   7   2          1.71          3.33         0.52 o                         
   5   7   2          2.89          2.61         0.59 o                         
   6   7   2         21.35         12.48         1.31 o                         
   7   7   2         19.50         24.33         2.07 o                         
   8   7   2          7.87         10.98         1.90 o                         
  -8   8   2          0.05         -0.51         1.59 o                         
  -7   8   2          5.11          7.58         1.44 o                         
  -6   8   2          4.28          3.45         0.98 o                         
  -5   8   2        201.78        189.36         4.78 o                         
  -4   8   2         14.58         11.21         0.83 o                         
  -3   8   2        499.67        528.13         6.84 o                         
  -2   8   2       2409.59       2588.72        21.68 o                         
  -1   8   2         34.09         25.69         1.10 o                         
   0   8   2         15.06         26.71         0.98 o                         
   1   8   2       2482.13       2597.59        19.18 o                         
   2   8   2         27.50         32.04         1.65 o                         
   3   8   2        177.96        172.10         3.19 o                         
   4   8   2         17.19         12.95         0.92 o                         
   5   8   2        254.85        249.88         5.92 o                         
   6   8   2          8.58          3.03         0.99 o                         
   7   8   2          0.01         -0.16         1.05 o                         
   8   8   2          1.49          1.43         1.51 o                         
  -8   9   2         19.91         21.40         2.93 o                         
  -7   9   2         52.17         42.66         3.19 o                         
  -6   9   2        115.48        119.20         4.93 o                         
  -5   9   2          7.78          4.38         0.88 o                         
  -4   9   2        552.09        559.23        10.15 o                         
  -3   9   2         13.67          8.34         0.94 o                         
  -2   9   2        728.53        796.33         7.23 o                         
  -1   9   2        128.15        128.85         2.41 o                         
   0   9   2          0.17          1.90         0.46 o                         
   1   9   2       3634.11       3911.10        37.11 o                         
   2   9   2         36.24         58.62         2.36 o                         
   3   9   2        198.49        212.91         3.99 o                         
   4   9   2         69.76         87.79         2.28 o                         
   5   9   2          6.35          5.31         0.91 o                         
   6   9   2         20.11         20.07         1.57 o                         
   7   9   2          0.01          0.35         0.98 o                         
   8   9   2         17.53         11.53         3.16 o                         
  -8  10   2         18.29         15.84         2.40 o                         
  -7  10   2         31.00         22.72         2.56 o                         
  -6  10   2         31.94         31.14         2.55 o                         
  -5  10   2         33.90         34.57         2.30 o                         
  -4  10   2         12.90         10.61         0.90 o                         
  -3  10   2         76.57         80.87         2.42 o                         
  -2  10   2        993.68       1004.91         8.75 o                         
  -1  10   2        614.63        613.78         6.15 o                         
   0  10   2       1398.70       1382.11        10.66 o                         
   1  10   2       2693.88       2844.42        23.14 o                         
   2  10   2        116.57        116.72         3.21 o                         
   3  10   2          0.53          0.15         0.34 o                         
   4  10   2         46.97         46.36         1.84 o                         
   5  10   2        603.32        559.03         8.86 o                         
   6  10   2         43.22         36.42         2.18 o                         
   7  10   2         18.41         25.77         2.65 o                         
   8  10   2         11.67         11.44         2.92 o                         
  -8  11   2          0.61          0.96         1.78 o                         
  -7  11   2          9.36          6.99         1.82 o                         
  -6  11   2         97.57        108.95         4.83 o                         
  -5  11   2        325.01        314.50         8.41 o                         
  -4  11   2         56.96         58.75         2.28 o                         
  -3  11   2        364.32        334.80         7.99 o                         
  -2  11   2        243.15        232.46         4.01 o                         
  -1  11   2        186.82        194.81         3.73 o                         
   0  11   2        153.72        168.32         3.72 o                         
   1  11   2         13.71         30.07         2.24 o                         
   2  11   2        164.21        177.83         4.77 o                         
   3  11   2        229.20        224.26         4.87 o                         
   4  11   2         15.12         13.32         0.90 o                         
   5  11   2          2.08          6.65         1.27 o                         
   6  11   2        216.21        201.78         6.30 o                         
   7  11   2         46.44         50.41         3.80 o                         
   8  11   2          0.31          0.00         1.36 o                         
  -8  12   2          3.51          3.98         1.67 o                         
  -7  12   2         38.19         42.40         3.97 o                         
  -6  12   2          0.65         -0.37         1.31 o                         
  -5  12   2          4.58          2.50         1.10 o                         
  -4  12   2        266.66        237.18         5.94 o                         
  -3  12   2        194.62        198.24         4.66 o                         
  -2  12   2        257.68        253.29         4.82 o                         
  -1  12   2       1017.04        981.34        12.28 o                         
   0  12   2        124.99        133.55         3.12 o                         
   1  12   2        127.91        107.57         3.51 o                         
   2  12   2          1.75         -0.82         0.82 o                         
   3  12   2        223.12        208.60         4.89 o                         
   4  12   2        364.53        380.40         6.65 o                         
   5  12   2         99.03        109.23         3.92 o                         
   6  12   2        116.45        121.20         6.19 o                         
   7  12   2          0.35          0.53         1.47 o                         
   8  12   2         10.72         14.49         2.67 o                         
  -7  13   2         22.96         24.87         3.16 o                         
  -6  13   2          3.34          2.55         1.26 o                         
  -5  13   2        114.47        112.36         4.88 o                         
  -4  13   2          9.49         10.69         1.38 o                         
  -3  13   2         30.95         23.36         1.42 o                         
  -2  13   2         18.92         14.53         1.35 o                         
  -1  13   2        214.64        225.34         4.58 o                         
   0  13   2         56.24         55.26         1.86 o                         
   1  13   2         25.13         22.83         1.72 o                         
   2  13   2          8.28          6.35         1.28 o                         
   3  13   2          7.92          8.43         0.98 o                         
   4  13   2        555.71        587.90         8.41 o                         
   5  13   2         45.97         53.85         3.75 o                         
   6  13   2        196.74        201.98         8.12 o                         
   7  13   2         15.34         13.89         2.21 o                         
  -7  14   2         18.08         18.71         2.73 o                         
  -6  14   2          0.19         -0.63         1.45 o                         
  -5  14   2         26.32         20.83         3.03 o                         
  -4  14   2        132.60        122.16         5.52 o                         
  -3  14   2          0.05          0.03         0.79 o                         
  -2  14   2         95.38         82.64         2.90 o                         
  -1  14   2         15.69         17.96         1.14 o                         
   0  14   2        206.43        213.94         3.86 o                         
   1  14   2          0.12          0.68         0.56 o                         
   2  14   2        196.79        194.61         8.20 o                         
   3  14   2        239.34        220.82         6.15 o                         
   4  14   2        360.40        361.20         7.68 o                         
   5  14   2          1.47          1.34         1.33 o                         
   6  14   2         44.86         43.82         3.88 o                         
   7  14   2          1.99          2.62         2.60 o                         
  -7  15   2         37.18         43.45         4.02 o                         
  -6  15   2          1.18          2.76         1.89 o                         
  -5  15   2          0.85         -0.97         1.45 o                         
  -4  15   2         96.66         84.46         4.62 o                         
  -3  15   2         34.39         29.50         2.42 o                         
  -2  15   2        266.66        283.46         5.94 o                         
  -1  15   2         34.97         38.43         1.76 o                         
   0  15   2         74.44         74.08         2.31 o                         
   1  15   2        228.63        225.41         4.30 o                         
   2  15   2          2.52          2.72         1.12 o                         
   3  15   2          0.02         -1.01         1.08 o                         
   4  15   2          0.05         -0.41         0.79 o                         
   5  15   2        121.13        133.81         6.12 o                         
   6  15   2          3.72          2.66         1.80 o                         
   7  15   2          0.04          0.95         1.70 o                         
  -7  16   2          2.22          2.73         1.97 o                         
  -6  16   2          1.07          0.79         1.32 o                         
  -5  16   2        174.49        156.51         7.31 o                         
  -4  16   2          7.65          3.01         1.19 o                         
  -3  16   2         53.43         50.80         2.86 o                         
  -2  16   2          7.43          6.64         0.85 o                         
  -1  16   2         98.60         84.51         2.64 o                         
   0  16   2         17.42         14.81         1.09 o                         
   1  16   2        302.67        273.58         4.35 o                         
   2  16   2         48.96         46.62         3.33 o                         
   3  16   2        464.30        457.45         9.44 o                         
   4  16   2         58.36         49.10         2.92 o                         
   5  16   2          9.95          3.60         1.33 o                         
   6  16   2         19.26         14.27         2.33 o                         
   7  16   2          4.83          4.28         2.07 o                         
  -7  17   2          9.83         10.24         2.26 o                         
  -6  17   2          3.19          1.18         1.73 o                         
  -5  17   2          7.09          9.03         2.03 o                         
  -4  17   2         53.24         53.24         5.10 o                         
  -3  17   2        113.30        124.84         4.62 o                         
  -2  17   2          8.49          7.58         1.27 o                         
  -1  17   2         22.32         15.52         1.31 o                         
   0  17   2        119.63        115.97         3.39 o                         
   1  17   2          0.04          0.14         0.54 o                         
   2  17   2         47.13         48.37         3.51 o                         
   3  17   2        101.22         92.05         4.24 o                         
   4  17   2         88.51         98.78         5.21 o                         
   5  17   2         22.20         22.29         2.68 o                         
   6  17   2          0.00         -0.19         1.55 o                         
   7  17   2         12.04         10.94         3.79 o                         
  -6  18   2          3.03          1.12         1.64 o                         
  -5  18   2        119.95        133.08         8.57 o                         
  -4  18   2         97.18         96.94         7.51 o                         
  -3  18   2         10.53          6.20         1.18 o                         
  -2  18   2         19.01         15.42         1.90 o                         
  -1  18   2         64.61         68.67         3.26 o                         
   0  18   2        303.85        317.76         6.20 o                         
   1  18   2        210.60        184.88         6.58 o                         
   2  18   2        356.34        364.28         9.85 o                         
   3  18   2         60.54         68.80         3.76 o                         
   4  18   2          0.30          1.09         1.27 o                         
   5  18   2         24.69         23.91         2.80 o                         
   6  18   2          8.60          9.61         2.01 o                         
  -6  19   2          9.74         13.88         2.51 o                         
  -5  19   2          0.63          1.11         2.06 o                         
  -4  19   2         19.36         19.31         2.90 o                         
  -3  19   2         12.32          9.55         2.27 o                         
  -2  19   2          8.96          7.13         1.29 o                         
  -1  19   2        136.73        121.71         4.20 o                         
   0  19   2        217.70        223.68         6.07 o                         
   1  19   2          0.56          1.33         0.98 o                         
   2  19   2         70.02         72.60         4.18 o                         
   3  19   2         41.06         30.82         2.72 o                         
   4  19   2          2.41          1.46         1.56 o                         
   5  19   2          0.72          1.80         1.63 o                         
   6  19   2         53.54         47.08         4.51 o                         
  -6  20   2          6.30          4.85         2.02 o                         
  -5  20   2         20.13         11.96         2.60 o                         
  -4  20   2         28.42         39.00         4.17 o                         
  -3  20   2          1.90         -0.12         1.54 o                         
  -2  20   2        332.93        331.70         9.57 o                         
  -1  20   2        360.41        355.26         8.73 o                         
   0  20   2          0.06         -1.05         1.05 o                         
   1  20   2          1.30          2.63         1.14 o                         
   2  20   2        207.74        206.08         7.17 o                         
   3  20   2        105.17        112.14         5.84 o                         
   4  20   2          1.88          0.38         1.57 o                         
   5  20   2          5.41          4.83         1.74 o                         
   6  20   2          0.67          2.17         1.79 o                         
  -5  21   2         10.82          7.52         2.06 o                         
  -4  21   2          3.36          9.50         2.29 o                         
  -3  21   2         72.39         78.61         5.22 o                         
  -2  21   2        215.88        211.79         7.79 o                         
  -1  21   2         53.22         56.33         5.21 o                         
   0  21   2         23.72         30.13         2.93 o                         
   1  21   2         77.74         77.22         4.64 o                         
   2  21   2          0.92          0.60         1.23 o                         
   3  21   2         31.11         30.38         3.52 o                         
   4  21   2          0.10         -0.03         1.87 o                         
   5  21   2         27.40         32.47         3.81 o                         
  -5  22   2          9.84          1.33         2.52 o                         
  -4  22   2          1.30         -0.61         1.89 o                         
  -3  22   2         77.61         82.41         5.16 o                         
  -2  22   2        111.97         90.52         6.10 o                         
  -1  22   2          2.66          3.45         1.95 o                         
   0  22   2         18.40         22.69         3.02 o                         
   1  22   2          6.03          2.78         1.94 o                         
   2  22   2          0.54          0.49         1.35 o                         
   3  22   2          0.27         -2.00         2.00 o                         
   4  22   2          3.73          1.66         1.89 o                         
   5  22   2         10.81         10.58         2.53 o                         
  -4  23   2         39.47         34.57         4.73 o                         
  -3  23   2         44.49         35.57         5.65 o                         
  -2  23   2         25.12         24.63         3.73 o                         
  -1  23   2          7.62          6.34         2.31 o                         
   0  23   2         15.17         12.33         2.65 o                         
   1  23   2         71.56         62.32         4.82 o                         
   2  23   2          0.02         -1.21         1.96 o                         
   3  23   2          2.69          0.35         1.95 o                         
   4  23   2         25.60         26.21         3.99 o                         
  -4  24   2          3.28          0.16         2.59 o                         
  -3  24   2          1.50          0.30         2.28 o                         
  -2  24   2          8.38          6.41         2.71 o                         
  -1  24   2         42.85         53.28         6.26 o                         
   0  24   2         11.81         10.66         4.29 o                         
   1  24   2          9.42         13.66         3.38 o                         
   2  24   2         19.20         16.53         2.73 o                         
   3  24   2          0.35          2.31         1.77 o                         
   4  24   2         17.92         11.34         4.16 o                         
  -3  25   2          3.08          2.54         3.75 o                         
  -2  25   2          2.20          1.17         2.38 o                         
  -1  25   2          5.16          5.46         2.76 o                         
   0  25   2          5.46          4.89         2.70 o                         
   1  25   2         30.35         24.79         4.49 o                         
   2  25   2          0.52         -2.65         2.65 o                         
   3  25   2          5.10          5.39         2.06 o                         
  -2  26   2          0.62          4.84         2.54 o                         
  -1  26   2         65.41         75.46         7.68 o                         
   0  26   2          4.41          3.84         2.94 o                         
   1  26   2          1.08         -0.79         2.99 o                         
   2  26   2          1.19         -2.54         2.54 o                         
  -1  27   2          0.26         -2.69         2.69 o                         
   0  27   2         15.93         13.12         3.34 o                         
   1  27   2         13.88         18.00         4.14 o                         
  -7   0   3        158.80        190.98         8.68 o                         
  -5   0   3        813.42        826.61        12.89 o                         
  -1   0   3         18.94         28.85         1.24 o                         
   1   0   3        926.76        948.92         7.13 o                         
   3   0   3          0.79          3.67         0.48 o                         
   5   0   3        406.03        396.17         7.46 o                         
   7   0   3         17.02          9.20         1.67 o                         
  -8   1   3          0.12          1.55         1.34 o                         
  -7   1   3          0.33          1.67         1.08 o                         
  -6   1   3        130.97        130.97         3.92 o                         
  -5   1   3        218.09        202.57         3.32 o                         
  -4   1   3         10.44         11.14         0.91 o                         
  -3   1   3        209.62        234.85         3.64 o                         
  -2   1   3        200.40        227.96         3.13 o                         
  -1   1   3       2772.26       2683.99        13.20 o                         
   0   1   3          0.12          0.30         0.18 o                         
   1   1   3        454.23        442.56         3.35 o                         
   2   1   3        253.41        233.44         2.33 o                         
   3   1   3        571.59        565.79         5.30 o                         
   4   1   3         12.36          5.62         0.55 o                         
   5   1   3         23.34         21.50         1.10 o                         
   6   1   3          2.02          3.53         0.87 o                         
   7   1   3         21.10         27.92         2.11 o                         
   8   1   3          1.98          0.49         1.04 o                         
  -8   2   3         76.59         93.49         5.06 o                         
  -7   2   3          1.39          1.36         1.31 o                         
  -6   2   3         10.12         14.20         1.84 o                         
  -5   2   3        547.37        526.89         6.89 o                         
  -4   2   3        319.81        296.76         4.92 o                         
  -3   2   3        914.40        952.27         8.18 o                         
  -2   2   3        274.85        251.22         2.85 o                         
  -1   2   3        378.95        400.32         3.69 o                         
   0   2   3        430.93        417.00         3.42 o                         
   1   2   3        441.70        412.91         3.34 o                         
   2   2   3          9.27         16.59         0.64 o                         
   3   2   3         48.30         60.12         1.37 o                         
   4   2   3         35.03         34.06         1.29 o                         
   5   2   3          2.65          1.18         0.44 o                         
   6   2   3         74.66         78.37         2.95 o                         
   7   2   3        274.65        260.96         6.94 o                         
   8   2   3          8.51          9.55         2.43 o                         
  -8   3   3          0.41          1.94         1.36 o                         
  -7   3   3         50.73         49.43         3.20 o                         
  -6   3   3        551.06        583.99         9.48 o                         
  -5   3   3        305.54        286.03         4.80 o                         
  -4   3   3         47.76         48.21         1.97 o                         
  -3   3   3        246.67        234.96         3.84 o                         
  -2   3   3        282.52        300.96         3.42 o                         
  -1   3   3       6229.78       6524.13        38.32 o                         
   0   3   3        888.59        835.95         5.57 o                         
   1   3   3       2449.97       2521.05        10.72 o                         
   2   3   3         18.77         21.43         0.76 o                         
   3   3   3        115.55        136.88         3.04 o                         
   4   3   3       2230.78       2237.56        16.75 o                         
   5   3   3         99.13         99.04         2.41 o                         
   6   3   3          8.64         14.30         1.29 o                         
   7   3   3         24.27         20.44         2.10 o                         
   8   3   3          2.89          1.52         1.13 o                         
  -8   4   3          0.13         -0.66         1.62 o                         
  -7   4   3         75.05         85.00         4.18 o                         
  -6   4   3        236.59        245.63         6.08 o                         
  -5   4   3        130.39        130.91         3.47 o                         
  -4   4   3         37.20         39.56         1.74 o                         
  -3   4   3        437.55        490.75         5.38 o                         
  -2   4   3        109.71        103.04         2.17 o                         
  -1   4   3         73.82         88.52         1.69 o                         
   0   4   3      12618.62      12530.06        45.71 o                         
   1   4   3         41.39         32.53         1.00 o                         
   2   4   3          8.78         12.08         0.65 o                         
   3   4   3        124.24        128.47         2.48 o                         
   4   4   3        293.22        290.02         4.14 o                         
   5   4   3         14.71         13.51         1.05 o                         
   6   4   3         18.31         15.27         1.16 o                         
   7   4   3         41.99         41.48         2.87 o                         
   8   4   3         15.45         15.66         2.06 o                         
  -8   5   3          1.73         -0.50         1.91 o                         
  -7   5   3          2.83          1.31         0.95 o                         
  -6   5   3        284.60        280.94         9.31 o                         
  -5   5   3         63.40         58.36         2.25 o                         
  -4   5   3        109.89        105.64         2.71 o                         
  -3   5   3         28.81         17.54         1.10 o                         
  -2   5   3        234.05        220.50         3.38 o                         
  -1   5   3        227.51        240.28         2.88 o                         
   0   5   3      13615.54      13439.44        49.27 o                         
   1   5   3        981.57        982.41         6.44 o                         
   2   5   3          7.23          8.95         0.65 o                         
   3   5   3          1.34          2.92         0.41 o                         
   4   5   3        481.85        493.99         5.90 o                         
   5   5   3        217.61        221.21         4.58 o                         
   6   5   3          0.14         -0.57         0.60 o                         
   7   5   3         21.06         18.06         1.78 o                         
   8   5   3          3.71          5.57         1.34 o                         
  -8   6   3         23.59         23.61         2.64 o                         
  -7   6   3          8.89          9.78         1.49 o                         
  -6   6   3        187.19        203.58         5.88 o                         
  -5   6   3          0.74          0.86         0.93 o                         
  -4   6   3        225.08        232.29         4.17 o                         
  -3   6   3         23.63         33.51         1.62 o                         
  -2   6   3        539.04        508.65         6.65 o                         
  -1   6   3        227.92        251.51         3.08 o                         
   0   6   3       1288.64       1308.23         8.45 o                         
   1   6   3         27.32         29.17         1.20 o                         
   2   6   3       1802.74       1891.28        12.35 o                         
   3   6   3        164.74        195.04         3.63 o                         
   4   6   3        358.78        363.11         4.95 o                         
   5   6   3        173.45        194.94         4.28 o                         
   6   6   3          0.75          3.92         0.87 o                         
   7   6   3          2.22          2.63         0.93 o                         
   8   6   3         22.27         23.51         2.39 o                         
  -8   7   3          4.36          4.67         1.52 o                         
  -7   7   3         17.38         17.71         2.04 o                         
  -6   7   3         11.52         10.83         1.40 o                         
  -5   7   3         51.12         41.45         2.23 o                         
  -4   7   3        210.81        243.12         4.05 o                         
  -3   7   3        717.81        828.68        13.12 o                         
  -2   7   3        887.67        809.85         9.29 o                         
  -1   7   3       1999.23       1994.10        12.82 o                         
   0   7   3        191.42        224.94         3.51 o                         
   1   7   3        993.32       1015.45         7.51 o                         
   2   7   3        137.89         94.57         2.15 o                         
   3   7   3        697.21        723.36         7.45 o                         
   4   7   3        233.26        208.45         3.63 o                         
   5   7   3         12.78         11.42         1.15 o                         
   6   7   3         67.44         70.75         3.09 o                         
   7   7   3          0.31          1.32         0.91 o                         
   8   7   3          0.88          1.90         1.44 o                         
  -8   8   3         27.39         22.74         2.68 o                         
  -7   8   3         48.02         51.57         3.42 o                         
  -6   8   3          1.11          0.26         1.08 o                         
  -5   8   3         46.40         46.65         2.33 o                         
  -4   8   3          3.24          2.06         0.75 o                         
  -3   8   3        826.51        723.57        11.83 o                         
  -2   8   3         48.65         55.16         2.44 o                         
  -1   8   3          3.24          4.47         0.52 o                         
   0   8   3         34.95         30.23         1.14 o                         
   1   8   3       1326.73       1328.19         9.81 o                         
   2   8   3        291.37        280.32         3.80 o                         
   3   8   3          2.06          3.60         0.54 o                         
   4   8   3         55.12         54.14         2.02 o                         
   5   8   3        824.06        808.77        11.83 o                         
   6   8   3         21.55         23.41         1.79 o                         
   7   8   3          0.25          2.26         0.95 o                         
   8   8   3          3.32          5.78         1.56 o                         
  -8   9   3          2.42          1.88         1.63 o                         
  -7   9   3          0.26          0.32         1.08 o                         
  -6   9   3         76.70         73.99         3.92 o                         
  -5   9   3        213.95        203.55         5.43 o                         
  -4   9   3        122.41        112.89         3.75 o                         
  -3   9   3        822.06        906.59        19.18 o                         
  -2   9   3        115.27        139.35         3.56 o                         
  -1   9   3        586.48        612.84         6.29 o                         
   0   9   3       1474.14       1430.03        12.62 o                         
   1   9   3        722.45        852.07         8.27 o                         
   2   9   3         10.78          8.35         1.04 o                         
   3   9   3         38.92         88.81         3.96 o                         
   4   9   3         88.34         89.68         2.92 o                         
   5   9   3       1070.25       1107.35        13.42 o                         
   6   9   3          2.04          3.86         0.87 o                         
   7   9   3          1.96          4.27         1.11 o                         
   8   9   3          1.33          0.89         1.34 o                         
  -8  10   3         46.25         44.55         4.08 o                         
  -7  10   3          1.02          0.81         1.15 o                         
  -6  10   3         78.21         79.82         4.36 o                         
  -5  10   3        259.04        295.12         8.08 o                         
  -4  10   3        160.74        147.20         4.15 o                         
  -3  10   3        247.23        235.92         5.30 o                         
  -2  10   3          8.01         12.97         1.38 o                         
  -1  10   3          0.15          2.77         0.52 o                         
   0  10   3        174.28        209.56         3.62 o                         
   1  10   3         87.61         99.05         3.27 o                         
   2  10   3         10.39         15.08         1.54 o                         
   3  10   3         99.63         93.55         2.17 o                         
   4  10   3        151.30        135.74         3.62 o                         
   5  10   3        171.95        177.72         4.77 o                         
   6  10   3          0.36          0.10         0.72 o                         
   7  10   3         23.78         15.66         2.13 o                         
   8  10   3          1.15          2.49         1.52 o                         
  -8  11   3         18.05         26.83         3.60 o                         
  -7  11   3          6.90         10.35         1.85 o                         
  -6  11   3        211.94        223.12         7.35 o                         
  -5  11   3        143.25        168.13         6.14 o                         
  -4  11   3        112.85        107.59         5.45 o                         
  -3  11   3         15.26          9.43         1.16 o                         
  -2  11   3        264.19        253.02         5.54 o                         
  -1  11   3          0.67          1.75         0.51 o                         
   0  11   3       1183.69       1257.45        10.51 o                         
   1  11   3         24.76         21.76         1.50 o                         
   2  11   3        147.41        141.82         5.39 o                         
   3  11   3          2.30          1.70         0.82 o                         
   4  11   3        701.88        664.01         6.60 o                         
   5  11   3        202.01        214.69         5.68 o                         
   6  11   3          0.20         -0.87         0.87 o                         
   7  11   3         16.07         16.44         2.33 o                         
   8  11   3          0.48          0.43         1.68 o                         
  -7  12   3          4.02          3.08         1.55 o                         
  -6  12   3          4.25          3.46         1.39 o                         
  -5  12   3          0.53          1.08         1.00 o                         
  -4  12   3        112.07        105.32         5.47 o                         
  -3  12   3         59.73         59.81         3.09 o                         
  -2  12   3         23.64         25.68         1.71 o                         
  -1  12   3         23.39         21.47         1.26 o                         
   0  12   3         76.67         75.47         2.40 o                         
   1  12   3          0.01          1.57         0.68 o                         
   2  12   3         40.20         37.21         2.80 o                         
   4  12   3         29.54         24.82         1.47 o                         
   5  12   3         82.23         82.58         4.14 o                         
   6  12   3          8.18          9.74         1.94 o                         
   7  12   3         34.51         38.36         3.48 o                         
  -7  13   3          0.02         -0.44         1.47 o                         
  -6  13   3          5.06          4.64         1.67 o                         
  -5  13   3          0.41          0.87         0.95 o                         
  -4  13   3        134.24        157.03         6.47 o                         
  -3  13   3        216.24        211.30         7.27 o                         
  -2  13   3        104.92        116.69         3.73 o                         
  -1  13   3         72.17         73.54         2.36 o                         
   0  13   3          0.13          0.93         0.53 o                         
   1  13   3        330.92        334.06         5.75 o                         
   2  13   3        133.47        134.34         5.14 o                         
   3  13   3          5.65          3.06         0.69 o                         
   4  13   3          1.14          2.32         1.06 o                         
   5  13   3         16.44         11.40         1.68 o                         
   6  13   3         68.23         68.10         4.77 o                         
   7  13   3         17.22         15.65         2.31 o                         
  -7  14   3         18.10         19.77         2.78 o                         
  -6  14   3          3.75          1.55         1.38 o                         
  -5  14   3         32.67         27.04         2.92 o                         
  -4  14   3         22.19         17.18         2.45 o                         
  -3  14   3         18.75         24.50         2.19 o                         
  -2  14   3        101.58        100.53         3.56 o                         
  -1  14   3          0.02          1.16         0.58 o                         
   0  14   3        129.28        146.55         3.56 o                         
   1  14   3          0.69          0.44         0.63 o                         
   2  14   3          0.75          1.71         0.92 o                         
   3  14   3         17.84         12.50         1.55 o                         
   4  14   3          9.48          3.91         0.87 o                         
   5  14   3          9.11          9.02         1.76 o                         
   6  14   3          0.01          2.22         1.76 o                         
   7  14   3          0.54          0.78         1.49 o                         
  -7  15   3          2.59          9.41         2.09 o                         
  -6  15   3         15.47         15.19         2.77 o                         
  -5  15   3         35.61         32.62         3.20 o                         
  -4  15   3         36.40         35.27         3.40 o                         
  -3  15   3         71.50         85.67         4.07 o                         
  -2  15   3          0.47          0.36         0.55 o                         
  -1  15   3        230.26        223.73         4.60 o                         
   0  15   3        465.21        492.31        11.88 o                         
   1  15   3        122.71        109.90         2.51 o                         
   2  15   3        722.95        695.86        10.54 o                         
   3  15   3         70.35        130.56         5.32 o                         
   4  15   3          8.47          8.03         1.28 o                         
   5  15   3         54.17         53.87         3.93 o                         
   6  15   3          8.71          7.23         1.92 o                         
   7  15   3        105.46        103.02         6.37 o                         
  -7  16   3          0.12         -1.55         1.55 o                         
  -6  16   3          3.00          4.51         1.51 o                         
  -5  16   3         38.68         35.25         4.28 o                         
  -4  16   3          3.15          1.81         1.49 o                         
  -3  16   3         73.96         69.40         3.71 o                         
  -2  16   3         26.75         26.21         2.29 o                         
  -1  16   3        189.56        177.26         4.44 o                         
   0  16   3         84.11         74.58         2.48 o                         
   1  16   3         48.70         47.76         2.60 o                         
   2  16   3        502.88        488.49        12.10 o                         
   3  16   3          3.64          1.89         1.02 o                         
   4  16   3         20.85         22.24         2.07 o                         
   5  16   3          6.01          5.55         2.23 o                         
   6  16   3         20.36         16.33         2.38 o                         
   7  16   3         21.53         18.85         2.87 o                         
  -6  17   3         12.75         16.90         2.90 o                         
  -5  17   3        118.06         97.59         6.98 o                         
  -4  17   3         16.93         16.11         2.54 o                         
  -3  17   3          4.09          3.44         1.15 o                         
  -2  17   3          4.04          5.44         1.80 o                         
  -1  17   3        717.62        719.41         9.29 o                         
   0  17   3          1.71          4.26         0.78 o                         
   1  17   3        131.91        123.66         4.93 o                         
   2  17   3          4.09          0.17         1.60 o                         
   3  17   3          9.03         11.45         1.73 o                         
   4  17   3          0.22          0.45         1.51 o                         
   5  17   3          3.73          5.26         1.58 o                         
   6  17   3          0.03         -0.94         1.59 o                         
  -6  18   3          8.49          8.82         2.17 o                         
  -5  18   3         11.56          6.96         1.76 o                         
  -4  18   3          4.30          4.46         1.74 o                         
  -3  18   3          4.59         13.58         1.87 o                         
  -2  18   3          7.69          9.37         1.79 o                         
  -1  18   3          0.00          0.77         0.90 o                         
   0  18   3        194.25        204.21         5.66 o                         
   1  18   3        151.05        142.19         5.67 o                         
   2  18   3          2.89          3.32         1.12 o                         
   3  18   3        107.03        115.26         5.34 o                         
   4  18   3         20.86         17.41         2.49 o                         
   5  18   3         21.08         22.10         2.83 o                         
   6  18   3          9.12          4.42         1.83 o                         
  -6  19   3          0.03         -0.37         1.58 o                         
  -5  19   3         10.80         11.22         2.55 o                         
  -4  19   3          4.68          4.24         2.38 o                         
  -3  19   3         36.75         49.38         4.03 o                         
  -2  19   3         68.94         71.20         3.90 o                         
  -1  19   3         80.93         80.62         3.74 o                         
   0  19   3        159.51        162.29         5.15 o                         
   1  19   3          0.61         -0.02         1.02 o                         
   2  19   3         20.43         11.38         1.80 o                         
   3  19   3        108.71        109.28         5.30 o                         
   4  19   3          3.04          1.69         1.39 o                         
   5  19   3          0.42          1.95         1.52 o                         
   6  19   3          0.30          0.55         1.65 o                         
  -5  20   3          7.89         13.68         2.81 o                         
  -4  20   3         64.33         67.51         6.04 o                         
  -3  20   3         28.51         32.00         3.22 o                         
  -2  20   3        144.53        132.71         5.50 o                         
  -1  20   3          0.37         -0.18         1.14 o                         
   0  20   3          3.12          4.00         1.27 o                         
   1  20   3         52.54         49.82         3.50 o                         
   2  20   3        100.46         94.29         5.02 o                         
   3  20   3         11.69         10.31         2.26 o                         
   4  20   3          0.63         -0.50         1.83 o                         
   5  20   3          1.78          2.14         1.79 o                         
  -5  21   3          5.21         10.11         2.75 o                         
  -4  21   3         70.23         68.00         6.22 o                         
  -3  21   3         18.33         29.75         3.34 o                         
  -2  21   3         76.75         81.62         6.21 o                         
  -1  21   3          0.89          0.60         1.52 o                         
   0  21   3          2.78          2.36         1.52 o                         
   1  21   3         27.83         35.29         3.41 o                         
   2  21   3        168.73        166.93         6.76 o                         
   3  21   3          0.01         -0.28         1.28 o                         
   4  21   3          1.21         -0.76         1.73 o                         
   5  21   3          0.10         -0.33         1.80 o                         
  -5  22   3          8.93          6.00         2.31 o                         
  -4  22   3         36.96         40.01         4.90 o                         
  -3  22   3         51.21         61.75         6.53 o                         
  -2  22   3          0.13         -1.20         2.03 o                         
  -1  22   3         20.61         22.69         4.46 o                         
   0  22   3         25.51         30.78         3.93 o                         
   1  22   3         32.22         22.80         3.07 o                         
   2  22   3         15.50          7.95         1.86 o                         
   3  22   3          0.41          1.04         1.75 o                         
   4  22   3          1.17          0.28         2.02 o                         
   5  22   3         63.44         64.33         5.57 o                         
  -4  23   3         22.91         16.93         4.30 o                         
  -3  23   3         66.80         63.37         6.82 o                         
  -2  23   3          5.80          4.19         2.19 o                         
  -1  23   3         82.38         85.47         7.75 o                         
   0  23   3         20.92         17.99         3.73 o                         
   1  23   3         36.86         40.91         4.38 o                         
   2  23   3          2.52          1.00         1.55 o                         
   3  23   3         15.28         16.65         3.40 o                         
   4  23   3          5.49          4.82         1.81 o                         
  -3  24   3         20.25         33.20         5.89 o                         
  -2  24   3          0.16          0.01         1.86 o                         
  -1  24   3          0.01         -0.67         2.28 o                         
   0  24   3          0.00          7.83         2.85 o                         
   1  24   3          4.34          3.38         2.47 o                         
   2  24   3          4.93         10.84         2.53 o                         
   3  24   3          0.10          0.04         2.35 o                         
  -3  25   3          2.68          1.76         5.10 o                         
  -2  25   3         10.71          7.85         2.86 o                         
  -1  25   3          7.53         13.63         3.64 o                         
   0  25   3         24.18         31.95         5.30 o                         
   1  25   3          1.57          2.28         2.48 o                         
   2  25   3         10.70         10.57         3.10 o                         
   3  25   3          1.34         -2.89         2.89 o                         
  -2  26   3         10.50          6.84         2.48 o                         
  -1  26   3          4.61          2.18         2.33 o                         
   0  26   3          1.02          3.93         2.10 o                         
   1  26   3          0.32          1.58         2.44 o                         
   2  26   3          0.06         -2.48         2.48 o                         
  -8   0   4          9.20          7.88         2.44 o                         
  -6   0   4        729.50        793.57        14.35 o                         
  -4   0   4        208.11        296.16        13.90 o                         
  -2   0   4        112.60        147.26         3.90 o                         
   0   0   4       1618.21       1509.65        11.42 o                         
   2   0   4        360.70        337.04         6.03 o                         
   4   0   4        130.51        115.49         4.41 o                         
   6   0   4         27.44         18.65         2.36 o                         
   8   0   4          0.03         -2.63         2.63 o                         
  -8   1   4         17.28         11.76         2.19 o                         
  -7   1   4         13.74         14.08         2.14 o                         
  -6   1   4          0.12          3.84         1.02 o                         
  -5   1   4        472.95        471.40         8.78 o                         
  -4   1   4        408.32        377.54         9.59 o                         
  -3   1   4         15.17          7.49         1.16 o                         
  -2   1   4        181.26        198.89         3.59 o                         
  -1   1   4       1169.53       1118.09         7.21 o                         
   0   1   4         10.41         10.36         0.50 o                         
   1   1   4         11.40         14.46         0.66 o                         
   2   1   4        307.94        342.69         3.77 o                         
   3   1   4        201.65        209.92         4.26 o                         
   4   1   4        539.74        548.70         5.96 o                         
   5   1   4         28.94         36.99         1.64 o                         
   6   1   4         22.95         23.94         1.99 o                         
   7   1   4         12.14          8.90         1.38 o                         
   8   1   4         13.35         18.37         2.84 o                         
  -8   2   4         13.02          9.51         2.30 o                         
  -7   2   4         12.60         14.45         1.89 o                         
  -6   2   4        298.31        326.43         7.80 o                         
  -5   2   4          4.00          9.58         1.12 o                         
  -4   2   4         19.99         20.19         1.18 o                         
  -3   2   4         40.05         46.72         1.84 o                         
  -2   2   4        949.55        998.29         9.12 o                         
  -1   2   4        161.90        155.19         2.64 o                         
   0   2   4         97.11        103.19         1.69 o                         
   1   2   4        307.12        271.79         3.14 o                         
   2   2   4        154.82        159.52         2.36 o                         
   3   2   4         11.45          7.90         0.64 o                         
   4   2   4        102.85        102.25         2.46 o                         
   5   2   4          4.73          3.86         0.60 o                         
   6   2   4        254.09        259.64         6.26 o                         
   7   2   4          1.19          2.95         1.03 o                         
   8   2   4          1.07          2.39         1.65 o                         
  -8   3   4          2.76          2.42         1.76 o                         
  -7   3   4          8.63          5.95         1.43 o                         
  -6   3   4         81.03         76.56         3.29 o                         
  -5   3   4          0.61          0.11         0.94 o                         
  -4   3   4        228.61        215.68         4.19 o                         
  -3   3   4          0.04          0.44         0.52 o                         
  -2   3   4        603.78        690.17         7.58 o                         
  -1   3   4        884.64        872.56         7.11 o                         
   0   3   4         33.02         35.31         1.05 o                         
   1   3   4        423.91        423.07         3.91 o                         
   2   3   4          1.16          3.70         0.39 o                         
   3   3   4        926.10        929.20         7.04 o                         
   4   3   4          8.42          4.10         0.76 o                         
   5   3   4          6.88          5.54         0.90 o                         
   6   3   4         69.87         65.90         2.98 o                         
   7   3   4        137.27        134.54         4.98 o                         
   8   3   4         10.76         11.06         2.19 o                         
  -8   4   4          0.05         -1.21         1.62 o                         
  -7   4   4          5.45          7.70         1.35 o                         
  -6   4   4         96.57         91.92         3.63 o                         
  -5   4   4         17.40         19.76         1.90 o                         
  -4   4   4        173.84        189.44         4.46 o                         
  -3   4   4         11.54          7.26         0.66 o                         
  -2   4   4       4037.47       4119.21        40.65 o                         
  -1   4   4        110.15        119.24         2.33 o                         
   0   4   4         75.19         91.45         2.59 o                         
   1   4   4       1121.19       1163.16         8.44 o                         
   2   4   4        716.23        717.07         6.99 o                         
   3   4   4         23.85         24.89         1.13 o                         
   4   4   4        189.16        191.46         3.64 o                         
   5   4   4          6.29          4.85         0.68 o                         
   6   4   4         89.80         90.81         3.55 o                         
   7   4   4         19.16         17.77         1.82 o                         
   8   4   4          2.62          4.31         1.51 o                         
  -8   5   4         10.17          9.77         1.98 o                         
  -7   5   4          0.14          0.10         1.20 o                         
  -6   5   4         18.29         16.69         1.60 o                         
  -5   5   4          6.06          5.81         0.85 o                         
  -4   5   4        209.47        204.09         5.02 o                         
  -3   5   4        257.79        257.71         4.53 o                         
  -2   5   4        948.37       1002.08        11.71 o                         
  -1   5   4       1118.82       1116.69        11.38 o                         
   0   5   4          0.49          1.04         0.43 o                         
   1   5   4       1442.38       1610.58        10.67 o                         
   2   5   4         78.30         81.17         2.24 o                         
   3   5   4          1.49          0.34         0.36 o                         
   4   5   4        732.48        777.41         8.13 o                         
   5   5   4          1.06          1.25         0.54 o                         
   6   5   4          3.20          2.93         0.86 o                         
   7   5   4          1.46          1.51         1.07 o                         
   8   5   4          2.29          2.35         1.67 o                         
  -8   6   4          4.13          2.72         1.49 o                         
  -7   6   4          2.12          2.19         1.37 o                         
  -6   6   4          0.81         -0.86         0.86 o                         
  -5   6   4        129.38        126.34         3.82 o                         
  -4   6   4         22.49         19.08         1.29 o                         
  -3   6   4         34.84         33.04         1.57 o                         
  -2   6   4        442.01        407.41         6.08 o                         
  -1   6   4         42.66         44.70         1.44 o                         
   0   6   4        102.46         83.07         2.07 o                         
   1   6   4       4105.37       4364.15        25.88 o                         
   2   6   4          7.29         10.35         0.81 o                         
   3   6   4          0.05          0.51         0.57 o                         
   4   6   4        119.52        136.58         3.34 o                         
   5   6   4          4.36          5.20         0.87 o                         
   6   6   4         47.07         46.98         2.29 o                         
   7   6   4         13.14         16.74         1.85 o                         
   8   6   4          0.04         -1.12         1.57 o                         
  -8   7   4          0.01         -0.14         1.53 o                         
  -7   7   4          0.13         -0.16         0.96 o                         
  -6   7   4         30.53         33.29         2.60 o                         
  -5   7   4        141.03        137.85         3.99 o                         
  -4   7   4         78.28         75.25         2.44 o                         
  -3   7   4        437.03        404.24         7.63 o                         
  -2   7   4        119.35        116.43         3.48 o                         
  -1   7   4         17.55         18.26         1.00 o                         
   0   7   4        298.92        296.70         4.36 o                         
   1   7   4       1045.27       1126.13        10.05 o                         
   2   7   4         36.23         40.08         1.60 o                         
   3   7   4        278.55        264.97         4.40 o                         
   4   7   4         20.64         22.52         1.41 o                         
   5   7   4         18.74         26.42         1.74 o                         
   6   7   4         49.59         46.75         2.37 o                         
   7   7   4         13.55         14.09         1.64 o                         
   8   7   4          0.14         -0.80         1.45 o                         
  -8   8   4          0.18          4.26         1.98 o                         
  -7   8   4         51.68         56.91         3.52 o                         
  -6   8   4          5.06          4.14         1.44 o                         
  -5   8   4          8.99         10.74         1.20 o                         
  -4   8   4       1018.50        985.47        13.04 o                         
  -3   8   4        145.10        173.46         4.43 o                         
  -2   8   4         68.05         79.04         2.80 o                         
  -1   8   4       2158.30       2250.40        18.37 o                         
   0   8   4       1820.38       1998.79        13.64 o                         
   1   8   4       5819.55       5653.93        37.53 o                         
   2   8   4         21.53         29.91         1.96 o                         
   3   8   4         93.77         79.34         2.50 o                         
   4   8   4        432.97        451.96         6.74 o                         
   5   8   4         71.01         66.02         3.16 o                         
   6   8   4          0.05         -0.20         0.79 o                         
   7   8   4         12.66         13.24         1.87 o                         
   8   8   4          1.87          1.64         1.37 o                         
  -8   9   4         45.28         52.46         5.10 o                         
  -7   9   4          7.49          9.72         2.14 o                         
  -6   9   4         24.54         22.50         2.28 o                         
  -5   9   4         46.32         48.56         2.81 o                         
  -4   9   4         19.27         17.33         1.53 o                         
  -3   9   4          0.16          0.32         0.59 o                         
  -2   9   4         40.72         42.74         2.16 o                         
  -1   9   4        356.98        364.93         5.83 o                         
   0   9   4         36.69         39.73         1.76 o                         
   1   9   4       4489.25       4471.56        26.60 o                         
   2   9   4         74.04         96.42         2.85 o                         
   3   9   4         26.77         25.11         1.37 o                         
   4   9   4       1142.57       1104.19        15.44 o                         
   5   9   4         34.62         37.08         2.43 o                         
   6   9   4          9.46          7.16         1.28 o                         
   7   9   4          2.93          3.62         1.21 o                         
   8   9   4          5.94         10.23         2.39 o                         
  -8  10   4          2.66          1.31         1.62 o                         
  -7  10   4         59.46         55.52         4.02 o                         
  -6  10   4         21.30         21.80         2.30 o                         
  -5  10   4          5.20          3.19         1.24 o                         
  -4  10   4         48.06         43.77         3.06 o                         
  -3  10   4        252.16        223.79         5.82 o                         
  -2  10   4        302.39        294.79         9.19 o                         
  -1  10   4         14.50         15.30         1.21 o                         
   0  10   4        742.78        798.09         8.63 o                         
   1  10   4        480.15        489.84         6.76 o                         
   2  10   4        234.62        236.63         3.44 o                         
   3  10   4         43.59         48.80         1.77 o                         
   4  10   4       1021.04        986.99        17.21 o                         
   5  10   4          1.60         -0.69         0.74 o                         
   6  10   4          0.02          0.03         0.88 o                         
   7  10   4          0.31          0.98         1.22 o                         
  -7  11   4         30.90         39.59         3.48 o                         
  -6  11   4          3.14          2.70         1.20 o                         
  -5  11   4         45.46         39.63         3.04 o                         
  -4  11   4        273.54        245.74         8.17 o                         
  -3  11   4          1.42          1.51         0.69 o                         
  -2  11   4        162.57        174.42         5.07 o                         
  -1  11   4          2.29          0.91         0.62 o                         
   0  11   4          0.00          0.07         0.56 o                         
   1  11   4        101.62         96.32         2.98 o                         
   2  11   4        159.73        154.26         4.50 o                         
   3  11   4         83.87         90.08         2.92 o                         
   4  11   4          0.67          1.26         0.62 o                         
   5  11   4        101.09        118.99         5.40 o                         
   6  11   4          6.78          6.70         1.25 o                         
   7  11   4          6.10          5.83         1.64 o                         
  -7  12   4         17.75         17.24         2.43 o                         
  -6  12   4          2.50          0.57         1.26 o                         
  -5  12   4        160.18        165.26         7.53 o                         
  -4  12   4          1.24          8.02         2.14 o                         
  -3  12   4        160.72        167.65         5.84 o                         
  -2  12   4          1.89          1.57         0.72 o                         
  -1  12   4        268.35        243.27         5.82 o                         
   0  12   4          0.02          2.38         0.68 o                         
   1  12   4        508.03        496.76         6.74 o                         
   2  12   4         12.27         10.32         1.47 o                         
   3  12   4        149.67        145.42         5.85 o                         
   4  12   4          3.48         35.16         3.17 o                         
   5  12   4         96.78         99.69         4.71 o                         
   6  12   4         39.68         43.16         3.83 o                         
   7  12   4          0.55          0.19         1.33 o                         
  -7  13   4         21.51         22.51         4.22 o                         
  -6  13   4         14.62         10.92         1.94 o                         
  -5  13   4         11.95         14.02         2.36 o                         
  -4  13   4        123.79        119.16         5.60 o                         
  -3  13   4        114.50        113.73         5.04 o                         
  -2  13   4        113.41        124.19         4.26 o                         
  -1  13   4          9.23          2.63         0.84 o                         
   0  13   4         17.74          9.45         1.15 o                         
   1  13   4         61.18         47.79         2.36 o                         
   2  13   4        133.06        116.50         5.26 o                         
   3  13   4         15.69         13.79         1.79 o                         
   4  13   4         72.22         73.18         4.18 o                         
   5  13   4         29.73         33.65         3.09 o                         
   6  13   4          4.98          8.68         2.24 o                         
   7  13   4          9.51         15.81         2.67 o                         
  -7  14   4          4.20          4.95         1.83 o                         
  -6  14   4          7.10          8.03         1.98 o                         
  -5  14   4         28.93         39.06         3.72 o                         
  -4  14   4          4.91          7.59         1.57 o                         
  -3  14   4          2.74          2.74         1.25 o                         
  -2  14   4        348.51        351.27         7.47 o                         
  -1  14   4        305.28        321.50         6.21 o                         
   0  14   4        286.86        293.52         6.14 o                         
   1  14   4         62.74         54.94         2.64 o                         
   2  14   4        549.30        580.98        12.64 o                         
   3  14   4         20.13         15.81         2.35 o                         
   4  14   4         79.41         76.78         3.87 o                         
   5  14   4          1.62          1.96         1.26 o                         
   6  14   4         73.08         86.79         5.66 o                         
   7  14   4         17.64         13.32         3.06 o                         
  -7  15   4         12.90          8.42         1.94 o                         
  -6  15   4         30.81         35.80         3.81 o                         
  -5  15   4         34.42         36.35         3.84 o                         
  -4  15   4         15.73         17.33         2.58 o                         
  -3  15   4         69.15         62.23         3.87 o                         
  -2  15   4          5.08          5.51         1.67 o                         
  -1  15   4        713.47        760.23        17.06 o                         
   0  15   4          6.65          7.42         1.19 o                         
   1  15   4         68.27         62.69         3.05 o                         
   2  15   4        108.43        124.67         5.29 o                         
   3  15   4        139.35        142.94         5.59 o                         
   4  15   4          0.09         -0.90         0.90 o                         
   5  15   4          3.03          3.48         1.28 o                         
   6  15   4        158.96        158.98         7.70 o                         
   7  15   4          2.06          3.95         2.27 o                         
  -6  16   4         22.07         21.95         3.79 o                         
  -5  16   4          0.10          0.86         1.73 o                         
  -4  16   4          3.84          3.09         1.31 o                         
  -3  16   4         71.48         69.81         3.90 o                         
  -2  16   4        322.93        324.73         8.35 o                         
  -1  16   4       1386.26       1379.07        19.96 o                         
   0  16   4         23.43         21.68         2.14 o                         
   1  16   4         10.61          7.21         1.41 o                         
   2  16   4        139.21        124.60         5.39 o                         
   3  16   4        134.96        134.88         5.38 o                         
   5  16   4          0.28          0.38         1.84 o                         
   6  16   4         61.45         69.62         5.23 o                         
  -6  17   4          2.68          1.67         1.49 o                         
  -5  17   4         19.09         24.31         3.65 o                         
  -4  17   4          6.16          4.91         1.68 o                         
  -3  17   4         16.09         13.46         1.71 o                         
  -2  17   4         30.16         31.42         2.62 o                         
  -1  17   4        614.60        669.90        10.82 o                         
   0  17   4         24.98         31.45         2.28 o                         
   1  17   4        146.54        137.23         4.62 o                         
   2  17   4         52.19         62.11         4.01 o                         
   3  17   4         44.83         41.01         3.05 o                         
   4  17   4          0.84          0.00         1.24 o                         
   5  17   4         26.70         39.27         4.14 o                         
   6  17   4         73.27         78.94         5.66 o                         
  -6  18   4          5.11          3.80         2.12 o                         
  -5  18   4          1.92          0.35         1.72 o                         
  -4  18   4         41.81         45.23         4.64 o                         
  -3  18   4          0.10          1.14         1.07 o                         
  -2  18   4        115.03        111.67         4.90 o                         
  -1  18   4         15.77         14.76         1.69 o                         
   0  18   4         93.45        100.25         3.98 o                         
   1  18   4         13.00          8.76         1.42 o                         
   2  18   4         19.74         15.22         2.10 o                         
   3  18   4          3.80          6.32         1.39 o                         
   4  18   4          6.13          8.08         1.95 o                         
   5  18   4          1.85          0.97         1.78 o                         
   6  18   4          4.77          2.44         1.82 o                         
  -5  19   4          0.06         -1.27         1.75 o                         
  -4  19   4         12.03         15.61         3.09 o                         
  -3  19   4         33.13         35.49         3.30 o                         
  -2  19   4         81.64         73.80         4.38 o                         
  -1  19   4         87.73         77.44         4.73 o                         
   0  19   4         27.55         35.70         2.94 o                         
   1  19   4          9.60          7.21         1.40 o                         
   2  19   4         77.48         62.99         4.44 o                         
   3  19   4         57.96         49.39         3.46 o                         
   4  19   4          5.41          4.60         1.82 o                         
   5  19   4         29.56         25.06         3.52 o                         
  -5  20   4         32.24         34.97         4.79 o                         
  -4  20   4          0.27          3.25         2.14 o                         
  -3  20   4          0.81         -0.15         1.47 o                         
  -2  20   4         11.51          9.41         1.97 o                         
  -1  20   4          7.66          4.84         1.75 o                         
   0  20   4         15.71         51.98         4.78 o                         
   1  20   4         24.02         35.66         3.29 o                         
   2  20   4         22.46         18.71         2.52 o                         
   3  20   4         79.50         89.40         5.05 o                         
   4  20   4         42.26         56.87         5.07 o                         
   5  20   4          0.36          0.75         2.34 o                         
  -5  21   4          4.31          9.26         2.15 o                         
  -4  21   4         34.83         36.04         4.45 o                         
  -3  21   4          8.19          6.33         1.83 o                         
  -2  21   4          0.00         -0.01         1.70 o                         
  -1  21   4          0.19         -1.17         1.32 o                         
   0  21   4          3.11          5.31         1.93 o                         
   1  21   4          0.59          1.16         1.74 o                         
   2  21   4          5.35          5.76         1.48 o                         
   3  21   4         43.43         38.44         3.70 o                         
   4  21   4          1.27          3.89         1.85 o                         
   5  21   4         25.05         28.57         3.86 o                         
  -4  22   4        107.95        108.92         9.96 o                         
  -3  22   4          9.42          4.01         3.64 o                         
  -2  22   4          8.09          7.89         3.46 o                         
  -1  22   4         32.20         38.29         4.53 o                         
   0  22   4        152.52        183.12         9.05 o                         
   1  22   4         63.51         64.71         5.98 o                         
   2  22   4         26.87         21.46         3.28 o                         
   3  22   4         29.49         40.22         4.30 o                         
   4  22   4          2.05          0.01         2.31 o                         
  -4  23   4          7.87          8.73         3.75 o                         
  -3  23   4          3.09          4.71         2.94 o                         
  -2  23   4         20.34         21.63         3.93 o                         
  -1  23   4          2.28          3.88         2.53 o                         
   0  23   4          9.17         11.83         3.11 o                         
   1  23   4          6.91          9.87         2.63 o                         
   2  23   4         33.10         32.19         3.97 o                         
   3  23   4          0.71          3.79         2.05 o                         
   4  23   4          8.24         13.49         2.98 o                         
  -3  24   4          4.68          6.93         3.41 o                         
  -2  24   4          7.06         12.11         3.26 o                         
  -1  24   4         25.99         25.50         4.50 o                         
   0  24   4          6.06         10.19         3.07 o                         
   1  24   4         13.85          5.66         2.11 o                         
   2  24   4         39.28         34.69         4.40 o                         
   3  24   4          2.83          0.64         1.95 o                         
  -2  25   4          6.23         11.42         3.33 o                         
  -1  25   4          1.69          2.02         2.13 o                         
   0  25   4          2.78         -0.36         2.12 o                         
   1  25   4          1.87          0.61         2.08 o                         
   2  25   4          0.30          2.38         3.03 o                         
  -1  26   4         11.31         17.16         3.69 o                         
   0  26   4         10.83         16.80         3.79 o                         
   1  26   4         11.36          7.64         3.07 o                         
  -7   0   5        133.36        150.67         9.05 o                         
  -5   0   5        753.26        739.89        19.00 o                         
  -3   0   5          1.33          0.81         1.52 o                         
  -1   0   5        704.60        718.64         8.86 o                         
   1   0   5        214.32        182.78         4.11 o                         
   3   0   5        596.26        591.95        10.45 o                         
   5   0   5          6.14          4.86         1.64 o                         
   7   0   5         19.19         21.94         3.38 o                         
  -8   1   5          0.57          0.91         1.61 o                         
  -7   1   5          0.82          1.73         1.43 o                         
  -6   1   5        157.38        176.68         6.76 o                         
  -5   1   5        480.51        481.96         9.21 o                         
  -4   1   5         45.55         36.36         1.94 o                         
  -3   1   5         30.30         24.07         1.56 o                         
  -2   1   5        420.16        438.89         6.76 o                         
  -1   1   5        294.25        315.05         3.96 o                         
   0   1   5        341.73        308.03         3.30 o                         
   1   1   5         61.37         49.22         1.56 o                         
   2   1   5        172.21        196.18         3.56 o                         
   3   1   5        101.18         86.09         2.34 o                         
   4   1   5         67.97         59.10         1.81 o                         
   5   1   5        152.76        158.13         3.75 o                         
   6   1   5          0.00         -1.00         1.02 o                         
   7   1   5          3.41          2.70         1.26 o                         
   8   1   5          6.69          6.70         1.93 o                         
  -8   2   5         38.86         38.12         3.89 o                         
  -7   2   5          1.54          2.26         1.20 o                         
  -6   2   5        117.73        118.81         5.29 o                         
  -5   2   5        407.11        380.71         8.20 o                         
  -4   2   5         78.03         66.28         2.55 o                         
  -3   2   5          8.66          5.51         0.71 o                         
  -2   2   5        203.16        227.65         4.11 o                         
  -1   2   5         27.00         18.82         1.03 o                         
   0   2   5         30.12         32.75         1.18 o                         
   1   2   5        314.07        316.22         3.57 o                         
   2   2   5        217.79        271.63         4.15 o                         
   3   2   5         12.99         14.07         0.86 o                         
   4   2   5        181.12        195.31         3.88 o                         
   5   2   5          3.21          2.63         0.72 o                         
   6   2   5         70.03         69.45         4.16 o                         
   7   2   5         19.10         13.94         1.82 o                         
   8   2   5         34.80         44.23         4.40 o                         
  -8   3   5          0.36          1.91         1.65 o                         
  -7   3   5         10.66          9.75         1.87 o                         
  -6   3   5          0.05          2.33         0.96 o                         
  -5   3   5        688.52        707.81        14.20 o                         
  -4   3   5         80.48         85.84         2.89 o                         
  -3   3   5         10.53          8.26         0.82 o                         
  -2   3   5        861.53        856.84         8.68 o                         
  -1   3   5       2397.65       2419.44        15.90 o                         
   0   3   5        181.46        166.69         2.54 o                         
   1   3   5         17.49         15.98         0.83 o                         
   2   3   5        222.24        182.87         2.65 o                         
   3   3   5        396.28        411.18         5.08 o                         
   4   3   5        127.94        125.85         3.13 o                         
   5   3   5          0.03         -0.76         0.76 o                         
   6   3   5          2.69          1.22         1.12 o                         
   7   3   5          0.18          0.41         1.22 o                         
   8   3   5          0.09          1.63         1.45 o                         
  -8   4   5         18.56         13.28         2.41 o                         
  -7   4   5         53.84         67.95         5.19 o                         
  -6   4   5          6.84          7.08         1.13 o                         
  -5   4   5        129.26        136.44         5.73 o                         
  -4   4   5         12.29         13.64         1.37 o                         
  -3   4   5         11.03          5.17         0.92 o                         
  -2   4   5         99.41         93.07         2.81 o                         
  -1   4   5         14.29         19.09         1.11 o                         
   0   4   5         17.49         31.23         1.19 o                         
   1   4   5       1214.38       1236.16         8.81 o                         
   2   4   5          1.61          1.46         0.32 o                         
   3   4   5          0.81          0.56         0.35 o                         
   4   4   5          2.63          2.03         0.54 o                         
   5   4   5        725.51        749.75        10.49 o                         
   6   4   5         42.98         38.51         2.68 o                         
   7   4   5          3.94          1.64         1.12 o                         
   8   4   5          0.02         -0.59         1.27 o                         
  -8   5   5          2.44          5.40         2.01 o                         
  -7   5   5          0.99          0.22         1.30 o                         
  -6   5   5          0.64         -0.05         1.01 o                         
  -5   5   5         31.30         33.28         2.25 o                         
  -4   5   5        341.50        313.83         4.94 o                         
  -3   5   5        127.90        137.94         3.14 o                         
  -2   5   5         70.93         68.25         2.77 o                         
  -1   5   5        647.41        619.08         7.05 o                         
   0   5   5          8.89          9.02         0.74 o                         
   1   5   5        780.63        809.10         7.31 o                         
   2   5   5         28.34         29.64         1.64 o                         
   3   5   5          9.34         12.80         0.95 o                         
   4   5   5          0.05         -0.39         0.39 o                         
   5   5   5        876.81        895.18        18.90 o                         
   6   5   5         22.12         17.38         1.89 o                         
   7   5   5          1.71          2.14         1.15 o                         
   8   5   5          7.48          4.96         1.92 o                         
  -8   6   5         69.66         84.14         5.90 o                         
  -7   6   5         14.54         12.22         2.09 o                         
  -6   6   5          4.94          5.06         1.19 o                         
  -5   6   5        225.05        235.16         6.11 o                         
  -4   6   5         99.01         95.12         2.98 o                         
  -3   6   5          2.03          4.77         0.68 o                         
  -2   6   5         18.51         21.00         1.52 o                         
  -1   6   5         24.65         31.09         1.53 o                         
   0   6   5        637.12        671.48         7.39 o                         
   1   6   5        149.77        176.70         3.60 o                         
   2   6   5        219.15        215.97         3.99 o                         
   3   6   5          3.91          5.82         0.71 o                         
   4   6   5          0.28          0.40         0.50 o                         
   5   6   5        606.33        604.49        10.41 o                         
   6   6   5         26.35         29.05         2.03 o                         
   7   6   5         75.76         76.96         4.47 o                         
   8   6   5          1.57          0.07         1.68 o                         
  -8   7   5          0.80          1.81         1.23 o                         
  -7   7   5          1.37          1.08         1.54 o                         
  -6   7   5         63.11         77.23         4.01 o                         
  -5   7   5         41.08         33.12         2.13 o                         
  -4   7   5        434.89        457.64         8.05 o                         
  -3   7   5        164.39        143.67         3.51 o                         
  -2   7   5        461.51        408.53         6.75 o                         
  -1   7   5         12.70          8.90         1.07 o                         
   0   7   5       2463.24       2499.88        22.04 o                         
   1   7   5        743.44        715.22         7.26 o                         
   2   7   5        196.27        202.88         3.99 o                         
   3   7   5          9.80          7.59         0.91 o                         
   4   7   5        246.51        251.24         5.43 o                         
   5   7   5        185.90        194.44         4.85 o                         
   6   7   5         14.77         15.07         1.48 o                         
   7   7   5          1.34          1.07         1.51 o                         
   8   7   5          2.65          1.40         1.93 o                         
  -7   8   5          0.01          2.16         1.46 o                         
  -6   8   5         15.29         12.63         1.87 o                         
  -5   8   5          0.46          0.59         0.82 o                         
  -4   8   5          5.32          5.87         1.58 o                         
  -3   8   5         35.27         26.80         2.16 o                         
  -2   8   5          5.73          4.15         0.99 o                         
  -1   8   5         40.22         31.69         2.19 o                         
   0   8   5       2203.83       2265.81        15.59 o                         
   1   8   5          4.51          7.22         0.73 o                         
   2   8   5         62.02         61.10         2.25 o                         
   3   8   5         26.87         24.41         1.36 o                         
   4   8   5        106.59        102.12         3.75 o                         
   5   8   5         34.17         27.90         1.84 o                         
   6   8   5          6.28          8.27         1.17 o                         
   7   8   5         34.36         39.53         3.93 o                         
  -7   9   5         18.24         19.10         2.74 o                         
  -6   9   5          2.54          2.31         1.19 o                         
  -5   9   5         57.29         55.35         3.13 o                         
  -4   9   5         39.96         37.62         3.02 o                         
  -3   9   5        221.00        193.23         6.44 o                         
  -2   9   5        110.46        122.07         3.84 o                         
  -1   9   5         26.24         21.35         2.23 o                         
   0   9   5       2751.33       2817.14        19.09 o                         
   1   9   5       1570.02       1657.41        20.14 o                         
   2   9   5         48.69         46.79         2.04 o                         
   3   9   5          6.16          4.79         0.68 o                         
   4   9   5          2.68          2.80         0.84 o                         
   5   9   5        100.16         92.89         3.57 o                         
   6   9   5         17.43         17.14         1.81 o                         
   7   9   5         14.86         11.70         2.14 o                         
  -7  10   5         36.54         55.63         4.85 o                         
  -6  10   5         27.69         28.00         2.89 o                         
  -5  10   5         34.01         29.92         2.37 o                         
  -4  10   5        102.33        100.21         4.61 o                         
  -3  10   5        141.79        141.98         6.81 o                         
  -2  10   5         91.12         83.17         3.66 o                         
  -1  10   5          9.77         11.18         1.60 o                         
   0  10   5       1404.89       1465.11        13.38 o                         
   1  10   5        192.84        197.33         3.90 o                         
   2  10   5         33.10         36.57         1.66 o                         
   3  10   5          4.23          2.25         0.61 o                         
   4  10   5         58.23         51.90         2.52 o                         
   5  10   5        148.43        150.11         6.22 o                         
   6  10   5         16.23         17.67         2.17 o                         
   7  10   5          3.08          3.91         1.77 o                         
  -7  11   5          0.39          0.48         1.92 o                         
  -6  11   5          6.76          6.38         1.74 o                         
  -5  11   5         43.28         42.55         2.86 o                         
  -4  11   5        112.17        117.80         5.68 o                         
  -3  11   5         94.94         91.30         4.86 o                         
  -2  11   5         72.08         64.30         3.14 o                         
  -1  11   5          2.09          0.09         0.69 o                         
   0  11   5        786.32        807.13         9.50 o                         
   1  11   5        162.49        151.26         3.80 o                         
   2  11   5        258.65        235.27         4.07 o                         
   3  11   5          0.82          0.26         0.56 o                         
   4  11   5         18.95         16.92         2.80 o                         
   5  11   5          2.29          2.85         1.22 o                         
   6  11   5         17.47         17.96         2.41 o                         
   7  11   5         10.28         10.14         2.54 o                         
  -7  12   5          1.56          1.36         1.68 o                         
  -6  12   5         11.97         14.70         2.54 o                         
  -5  12   5          1.78          3.60         1.23 o                         
  -4  12   5         23.79         25.23         2.62 o                         
  -3  12   5        186.19        193.72         6.73 o                         
  -2  12   5          0.80          1.81         0.76 o                         
  -1  12   5         31.25         20.32         1.76 o                         
   0  12   5        606.04        532.61         8.09 o                         
   1  12   5          1.17          0.60         0.51 o                         
   2  12   5         63.22         60.85         1.79 o                         
   3  12   5        118.04        121.67         4.17 o                         
   4  12   5         93.61        106.39         4.68 o                         
   5  12   5         34.08         26.14         2.55 o                         
   6  12   5          6.31          4.21         1.80 o                         
   7  12   5          1.21          0.59         1.54 o                         
  -7  13   5          0.55          3.46         2.20 o                         
  -6  13   5         25.26         32.54         3.27 o                         
  -5  13   5        186.39        178.72         6.92 o                         
  -4  13   5          7.26         10.49         1.57 o                         
  -3  13   5        197.20        200.70         7.13 o                         
  -2  13   5          8.83         13.75         1.90 o                         
  -1  13   5        114.77        123.69         5.24 o                         
   0  13   5         31.56         38.73         2.11 o                         
   1  13   5         41.20         39.27         1.61 o                         
   2  13   5        646.44        579.85         9.91 o                         
   3  13   5          0.90          0.74         0.91 o                         
   4  13   5          5.15          3.70         1.39 o                         
   5  13   5         38.07         42.34         3.51 o                         
   6  13   5          6.18          5.03         1.70 o                         
   7  13   5          1.39         -0.16         2.30 o                         
  -7  14   5         12.07         10.62         2.64 o                         
  -6  14   5         18.94         21.56         3.00 o                         
  -5  14   5        192.80        175.04         7.83 o                         
  -4  14   5         15.06         10.76         1.88 o                         
  -3  14   5          9.89          4.13         1.50 o                         
  -2  14   5        146.98        133.31         5.88 o                         
  -1  14   5          0.00          2.28         1.66 o                         
   0  14   5         84.98         71.79         3.14 o                         
   1  14   5         13.08          9.84         1.04 o                         
   2  14   5          2.32          2.51         1.33 o                         
   3  14   5        219.87        219.19         7.56 o                         
   4  14   5          0.02          1.18         1.51 o                         
   5  14   5          1.97          2.70         1.39 o                         
   6  14   5          2.99         -0.59         1.96 o                         
  -6  15   5         10.25          8.18         2.14 o                         
  -5  15   5          6.17         14.36         2.58 o                         
  -4  15   5          4.59          3.26         1.44 o                         
  -3  15   5          6.61          8.73         1.89 o                         
  -2  15   5         15.89         20.06         2.27 o                         
  -1  15   5         20.75         17.38         1.89 o                         
   0  15   5        112.91        106.15         4.74 o                         
   1  15   5          2.52          1.97         0.82 o                         
   2  15   5         47.43         49.49         3.31 o                         
   3  15   5        211.77        194.29         7.56 o                         
   4  15   5         24.50         20.89         2.34 o                         
   5  15   5          1.79          1.45         1.50 o                         
   6  15   5          1.96          0.27         2.06 o                         
  -6  16   5          4.30          3.76         1.73 o                         
  -5  16   5         15.66         11.60         2.33 o                         
  -4  16   5         55.69         63.02         4.09 o                         
  -3  16   5          5.02          5.75         1.83 o                         
  -2  16   5        207.27        190.95         6.43 o                         
  -1  16   5          1.50         -0.85         1.14 o                         
   0  16   5         14.49          9.35         1.52 o                         
   1  16   5         53.51         46.19         3.66 o                         
   2  16   5         23.29         12.11         1.71 o                         
   3  16   5        153.25        136.22         5.80 o                         
   4  16   5          1.19         -1.66         1.67 o                         
   5  16   5         36.33         36.49         4.16 o                         
   6  16   5         48.45         65.96         5.80 o                         
  -6  17   5          0.18         -1.98         1.98 o                         
  -5  17   5          0.00         -0.12         1.47 o                         
  -4  17   5          0.33          0.97         1.44 o                         
  -3  17   5         16.56         11.19         1.79 o                         
  -2  17   5        305.71        323.31         8.55 o                         
  -1  17   5          3.72          1.52         1.02 o                         
   0  17   5          0.11          1.49         1.28 o                         
   1  17   5         73.16         67.36         4.58 o                         
   2  17   5         67.60         58.54         3.77 o                         
   3  17   5         39.84         44.31         3.30 o                         
   4  17   5          4.30          4.53         1.84 o                         
   5  17   5         19.00         17.29         3.39 o                         
   6  17   5          4.28          2.00         2.59 o                         
  -5  18   5          0.11          0.73         1.84 o                         
  -4  18   5          6.21          5.65         1.78 o                         
  -3  18   5         17.27         14.74         2.10 o                         
  -2  18   5          0.74          0.67         1.24 o                         
  -1  18   5          6.28          4.53         1.40 o                         
   0  18   5         39.12         46.30         3.73 o                         
   1  18   5         63.96         68.50         4.31 o                         
   2  18   5          9.95         10.91         1.80 o                         
   3  18   5          7.68          4.58         1.56 o                         
   4  18   5          0.36          1.62         1.89 o                         
   5  18   5         20.87         19.97         3.20 o                         
  -5  19   5          1.85          1.43         2.24 o                         
  -4  19   5          9.49          4.05         2.62 o                         
  -3  19   5          2.49          1.06         1.16 o                         
  -2  19   5          3.14          2.73         1.44 o                         
  -1  19   5         57.04         61.61         4.32 o                         
   0  19   5         51.57         52.26         4.57 o                         
   1  19   5          0.44          1.35         1.27 o                         
   2  19   5        104.66         93.71         5.16 o                         
   3  19   5         77.41         84.94         4.54 o                         
   4  19   5         14.47         10.16         2.25 o                         
   5  19   5         32.80         29.67         4.00 o                         
  -5  20   5          4.55          6.85         2.54 o                         
  -4  20   5          2.31          3.49         2.14 o                         
  -3  20   5         14.53         18.22         3.51 o                         
  -2  20   5         17.52         13.79         2.44 o                         
  -1  20   5         16.09         11.87         2.01 o                         
   0  20   5          0.18          3.02         1.82 o                         
   1  20   5          6.42          7.15         1.76 o                         
   2  20   5         47.64         47.56         3.82 o                         
   3  20   5          6.24          7.26         1.80 o                         
   4  20   5         11.93         15.34         2.73 o                         
   5  20   5          9.52         12.32         2.89 o                         
  -4  21   5          6.98          4.55         2.54 o                         
  -3  21   5          0.00         -2.43         2.43 o                         
  -2  21   5         32.07         38.04         3.98 o                         
  -1  21   5         15.06         19.96         3.03 o                         
   0  21   5         29.95         27.04         3.54 o                         
   1  21   5          0.30          0.46         1.86 o                         
   2  21   5          0.03          0.35         1.29 o                         
   3  21   5         13.31          8.50         1.88 o                         
   4  21   5          0.04         -2.16         2.46 o                         
  -4  22   5          0.00         -1.41         2.56 o                         
  -3  22   5          1.25          1.78         2.32 o                         
  -2  22   5         37.34         38.48         4.94 o                         
  -1  22   5          2.74          2.14         1.72 o                         
   0  22   5          7.32          2.93         1.63 o                         
   1  22   5          0.32         -0.59         1.74 o                         
   2  22   5          1.05          0.52         1.55 o                         
   3  22   5         25.76         21.89         3.04 o                         
   4  22   5          1.67         -0.73         1.52 o                         
  -3  23   5         66.07         86.17        10.59 o                         
  -2  23   5          7.86          3.36         2.23 o                         
  -1  23   5          0.02          1.78         2.15 o                         
   0  23   5         53.03         64.48         5.92 o                         
   1  23   5         15.12          8.90         2.75 o                         
   2  23   5          0.61         -1.50         1.66 o                         
   3  23   5         21.19         18.71         5.29 o                         
  -2  24   5          1.90          3.05         2.51 o                         
  -1  24   5          0.01          2.04         2.46 o                         
   0  24   5         36.80         40.21         5.59 o                         
   1  24   5          0.99          0.47         2.00 o                         
   2  24   5          2.14          0.48         2.93 o                         
  -1  25   5          2.89          3.45         3.41 o                         
   0  25   5         28.17         32.83         5.18 o                         
   1  25   5          4.29          2.07         2.07 o                         
  -8   0   6          1.44         -1.73         2.74 o                         
  -6   0   6        373.13        388.56        14.81 o                         
  -4   0   6          0.13         -0.78         1.53 o                         
  -2   0   6       1485.02       1508.75        30.36 o                         
   0   0   6         60.85         62.70         2.64 o                         
   2   0   6       1951.80       2010.22        24.54 o                         
   4   0   6          5.28          4.02         1.38 o                         
   6   0   6        160.11        200.58        14.16 o                         
   8   0   6          1.25         -1.23         2.54 o                         
  -8   1   6         15.06         15.99         2.71 o                         
  -7   1   6         29.51         32.23         3.32 o                         
  -6   1   6         15.69         14.74         2.52 o                         
  -5   1   6         33.31         33.13         2.77 o                         
  -4   1   6        172.86        167.57         5.10 o                         
  -3   1   6        421.55        429.47         7.62 o                         
  -2   1   6         63.13         58.44         2.40 o                         
  -1   1   6        510.14        503.51         6.04 o                         
   0   1   6        706.64        734.00         6.56 o                         
   1   1   6        188.19        209.69         3.66 o                         
   2   1   6        106.05        111.78         3.38 o                         
   3   1   6          3.49          3.78         0.77 o                         
   4   1   6        191.02        202.22         5.30 o                         
   5   1   6         34.00         35.64         2.53 o                         
   6   1   6         34.63         36.61         3.28 o                         
   7   1   6          0.82          0.71         1.39 o                         
   8   1   6          5.20          8.84         2.38 o                         
  -8   2   6          2.33          3.90         2.34 o                         
  -7   2   6          5.60          6.91         2.16 o                         
  -6   2   6        111.36        104.62         6.27 o                         
  -5   2   6         24.35         20.95         3.42 o                         
  -4   2   6          0.01          0.04         0.64 o                         
  -3   2   6         15.18         16.77         1.13 o                         
  -2   2   6         80.40         84.79         2.87 o                         
  -1   2   6       1906.65       1897.38        12.96 o                         
   0   2   6         43.76         38.73         1.28 o                         
   1   2   6        910.27        888.27         8.01 o                         
   2   2   6        218.31        222.15         3.85 o                         
   3   2   6          2.07          0.62         0.37 o                         
   4   2   6         39.23         42.47         1.80 o                         
   5   2   6          1.68          2.49         0.97 o                         
   6   2   6          9.93          7.55         1.63 o                         
   7   2   6         24.96         37.22         3.35 o                         
   8   2   6          0.02          2.53         1.74 o                         
  -8   3   6          1.92          1.02         1.92 o                         
  -7   3   6         11.57          7.13         2.68 o                         
  -6   3   6        118.62        126.82         7.04 o                         
  -5   3   6         75.77         71.29         4.28 o                         
  -4   3   6         47.34         46.40         2.20 o                         
  -3   3   6        404.71        365.67         6.48 o                         
  -2   3   6          0.23         -0.25         0.60 o                         
  -1   3   6        161.56        167.11         3.20 o                         
   0   3   6         17.99         21.50         1.19 o                         
   1   3   6         84.09         98.16         2.02 o                         
   2   3   6          1.53          1.39         0.52 o                         
   3   3   6          0.80         14.89         1.73 o                         
   4   3   6         31.80         20.91         1.20 o                         
   5   3   6        272.60        285.07         8.34 o                         
   6   3   6         20.93         18.22         2.30 o                         
   7   3   6          4.10          2.45         1.28 o                         
  -7   4   6          8.59          9.17         1.85 o                         
  -6   4   6         59.51         66.92         4.77 o                         
  -5   4   6          2.41          3.46         1.28 o                         
  -4   4   6        214.69        194.73         4.47 o                         
  -3   4   6          0.83          0.16         0.50 o                         
  -2   4   6         28.28         27.58         1.65 o                         
  -1   4   6        155.04        167.92         3.20 o                         
   0   4   6        310.00        323.62         4.03 o                         
   1   4   6        111.38         95.09         2.11 o                         
   2   4   6        358.98        324.29         4.76 o                         
   3   4   6          4.94          3.27         0.50 o                         
   4   4   6          2.35          0.47         0.58 o                         
   5   4   6        230.39        216.79         5.78 o                         
   6   4   6          0.01         -1.18         1.18 o                         
   7   4   6          6.29          7.65         1.77 o                         
  -7   5   6          0.00         -0.11         1.75 o                         
  -6   5   6        134.55        139.84         6.24 o                         
  -5   5   6         35.24         34.87         2.61 o                         
  -4   5   6        584.03        557.85         7.95 o                         
  -3   5   6          3.32          1.78         0.68 o                         
  -2   5   6          8.25          4.15         0.82 o                         
  -1   5   6        305.85        308.82         4.73 o                         
   0   5   6         24.68         24.10         1.20 o                         
   1   5   6        180.07        174.81         3.37 o                         
   2   5   6          8.95          6.51         0.59 o                         
   3   5   6          0.00          0.30         0.43 o                         
   4   5   6        753.26        752.70         9.07 o                         
   5   5   6        145.28        150.02         4.45 o                         
   6   5   6         20.33         24.87         2.40 o                         
   7   5   6         18.26         17.51         2.11 o                         
  -7   6   6          4.65          8.45         2.05 o                         
  -6   6   6          9.61          9.30         2.32 o                         
  -5   6   6          0.83          1.67         1.06 o                         
  -4   6   6        177.37        167.29         4.25 o                         
  -3   6   6        212.11        189.49         4.85 o                         
  -2   6   6         28.74         27.59         1.70 o                         
  -1   6   6         79.87         85.06         2.57 o                         
   0   6   6        109.21        123.97         3.36 o                         
   1   6   6        102.63         96.63         2.92 o                         
   2   6   6         91.27         88.66         2.53 o                         
   3   6   6        188.97        230.42         8.90 o                         
   4   6   6        423.84        407.50         8.84 o                         
   5   6   6         29.55         22.37         1.69 o                         
   6   6   6         29.64         40.25         2.96 o                         
   7   6   6         18.08         17.22         2.38 o                         
  -7   7   6         46.87         49.92         4.01 o                         
  -6   7   6          0.05         -1.45         2.07 o                         
  -5   7   6         18.75         13.77         2.15 o                         
  -4   7   6          0.00         -0.46         0.78 o                         
  -3   7   6          4.95          4.13         0.61 o                         
  -2   7   6          7.80          7.94         0.81 o                         
  -1   7   6          1.45         -0.16         0.57 o                         
   0   7   6         12.53         10.65         1.04 o                         
   1   7   6         23.12         26.37         1.60 o                         
   2   7   6          5.11          3.95         0.75 o                         
   3   7   6          2.45          1.55         0.50 o                         
   4   7   6          7.88          5.94         1.00 o                         
   5   7   6         38.19         37.18         2.18 o                         
   6   7   6          2.66          0.35         1.13 o                         
   7   7   6         96.21         97.13         5.77 o                         
  -7   8   6          8.12          6.83         1.61 o                         
  -6   8   6         10.80          8.94         1.77 o                         
  -5   8   6         16.30         14.43         1.73 o                         
  -4   8   6         82.50         66.78         3.12 o                         
  -3   8   6        209.92        216.41         4.98 o                         
  -2   8   6        215.60        224.02         5.23 o                         
  -1   8   6        120.45        108.07         3.28 o                         
   0   8   6         62.56         56.47         2.65 o                         
   1   8   6        142.29        123.09         3.36 o                         
   2   8   6        159.80        149.17         3.91 o                         
   3   8   6         50.15         39.08         2.22 o                         
   4   8   6        232.98        257.83         6.10 o                         
   5   8   6         80.88         76.36         3.01 o                         
   6   8   6          0.78          0.09         1.39 o                         
   7   8   6         10.15         12.69         3.13 o                         
  -7   9   6          0.01          4.51         1.77 o                         
  -6   9   6         14.11         12.81         2.97 o                         
  -5   9   6         25.93         27.10         2.42 o                         
  -4   9   6         46.97         42.15         3.09 o                         
  -3   9   6          0.02          2.74         0.92 o                         
  -2   9   6        163.52        159.19         5.52 o                         
  -1   9   6          5.74          5.73         0.95 o                         
   0   9   6        571.25        703.81        14.39 o                         
   1   9   6          1.17          1.13         0.61 o                         
   2   9   6        142.52        113.19         3.49 o                         
   3   9   6          1.53          3.64         0.89 o                         
   4   9   6        331.31        339.86         7.11 o                         
   5   9   6         25.78         27.80         2.26 o                         
   6   9   6         26.99         32.83         3.14 o                         
   7   9   6          5.23          1.53         1.89 o                         
  -7  10   6          0.01          1.48         1.83 o                         
  -6  10   6          0.47          1.12         1.39 o                         
  -5  10   6          3.26          4.26         1.19 o                         
  -4  10   6         35.26         42.34         3.76 o                         
  -3  10   6         24.46         21.35         2.17 o                         
  -2  10   6        226.34        245.62         7.83 o                         
  -1  10   6        236.26        203.23         6.04 o                         
   0  10   6         77.00         64.23         3.06 o                         
   1  10   6         58.66         76.96         3.29 o                         
   2  10   6        673.35        706.09         8.35 o                         
   3  10   6         17.65         16.95         1.34 o                         
   4  10   6          6.09          5.89         1.05 o                         
   5  10   6          1.35          2.34         1.17 o                         
   6  10   6          0.02         -0.11         1.14 o                         
   7  10   6          5.16          4.18         2.45 o                         
  -7  11   6         13.79         10.62         3.08 o                         
  -6  11   6          0.01          0.14         1.40 o                         
  -5  11   6          2.14          1.34         0.99 o                         
  -4  11   6         65.29         51.29         3.76 o                         
  -3  11   6        189.90        185.79         7.96 o                         
  -2  11   6          0.07          0.25         1.76 o                         
  -1  11   6        506.85        541.89        10.19 o                         
   0  11   6        123.35        142.33         4.65 o                         
   1  11   6         32.70         30.97         1.77 o                         
   2  11   6        141.51        145.48         3.54 o                         
   3  11   6        207.12        218.94         4.88 o                         
   4  11   6         42.59         31.49         2.97 o                         
   5  11   6         51.58         63.54         4.07 o                         
   6  11   6         11.95         10.57         1.63 o                         
   7  11   6          7.88          7.07         3.06 o                         
  -7  12   6          6.47         10.41         2.43 o                         
  -6  12   6          1.99          3.46         1.52 o                         
  -5  12   6         40.46         40.21         2.97 o                         
  -4  12   6         40.18         40.28         3.29 o                         
  -3  12   6        148.61        177.12         7.91 o                         
  -2  12   6          1.92         -2.20         2.42 o                         
  -1  12   6       1852.47       1777.93        22.38 o                         
   1  12   6        987.70        967.44        11.42 o                         
   2  12   6        360.10        350.05         7.20 o                         
   4  12   6         10.28          9.72         2.09 o                         
   5  12   6          0.38         -0.40         1.50 o                         
   6  12   6          0.30          1.80         1.84 o                         
  -6  13   6          2.26          2.29         1.70 o                         
  -5  13   6         30.94         30.48         2.65 o                         
  -4  13   6          0.03         -0.76         1.47 o                         
  -3  13   6         26.38         26.23         3.02 o                         
  -2  13   6         12.99          7.00         1.80 o                         
  -1  13   6        842.71        887.74        17.06 o                         
   0  13   6         43.43         55.69         3.15 o                         
   1  13   6       1714.31       1665.38        19.68 o                         
   2  13   6         54.91         54.97         3.28 o                         
   3  13   6          0.01          1.76         1.27 o                         
   4  13   6          1.32         -1.40         1.40 o                         
   5  13   6         32.62         28.12         3.28 o                         
   6  13   6          0.03          0.71         1.76 o                         
  -6  14   6         23.62         17.64         2.87 o                         
  -5  14   6          2.07          2.14         1.26 o                         
  -4  14   6         47.62         57.04         4.08 o                         
  -3  14   6         67.39         63.74         3.99 o                         
  -2  14   6         24.10         18.95         2.97 o                         
  -1  14   6         92.44         99.59         5.25 o                         
   0  14   6        333.61        332.53         8.88 o                         
   1  14   6         40.46         35.25         2.62 o                         
   2  14   6          5.42          6.67         1.42 o                         
   3  14   6          0.00          1.65         1.50 o                         
   4  14   6         33.30         34.59         3.43 o                         
   5  14   6          0.22          4.35         1.76 o                         
   6  14   6          3.75          6.36         2.25 o                         
  -6  15   6          1.98          3.66         2.86 o                         
  -5  15   6         35.13         40.48         4.08 o                         
  -4  15   6         32.59         26.45         2.73 o                         
  -3  15   6          0.90         -0.04         1.09 o                         
  -2  15   6          1.81          3.78         1.40 o                         
  -1  15   6          3.77          2.89         1.26 o                         
   0  15   6          3.22         46.10         3.41 o                         
   1  15   6          4.59          7.74         1.90 o                         
   2  15   6        130.60        110.84         5.18 o                         
   3  15   6          7.85         64.63         4.90 o                         
   4  15   6         35.24         35.47         3.68 o                         
   5  15   6         22.29         22.09         3.05 o                         
   6  15   6          4.57          9.52         3.04 o                         
  -6  16   6          1.35          1.91         1.74 o                         
  -5  16   6         40.56         40.60         3.45 o                         
  -4  16   6          2.35          8.00         1.89 o                         
  -3  16   6          1.14          1.57         1.71 o                         
  -2  16   6         30.28         21.54         2.65 o                         
  -1  16   6         36.22         26.95         2.81 o                         
   0  16   6          0.06         -0.25         1.00 o                         
   1  16   6         75.63        107.99         5.94 o                         
   2  16   6         99.48         73.56         4.32 o                         
   3  16   6          6.10         11.11         2.07 o                         
   4  16   6          0.62         -0.55         1.44 o                         
   5  16   6          0.38         -0.27         1.71 o                         
   6  16   6          3.18          2.76         2.39 o                         
  -5  17   6         33.50         38.87         4.74 o                         
  -4  17   6         33.51         42.23         3.75 o                         
  -3  17   6         20.99         22.75         2.66 o                         
  -2  17   6         33.70         26.41         2.96 o                         
  -1  17   6          2.98          0.99         1.38 o                         
   0  17   6         75.80         61.42         4.43 o                         
   1  17   6         18.57         16.00         2.47 o                         
   2  17   6         44.74         43.99         3.65 o                         
   3  17   6         15.23         20.21         2.78 o                         
   4  17   6          3.34          5.17         1.71 o                         
   5  17   6         25.04         22.40         3.20 o                         
  -5  18   6          0.12          2.78         2.06 o                         
  -4  18   6          7.74         11.20         2.17 o                         
  -3  18   6          0.19          0.96         1.37 o                         
  -2  18   6         65.30         62.72         5.29 o                         
  -1  18   6         42.43         40.37         4.02 o                         
   0  18   6        106.98        107.58         6.61 o                         
   1  18   6          4.81          1.35         1.39 o                         
   2  18   6         67.33         74.43         4.20 o                         
   3  18   6         29.89         47.66         3.81 o                         
   4  18   6          2.30          3.13         1.55 o                         
   5  18   6         46.51         60.88         5.72 o                         
  -5  19   6          0.17         -0.17         1.77 o                         
  -4  19   6         30.17         27.91         3.54 o                         
  -3  19   6          6.44          2.61         1.90 o                         
  -2  19   6         12.96         11.51         2.27 o                         
  -1  19   6          3.35          8.11         1.84 o                         
   0  19   6          0.65          1.64         1.67 o                         
   1  19   6          4.42          4.53         1.63 o                         
   2  19   6         80.74        104.93         5.09 o                         
   3  19   6          6.57          3.38         1.39 o                         
   4  19   6          7.97          6.47         1.98 o                         
   5  19   6          3.77          5.30         2.08 o                         
  -4  20   6          2.70          1.21         2.26 o                         
  -3  20   6          3.69          2.72         1.79 o                         
  -2  20   6         25.41         27.32         3.46 o                         
  -1  20   6         44.42         45.17         4.50 o                         
   0  20   6         22.42         21.05         3.92 o                         
   1  20   6          5.56          6.01         1.67 o                         
   2  20   6          7.89          6.27         1.64 o                         
   3  20   6          2.26          2.31         1.34 o                         
   4  20   6          0.92         -1.67         1.67 o                         
  -4  21   6          2.46          6.55         2.43 o                         
  -3  21   6         18.32         25.59         5.23 o                         
  -2  21   6          1.74          2.65         2.16 o                         
  -1  21   6         16.59         12.67         3.16 o                         
   0  21   6         11.86          9.26         3.33 o                         
   1  21   6          0.00         -0.80         1.56 o                         
   2  21   6         25.09         29.37         3.39 o                         
   3  21   6          1.61         11.53         2.28 o                         
   4  21   6          0.92         -1.86         2.37 o                         
  -3  22   6         44.87         45.70         5.74 o                         
  -2  22   6         13.13         15.04         3.40 o                         
  -1  22   6          3.00          1.94         1.69 o                         
   0  22   6         21.77         25.11         3.60 o                         
   1  22   6         11.81         12.99         2.66 o                         
   2  22   6          0.24          0.23         1.63 o                         
   3  22   6          9.21          2.41         2.09 o                         
  -2  23   6          7.91          5.25         3.09 o                         
  -1  23   6         33.31         44.13         5.29 o                         
   0  23   6         23.91         26.75         3.81 o                         
   1  23   6         12.12          9.82         2.39 o                         
   2  23   6          5.01          3.25         1.78 o                         
  -1  24   6         10.19         11.69         3.12 o                         
   0  24   6         41.37         54.52         5.97 o                         
   1  24   6         10.67          8.93         3.95 o                         
  -7   0   7         31.62         80.52        10.65 o                         
  -5   0   7          0.18          1.30         1.58 o                         
  -3   0   7         94.43        100.18         5.37 o                         
  -1   0   7         22.39         20.78         1.62 o                         
   1   0   7       1656.80       1613.52        20.00 o                         
   3   0   7         58.06         68.18         4.22 o                         
   5   0   7        341.79        358.03        11.27 o                         
   7   0   7          0.64         21.46         4.13 o                         
  -7   1   7          5.01         -1.58         2.09 o                         
  -6   1   7          2.20         -0.87         1.44 o                         
  -5   1   7         82.16         83.66         4.57 o                         
  -4   1   7        111.71        110.19         4.45 o                         
  -3   1   7          6.65          9.32         1.35 o                         
  -2   1   7        233.76        236.31         5.41 o                         
  -1   1   7        653.31        635.01         7.91 o                         
   0   1   7          0.04          0.11         0.37 o                         
   1   1   7        286.40        297.92         5.48 o                         
   2   1   7         41.16         34.21         1.75 o                         
   3   1   7          3.77          3.65         0.83 o                         
   4   1   7          4.91          6.35         1.03 o                         
   5   1   7        207.14        219.39         6.47 o                         
   6   1   7        193.64        185.88         8.12 o                         
   7   1   7          0.03         -0.27         1.61 o                         
  -7   2   7         10.41         10.69         2.26 o                         
  -6   2   7          0.55         -0.25         1.62 o                         
  -5   2   7        117.86        100.42         5.33 o                         
  -4   2   7         63.93         57.30         3.05 o                         
  -3   2   7         49.67         49.79         2.64 o                         
  -2   2   7        349.48        366.01         5.22 o                         
  -1   2   7         32.40         31.45         1.45 o                         
   0   2   7          0.33          0.42         0.48 o                         
   1   2   7        668.67        693.60         9.92 o                         
   2   2   7          7.19          6.32         0.88 o                         
   3   2   7         22.57         19.51         1.67 o                         
   4   2   7          2.23          2.27         0.93 o                         
   5   2   7        108.55        114.83         4.66 o                         
   6   2   7          0.70         -0.46         1.52 o                         
   7   2   7          1.90         -0.07         1.42 o                         
  -7   3   7         22.66         24.86         3.94 o                         
  -6   3   7          6.86          7.85         3.19 o                         
  -5   3   7          5.35          5.08         1.17 o                         
  -4   3   7        245.04        257.27         6.35 o                         
  -3   3   7        192.64        180.58         3.92 o                         
  -2   3   7         29.07         30.15         1.98 o                         
  -1   3   7          1.36         -0.04         0.54 o                         
   0   3   7        474.28        488.89         5.76 o                         
   1   3   7         84.96         79.52         2.29 o                         
   2   3   7        113.48        117.39         3.09 o                         
   3   3   7         18.21         12.66         1.19 o                         
   4   3   7         78.02         80.68         3.28 o                         
   5   3   7        182.10        187.55         5.96 o                         
   6   3   7          3.26          1.53         1.36 o                         
   7   3   7         11.64         11.35         2.00 o                         
  -7   4   7          0.01          3.24         1.92 o                         
  -6   4   7         33.55         36.37         4.01 o                         
  -5   4   7        134.40        116.65         5.74 o                         
  -4   4   7         16.81         18.76         1.60 o                         
  -3   4   7         11.88          8.43         0.98 o                         
  -2   4   7        112.50        117.38         3.65 o                         
  -1   4   7        136.87        125.24         2.93 o                         
   0   4   7         23.60         27.31         1.38 o                         
   1   4   7         27.63         24.12         1.20 o                         
   2   4   7         28.09         28.69         1.67 o                         
   3   4   7         97.71         92.58         3.01 o                         
   4   4   7         93.41         82.30         3.33 o                         
   5   4   7          0.01         -1.06         1.06 o                         
   6   4   7          0.08          0.06         1.09 o                         
   7   4   7         15.12         19.53         2.87 o                         
  -7   5   7         38.79         48.63         5.41 o                         
  -6   5   7          8.36          6.96         2.09 o                         
  -5   5   7        347.16        355.88         9.66 o                         
  -4   5   7         31.71         35.49         2.24 o                         
  -3   5   7        142.09        153.31         4.62 o                         
  -2   5   7         53.62         57.64         2.58 o                         
  -1   5   7         17.41         14.41         1.03 o                         
   0   5   7          2.75          3.13         0.48 o                         
   1   5   7         45.13         46.50         1.81 o                         
   2   5   7          0.45          1.15         0.46 o                         
   3   5   7          5.55          5.43         0.87 o                         
   4   5   7         34.00         32.67         2.09 o                         
   5   5   7         10.12          8.39         1.22 o                         
   6   5   7          5.20          3.92         1.36 o                         
   7   5   7          2.51          1.17         1.52 o                         
  -7   6   7         75.41         84.56         7.05 o                         
  -6   6   7         52.09         46.42         4.14 o                         
  -5   6   7        117.57        113.34         5.45 o                         
  -4   6   7         47.91         45.33         3.07 o                         
  -3   6   7        102.36         90.12         3.57 o                         
  -2   6   7          5.29          5.16         1.03 o                         
  -1   6   7         11.45         19.74         1.22 o                         
   0   6   7         59.08         58.04         2.36 o                         
   1   6   7          5.75          7.04         0.79 o                         
   2   6   7         50.51         48.24         2.31 o                         
   3   6   7         31.37         32.43         2.12 o                         
   4   6   7        123.77        122.14         3.85 o                         
   5   6   7         25.87         20.27         1.80 o                         
   6   6   7         34.84         41.71         3.58 o                         
   7   6   7          2.48         -0.17         1.62 o                         
  -7   7   7          2.03          1.25         1.47 o                         
  -6   7   7          7.85          5.75         1.67 o                         
  -5   7   7         47.34         45.21         3.51 o                         
  -4   7   7        335.38        336.00         7.92 o                         
  -3   7   7          3.15          0.79         0.75 o                         
  -2   7   7         98.86         98.95         3.86 o                         
  -1   7   7         45.71         41.23         2.19 o                         
   0   7   7        695.80        686.93         8.43 o                         
   1   7   7         13.02         13.52         1.18 o                         
   2   7   7        343.71        329.12         5.57 o                         
   3   7   7          1.27          1.34         0.83 o                         
   4   7   7         18.31         13.67         1.35 o                         
   5   7   7         15.80         15.41         1.57 o                         
   6   7   7          0.02         -0.52         1.30 o                         
   7   7   7          0.98          8.40         2.30 o                         
  -7   8   7          9.15          7.89         1.99 o                         
  -6   8   7          8.48         10.00         2.00 o                         
  -5   8   7         80.32         80.92         4.69 o                         
  -4   8   7          0.37          1.74         1.25 o                         
  -3   8   7          3.22          2.86         0.97 o                         
  -2   8   7         51.68         46.47         2.24 o                         
  -1   8   7          5.59          8.34         1.06 o                         
   0   8   7        266.92        293.23         5.92 o                         
   1   8   7        113.40        104.98         3.30 o                         
   2   8   7         34.39         33.61         1.92 o                         
   3   8   7        140.69        152.75         4.84 o                         
   4   8   7         60.49         61.51         3.05 o                         
   5   8   7         17.05         13.95         1.87 o                         
   6   8   7          0.01          1.54         1.27 o                         
   7   8   7          7.18          7.67         2.39 o                         
  -7   9   7          2.21          2.53         1.78 o                         
  -6   9   7          0.23          1.85         1.82 o                         
  -5   9   7         29.94         35.04         3.12 o                         
  -4   9   7         79.16         65.75         4.05 o                         
  -3   9   7         75.42         75.51         3.53 o                         
  -2   9   7          2.32          1.89         0.67 o                         
  -1   9   7          2.62          5.13         0.99 o                         
   0   9   7         78.67         79.70         3.35 o                         
   1   9   7          1.11          1.48         0.81 o                         
   2   9   7        214.09        199.03         5.24 o                         
   3   9   7          0.61          0.04         0.79 o                         
   4   9   7         23.08         21.33         1.91 o                         
   5   9   7          9.18          9.23         1.42 o                         
   6   9   7          2.28          3.45         1.56 o                         
   7   9   7          2.32          1.13         2.67 o                         
  -6  10   7          0.00         -1.53         1.53 o                         
  -5  10   7         86.10         73.16         4.52 o                         
  -4  10   7          8.02          3.64         1.88 o                         
  -3  10   7          7.42          5.17         1.18 o                         
  -2  10   7         12.51          8.55         1.31 o                         
  -1  10   7        108.38         86.67         3.73 o                         
   0  10   7          4.64         11.47         1.58 o                         
   1  10   7         54.30         43.58         2.44 o                         
   2  10   7         82.95         89.61         3.85 o                         
   3  10   7         79.04         73.99         3.87 o                         
   4  10   7         61.54         69.61         3.75 o                         
   5  10   7          6.14          5.82         1.48 o                         
   6  10   7          5.24          5.73         1.76 o                         
  -6  11   7          0.64          0.27         1.36 o                         
  -5  11   7         10.53          7.54         1.51 o                         
  -4  11   7         62.20         65.00         4.14 o                         
  -3  11   7          4.82          5.02         1.69 o                         
  -2  11   7         17.60         14.93         2.38 o                         
  -1  11   7        531.48        579.21        10.88 o                         
   0  11   7        226.14        244.23         6.46 o                         
   1  11   7         81.88         83.10         3.48 o                         
   2  11   7          3.08          2.15         0.83 o                         
   3  11   7        354.43        330.16         7.90 o                         
   4  11   7         14.02         11.27         1.63 o                         
   5  11   7          4.20          3.23         1.12 o                         
   6  11   7          2.33          2.65         1.32 o                         
  -6  12   7          3.38          6.58         2.09 o                         
  -5  12   7          8.04          4.62         1.33 o                         
  -4  12   7          0.27          1.48         1.35 o                         
  -3  12   7          8.03          7.11         1.90 o                         
  -2  12   7         76.58         70.98         4.26 o                         
  -1  12   7        106.35         86.42         4.19 o                         
   0  12   7        194.43        189.62         6.41 o                         
   1  12   7        315.72        330.11         7.10 o                         
   2  12   7         17.58         15.86         1.59 o                         
   3  12   7        202.36        201.78         7.11 o                         
   4  12   7          3.99          7.26         1.56 o                         
   5  12   7          5.96          7.96         1.70 o                         
   6  12   7         12.59         15.53         2.84 o                         
  -6  13   7          0.66          2.02         1.54 o                         
  -5  13   7          8.13          6.25         1.31 o                         
  -4  13   7          0.66          1.96         1.43 o                         
  -3  13   7         42.56         44.03         3.78 o                         
  -2  13   7        284.06        275.73         9.68 o                         
  -1  13   7         22.61         18.79         2.28 o                         
   0  13   7        153.68        141.64         5.65 o                         
   1  13   7        738.54        766.01        11.97 o                         
   2  13   7         14.21         13.24         1.57 o                         
   3  13   7         97.69         91.12         4.84 o                         
   4  13   7          3.02          3.27         1.30 o                         
   5  13   7         21.13         17.64         2.88 o                         
   6  13   7         42.16         40.36         5.46 o                         
  -6  14   7          3.07          5.67         1.99 o                         
  -5  14   7          4.76          4.66         1.23 o                         
  -4  14   7          9.31         11.24         1.92 o                         
  -3  14   7         51.59         36.85         3.76 o                         
  -2  14   7          9.83         13.57         2.53 o                         
  -1  14   7          3.69         -0.33         1.41 o                         
   1  14   7         62.82         73.16         3.92 o                         
   2  14   7         13.89          7.21         1.58 o                         
   3  14   7         26.82         25.10         3.80 o                         
   4  14   7          3.35          3.39         1.48 o                         
   5  14   7         75.67         77.54         6.17 o                         
   6  14   7         14.77         22.12         3.94 o                         
  -5  15   7          2.93          3.08         1.59 o                         
  -4  15   7         16.41         15.58         2.25 o                         
  -3  15   7          4.45          1.15         1.37 o                         
  -2  15   7          9.33          3.40         1.47 o                         
  -1  15   7         45.55         69.40         5.03 o                         
   0  15   7         62.28         87.82         4.78 o                         
   1  15   7          4.39          4.53         1.26 o                         
   2  15   7         11.57         16.30         2.32 o                         
   3  15   7         13.62         10.21         1.96 o                         
   4  15   7          4.27          6.09         2.04 o                         
   5  15   7          9.87         12.98         3.23 o                         
  -5  16   7          0.62          2.60         1.29 o                         
  -4  16   7         39.51         43.47         3.42 o                         
  -3  16   7         21.54         16.68         2.24 o                         
  -2  16   7         22.18         25.04         3.51 o                         
  -1  16   7          3.73          1.91         1.36 o                         
   0  16   7          2.75          2.16         1.20 o                         
   1  16   7         14.10         19.24         2.31 o                         
   2  16   7         66.73         57.43         4.22 o                         
   3  16   7         47.98         53.09         4.17 o                         
   4  16   7         47.57         49.85         4.58 o                         
   5  16   7          1.12          2.11         1.78 o                         
  -5  17   7         19.10         16.57         2.65 o                         
  -4  17   7         21.98         25.66         3.04 o                         
  -3  17   7         20.87         16.33         2.15 o                         
  -2  17   7        102.37        116.69         6.75 o                         
  -1  17   7         13.85         19.59         3.14 o                         
   0  17   7         27.01         32.96         4.00 o                         
   1  17   7          0.25          0.21         1.29 o                         
   2  17   7         79.55         70.72         4.74 o                         
   3  17   7          1.99          0.59         1.37 o                         
   4  17   7          4.18          6.25         1.97 o                         
   5  17   7          1.38         -2.72         2.72 o                         
  -4  18   7          2.47          4.05         1.60 o                         
  -3  18   7          1.12          1.58         1.68 o                         
  -2  18   7         13.04         12.38         2.75 o                         
  -1  18   7          5.70          5.65         1.78 o                         
   0  18   7          3.16         10.35         2.58 o                         
   1  18   7          8.38          5.72         1.52 o                         
   2  18   7          4.76          1.31         1.39 o                         
   3  18   7          9.68         11.42         1.99 o                         
   4  18   7          0.00         -1.46         1.96 o                         
  -4  19   7          2.43          1.34         2.53 o                         
  -3  19   7         23.88         27.30         4.06 o                         
  -2  19   7         95.98         85.00         7.64 o                         
  -1  19   7         16.53         21.33         3.26 o                         
   0  19   7         18.54         26.21         3.47 o                         
   1  19   7         23.65         24.40         3.00 o                         
   2  19   7          0.07          2.20         1.57 o                         
   3  19   7         26.56         19.71         2.63 o                         
   4  19   7          1.47          1.54         1.77 o                         
  -3  20   7          5.20          2.23         1.90 o                         
  -2  20   7          8.98         12.59         2.61 o                         
  -1  20   7          0.88          0.62         1.52 o                         
   0  20   7          2.79         11.36         2.54 o                         
   1  20   7         15.01         18.19         3.13 o                         
   2  20   7          0.21          0.59         1.27 o                         
   3  20   7         23.50         23.65         2.97 o                         
  -3  21   7          4.52          2.22         2.59 o                         
  -2  21   7         14.70         18.33         3.95 o                         
  -1  21   7          4.31          4.93         1.84 o                         
   0  21   7         41.72         55.42         5.33 o                         
   1  21   7         17.41         13.53         2.64 o                         
   2  21   7         12.18         15.91         2.66 o                         
   3  21   7          0.10         -2.31         2.31 o                         
  -2  22   7          0.88          5.49         2.51 o                         
  -1  22   7          0.93         -0.63         2.05 o                         
   0  22   7          6.92          5.19         2.32 o                         
   1  22   7          1.11         -0.74         1.36 o                         
   2  22   7          1.73          0.48         1.61 o                         
   0  23   7          0.94          1.12         2.21 o                         
  -6   0   8         15.11         17.55         5.43 o                         
  -4   0   8        363.80        388.49        13.16 o                         
  -2   0   8         68.59         67.65         4.18 o                         
   0   0   8        573.71        581.46        15.43 o                         
   2   0   8        194.63        178.49         7.52 o                         
   4   0   8         34.19         35.09         3.71 o                         
   6   0   8         15.98         15.67         3.59 o                         
  -7   1   8         21.80         30.21         4.39 o                         
  -6   1   8          8.58         13.84         3.33 o                         
  -5   1   8          6.13          2.96         1.17 o                         
  -4   1   8        179.89        162.95         5.67 o                         
  -3   1   8         88.17         80.79         3.46 o                         
  -2   1   8         65.44         73.65         3.24 o                         
  -1   1   8          0.39          1.22         0.83 o                         
   0   1   8         86.25         73.83         2.58 o                         
   1   1   8          1.44          1.57         0.83 o                         
   2   1   8          6.28          4.97         1.00 o                         
   3   1   8          9.65          9.33         1.34 o                         
   4   1   8        100.18         91.69         4.03 o                         
   5   1   8        774.78        847.83        14.30 o                         
   6   1   8          3.74          2.95         1.56 o                         
   7   1   8          1.56         -1.29         1.36 o                         
  -7   2   8          1.85          1.11         2.32 o                         
  -6   2   8          0.63         -1.91         1.91 o                         
  -5   2   8         36.46         32.01         3.02 o                         
  -4   2   8         27.94         25.72         2.23 o                         
  -3   2   8        104.81        110.59         4.04 o                         
  -2   2   8          0.82          0.45         0.74 o                         
  -1   2   8        451.86        432.63         7.52 o                         
   0   2   8        135.33        132.28         3.91 o                         
   1   2   8        258.23        253.19         6.20 o                         
   2   2   8        156.76        152.32         4.63 o                         
   3   2   8        112.97        110.21         4.16 o                         
   4   2   8         11.54         12.16         1.59 o                         
   5   2   8         34.16         43.89         3.12 o                         
   6   2   8          5.35          3.16         1.70 o                         
   7   2   8          9.82         13.04         2.28 o                         
  -7   3   8         27.56         24.99         5.02 o                         
  -6   3   8         18.71         21.38         3.09 o                         
  -5   3   8         22.38         18.85         2.37 o                         
  -4   3   8          1.27         -0.03         1.60 o                         
  -3   3   8        210.52        202.39         5.72 o                         
  -2   3   8          5.48          5.84         1.06 o                         
  -1   3   8          4.24          1.94         0.56 o                         
   0   3   8         23.76         31.30         2.04 o                         
   1   3   8          4.84          5.75         1.02 o                         
   2   3   8         32.85         42.36         2.45 o                         
   3   3   8         18.16         16.55         1.71 o                         
   4   3   8        130.87        130.92         4.88 o                         
   5   3   8          0.73         -1.17         1.23 o                         
   6   3   8          0.00         -0.48         1.60 o                         
   7   3   8          1.64          1.91         1.71 o                         
  -7   4   8          0.38          1.84         2.36 o                         
  -6   4   8         65.76         64.05         5.66 o                         
  -5   4   8          7.52          5.07         1.39 o                         
  -4   4   8         12.81         20.78         2.00 o                         
  -3   4   8         84.84         92.40         3.89 o                         
  -2   4   8        113.36        120.16         3.96 o                         
  -1   4   8        202.61        192.13         4.69 o                         
   0   4   8         84.98         79.84         2.68 o                         
   1   4   8         55.38         52.55         2.21 o                         
   2   4   8        569.85        555.84         8.26 o                         
   3   4   8         38.23         35.54         2.46 o                         
   4   4   8         30.26         41.18         2.73 o                         
   5   4   8         21.87         22.58         2.09 o                         
   6   4   8          8.97          5.92         1.94 o                         
  -6   5   8          0.22         -1.40         1.64 o                         
  -5   5   8        116.46        129.96         6.28 o                         
  -4   5   8         15.36         13.61         1.78 o                         
  -3   5   8          0.54         -0.95         0.95 o                         
  -2   5   8        108.63        113.40         3.89 o                         
  -1   5   8        171.62        176.13         4.48 o                         
   0   5   8          8.71          9.31         1.00 o                         
   1   5   8         17.99         19.13         1.49 o                         
   2   5   8        154.50        137.57         4.93 o                         
   3   5   8         64.09         68.03         2.95 o                         
   4   5   8         52.48         60.75         3.32 o                         
   5   5   8          2.09          1.81         1.24 o                         
   6   5   8         10.76          7.41         2.02 o                         
  -6   6   8         19.62         11.79         2.46 o                         
  -5   6   8         16.08         18.83         2.43 o                         
  -4   6   8          6.24          4.20         1.15 o                         
  -3   6   8         16.47         17.63         1.83 o                         
  -2   6   8          4.27          4.74         1.00 o                         
  -1   6   8        240.70        252.76         4.90 o                         
   0   6   8        657.50        632.88         9.26 o                         
   1   6   8         68.93         61.49         2.73 o                         
   2   6   8        109.45        114.73         4.00 o                         
   3   6   8         25.37         26.50         2.23 o                         
   4   6   8          1.61          1.11         1.09 o                         
   5   6   8         10.42          9.18         1.77 o                         
   6   6   8          3.54         -1.59         3.07 o                         
  -6   7   8         11.35          8.11         2.43 o                         
  -5   7   8         73.85         75.16         4.41 o                         
  -4   7   8          3.34          3.16         1.12 o                         
  -3   7   8        101.04        101.73         4.26 o                         
  -2   7   8          1.28          0.53         0.88 o                         
  -1   7   8        332.10        348.59         5.99 o                         
   0   7   8        361.87        352.10         6.86 o                         
   1   7   8         17.11         14.98         1.30 o                         
   2   7   8          5.97          7.18         1.10 o                         
   3   7   8         81.72         69.40         3.32 o                         
   4   7   8         41.27         34.24         2.48 o                         
   5   7   8         64.97         65.14         3.73 o                         
   6   7   8          0.00          0.77         1.74 o                         
  -6   8   8         10.73         10.24         2.53 o                         
  -5   8   8          0.07          1.86         1.39 o                         
  -4   8   8          5.19          5.98         1.81 o                         
  -3   8   8         11.14          8.44         1.44 o                         
  -2   8   8        104.20         98.71         4.02 o                         
  -1   8   8        310.87        327.31         5.98 o                         
   0   8   8        573.25        548.28         8.50 o                         
   1   8   8         11.64          6.86         0.95 o                         
   2   8   8         20.73         16.34         1.72 o                         
   3   8   8         29.02         31.65         2.31 o                         
   4   8   8         75.67        100.89         4.79 o                         
   5   8   8          2.55         -0.35         1.19 o                         
   6   8   8          0.17         -0.03         1.66 o                         
  -6   9   8         26.40         28.03         3.42 o                         
  -5   9   8        168.30        159.04         6.86 o                         
  -4   9   8         74.75         76.04         4.57 o                         
  -3   9   8          0.08         -0.58         1.20 o                         
  -2   9   8         24.18         31.36         2.35 o                         
  -1   9   8        370.87        337.43         6.97 o                         
   0   9   8         15.33         18.52         1.49 o                         
   1   9   8         74.30         78.12         3.33 o                         
   2   9   8         60.37         54.72         2.95 o                         
   3   9   8         38.49         36.94         2.49 o                         
   4   9   8          9.73          8.69         1.80 o                         
   5   9   8          0.95         -0.17         1.24 o                         
   6   9   8          1.88         -1.27         1.67 o                         
  -6  10   8          0.08          0.90         1.60 o                         
  -5  10   8          0.39          1.64         1.27 o                         
  -4  10   8         44.52         43.98         3.51 o                         
  -3  10   8         28.08         26.56         2.43 o                         
  -2  10   8         24.22         18.81         2.10 o                         
  -1  10   8        200.56        239.95         6.17 o                         
   0  10   8         42.44         42.30         2.35 o                         
   1  10   8         22.93         27.88         2.17 o                         
   2  10   8          7.36          4.72         1.05 o                         
   3  10   8         20.79         14.32         1.84 o                         
   4  10   8          5.88          5.85         1.70 o                         
   5  10   8          1.73          0.77         1.11 o                         
   6  10   8          2.63          0.63         1.62 o                         
  -6  11   8          0.05          0.05         1.30 o                         
  -5  11   8         27.35         30.08         3.08 o                         
  -4  11   8          0.20          1.29         1.10 o                         
  -3  11   8          4.15          3.28         1.36 o                         
  -2  11   8         91.29         84.04         4.91 o                         
  -1  11   8         14.61          8.52         1.26 o                         
   0  11   8         21.89         36.86         3.00 o                         
   1  11   8          1.52          0.46         1.18 o                         
   2  11   8        106.20         88.49         3.78 o                         
   3  11   8         32.84         32.77         2.67 o                         
   4  11   8          9.64          9.34         1.69 o                         
   5  11   8         12.51         13.32         2.33 o                         
   6  11   8          0.64          3.99         1.69 o                         
  -5  12   8          6.67          2.02         1.76 o                         
  -4  12   8         51.82         51.42         3.94 o                         
  -3  12   8         38.27         34.13         3.70 o                         
  -2  12   8          2.39          3.62         1.25 o                         
  -1  12   8         16.55         12.90         1.43 o                         
   0  12   8         89.20        127.00         6.42 o                         
   1  12   8         45.38         48.13         3.14 o                         
   2  12   8          0.13         -0.43         1.01 o                         
   3  12   8         57.16         56.77         4.04 o                         
   4  12   8         28.72         39.42         3.36 o                         
   5  12   8         12.54         11.10         2.11 o                         
  -5  13   8          7.00          9.29         2.04 o                         
  -4  13   8         21.53         27.12         2.90 o                         
  -3  13   8          1.64          3.34         1.48 o                         
  -2  13   8         23.49         32.19         2.98 o                         
  -1  13   8          0.88          0.15         1.05 o                         
   0  13   8        298.60        304.96         8.29 o                         
   1  13   8         17.70         22.90         2.42 o                         
   2  13   8         43.16         28.02         2.78 o                         
   3  13   8          5.54          3.22         1.18 o                         
   4  13   8         43.18         47.32         4.28 o                         
   5  13   8         52.03         48.16         3.91 o                         
  -5  14   8         25.25         27.38         2.90 o                         
  -4  14   8          9.95          9.70         2.37 o                         
  -3  14   8         18.05         15.97         2.92 o                         
  -2  14   8         37.49         48.14         3.99 o                         
  -1  14   8          7.49          1.91         1.41 o                         
   0  14   8          0.36          1.86         1.32 o                         
   1  14   8         97.95         96.83         5.09 o                         
   2  14   8        156.74        165.60         6.94 o                         
   3  14   8          5.44          7.99         2.47 o                         
   4  14   8          4.39          2.80         1.41 o                         
   5  14   8          0.35          1.62         1.43 o                         
  -5  15   8          0.26          2.77         1.26 o                         
  -4  15   8          1.63         -0.74         1.97 o                         
  -3  15   8         67.73         72.60         4.81 o                         
  -2  15   8          0.82         -2.01         2.01 o                         
  -1  15   8          0.37         -0.33         1.61 o                         
   0  15   8         54.39         69.00         4.67 o                         
   1  15   8          0.72          0.32         1.37 o                         
   2  15   8         18.77         23.72         2.64 o                         
   3  15   8         33.21         34.53         3.70 o                         
   4  15   8          0.18          2.75         1.55 o                         
   5  15   8         56.15         83.19         6.40 o                         
  -4  16   8          8.86          7.99         1.85 o                         
  -3  16   8         30.15         32.81         3.33 o                         
  -2  16   8         10.82         10.99         2.16 o                         
  -1  16   8         59.18         60.33         5.57 o                         
   1  16   8        198.61        195.04         8.16 o                         
   2  16   8         92.44         99.63         5.72 o                         
   3  16   8          0.01          1.98         1.49 o                         
   4  16   8          0.84         52.67         5.29 o                         
  -4  17   8          0.07          1.42         1.62 o                         
  -3  17   8         53.16         54.55         4.50 o                         
  -2  17   8          8.94          8.02         2.00 o                         
  -1  17   8         42.71         43.76         4.93 o                         
   0  17   8          0.42          3.06         1.91 o                         
   1  17   8         53.33         34.96         4.20 o                         
   2  17   8         56.04         56.97         4.45 o                         
   3  17   8          0.02          0.50         1.34 o                         
   4  17   8          1.57          0.09         1.92 o                         
  -3  18   8          8.17         13.69         2.19 o                         
  -2  18   8         52.37         59.37         5.87 o                         
  -1  18   8          0.05          1.83         1.85 o                         
   0  18   8         70.46         58.37         5.31 o                         
   1  18   8          0.22          4.78         1.90 o                         
   2  18   8         74.14         70.85         5.72 o                         
   3  18   8         16.66         14.76         2.64 o                         
  -3  19   8         63.00         64.75         4.95 o                         
  -2  19   8          4.68          4.82         2.19 o                         
  -1  19   8          1.54          2.19         1.94 o                         
   0  19   8         17.81         12.86         3.39 o                         
   1  19   8         17.04         11.02         2.12 o                         
   2  19   8          2.70          7.96         2.39 o                         
   3  19   8          9.52          9.50         2.36 o                         
  -2  20   8          2.19          0.70         2.75 o                         
  -1  20   8          0.77          0.07         1.72 o                         
   0  20   8         51.26        103.17         8.47 o                         
   1  20   8         36.32         46.31         4.38 o                         
   2  20   8         11.62         15.90         2.80 o                         
  -1  21   8          0.01          0.00         2.00 o                         
   0  21   8         53.80         67.34         7.01 o                         
   1  21   8          0.64          2.08         2.03 o                         
  -5   0   9          5.69          3.21         1.64 o                         
  -3   0   9          0.45          4.23         1.71 o                         
  -1   0   9        161.39        159.43         6.23 o                         
   1   0   9          1.90          3.13         1.17 o                         
   3   0   9          9.12          7.88         1.97 o                         
   5   0   9         26.76         32.57         4.63 o                         
  -6   1   9          8.82         10.89         4.83 o                         
  -5   1   9         32.45         28.70         2.81 o                         
  -4   1   9         10.04          9.46         1.35 o                         
  -3   1   9        269.09        270.57         6.47 o                         
  -2   1   9          1.99          1.85         0.88 o                         
  -1   1   9          1.97          2.67         0.93 o                         
   0   1   9         23.23         19.65         1.69 o                         
   1   1   9        112.24        114.30         4.45 o                         
   2   1   9          9.51          5.36         1.16 o                         
   3   1   9         41.02         42.36         2.84 o                         
   4   1   9        141.99        150.63         5.79 o                         
   5   1   9          9.23         13.20         2.13 o                         
   6   1   9          3.70          0.30         2.10 o                         
  -6   2   9          2.86          3.08         2.49 o                         
  -5   2   9          8.08          2.47         1.82 o                         
  -4   2   9          2.76          4.50         1.38 o                         
  -3   2   9          3.97          3.22         1.19 o                         
  -2   2   9          7.54          7.60         1.11 o                         
  -1   2   9          0.15         -0.85         0.85 o                         
   0   2   9          8.81         10.44         1.29 o                         
   1   2   9         32.59         32.77         2.41 o                         
   2   2   9          0.14          0.41         1.05 o                         
   3   2   9         21.79         20.78         2.09 o                         
   4   2   9          1.49          4.00         1.26 o                         
   5   2   9          6.14          4.31         1.47 o                         
   6   2   9         18.09         15.74         2.92 o                         
  -6   3   9          0.01         -0.55         2.28 o                         
  -5   3   9          4.37          3.69         1.54 o                         
  -4   3   9        197.56        192.35         6.69 o                         
  -3   3   9         29.10         46.85         2.84 o                         
  -2   3   9         43.38         49.24         2.63 o                         
  -1   3   9         72.11         80.21         3.60 o                         
   0   3   9        140.34        143.77         4.71 o                         
   1   3   9        270.69        270.60         6.81 o                         
   2   3   9        157.54        167.33         5.43 o                         
   3   3   9          0.36          2.97         1.01 o                         
   4   3   9         17.80         12.19         1.97 o                         
   5   3   9          0.16          1.06         1.12 o                         
   6   3   9         89.51         91.20         6.19 o                         
  -6   4   9          1.01          1.72         1.73 o                         
  -5   4   9          1.33         -1.82         1.82 o                         
  -4   4   9         13.75          8.60         1.72 o                         
  -3   4   9         15.01         14.50         1.70 o                         
  -2   4   9          8.64          8.86         1.34 o                         
  -1   4   9         13.58         10.74         1.61 o                         
   0   4   9          1.35          1.81         0.95 o                         
   1   4   9         36.81         30.95         3.26 o                         
   2   4   9         86.40         88.23         3.95 o                         
   3   4   9         14.09         11.43         1.51 o                         
   4   4   9          0.81          0.24         1.09 o                         
   5   4   9          7.36          5.28         1.46 o                         
   6   4   9         70.24         80.21         6.65 o                         
  -6   5   9          6.05          5.42         3.05 o                         
  -5   5   9         11.31         12.69         2.40 o                         
  -4   5   9         15.38          8.55         1.57 o                         
  -3   5   9         37.53         38.60         2.72 o                         
  -2   5   9          5.40          4.08         1.41 o                         
  -1   5   9          0.11          0.66         1.11 o                         
   0   5   9          6.56          7.42         1.44 o                         
   1   5   9          1.02          1.53         0.92 o                         
   2   5   9         48.63         49.57         3.10 o                         
   3   5   9         25.23         26.24         2.32 o                         
   4   5   9         46.62         41.53         2.89 o                         
   5   5   9          9.84          9.79         1.69 o                         
   6   5   9         12.06          4.31         2.97 o                         
  -6   6   9          2.82          7.99         2.37 o                         
  -5   6   9         14.05         11.89         2.11 o                         
  -4   6   9         53.83         47.97         3.87 o                         
  -3   6   9         14.69         11.65         1.88 o                         
  -2   6   9         36.56         36.70         2.54 o                         
  -1   6   9        466.54        477.71         9.68 o                         
   0   6   9         24.51         34.66         2.26 o                         
   1   6   9         13.12         14.79         1.93 o                         
   2   6   9         28.47         29.87         2.47 o                         
   3   6   9          5.66          5.44         1.68 o                         
   4   6   9         72.91         73.53         3.84 o                         
   5   6   9          4.41          4.60         1.56 o                         
   6   6   9          1.42         -1.81         1.81 o                         
  -6   7   9          8.68          1.65         2.02 o                         
  -5   7   9          7.50          7.10         1.86 o                         
  -4   7   9         14.83         20.29         2.72 o                         
  -3   7   9          2.44          0.71         1.12 o                         
  -2   7   9          0.41          0.43         1.01 o                         
  -1   7   9        235.61        226.20         6.61 o                         
   0   7   9         89.93         99.27         3.74 o                         
   1   7   9          7.71          5.84         1.15 o                         
   2   7   9         14.34         12.13         1.71 o                         
   3   7   9        189.40        192.28         6.38 o                         
   4   7   9         12.13          7.39         1.47 o                         
   5   7   9         16.51         12.69         1.84 o                         
   6   7   9          5.15          6.74         2.60 o                         
  -5   8   9         24.34         23.58         3.10 o                         
  -4   8   9          0.75          2.04         2.15 o                         
  -3   8   9          1.30          2.16         1.13 o                         
  -2   8   9          1.96         -0.70         1.08 o                         
  -1   8   9        532.11        534.70        10.03 o                         
   0   8   9          0.89          0.21         0.75 o                         
   1   8   9         50.90         47.89         2.89 o                         
   2   8   9          6.71          8.25         1.28 o                         
   3   8   9         48.97         45.65         3.14 o                         
   4   8   9          5.61          2.85         1.46 o                         
   5   8   9          0.28          0.44         1.85 o                         
  -5   9   9         30.72         30.60         3.71 o                         
  -4   9   9         28.50         38.80         4.92 o                         
  -3   9   9         10.34         52.32         4.70 o                         
  -2   9   9         49.56         40.96         3.00 o                         
  -1   9   9         35.57         32.66         2.45 o                         
   0   9   9         39.32         45.33         2.61 o                         
   1   9   9          3.75          2.80         1.46 o                         
   2   9   9         23.27         20.88         1.95 o                         
   3   9   9         41.06         56.09         3.90 o                         
   4   9   9          3.28          3.16         1.31 o                         
   5   9   9          1.07          0.75         1.26 o                         
  -5  10   9          0.47          2.98         1.47 o                         
  -4  10   9         13.63         18.30         2.84 o                         
  -3  10   9         20.45          8.51         1.82 o                         
  -2  10   9          1.87          3.40         1.19 o                         
  -1  10   9          4.10          5.64         1.30 o                         
   0  10   9         13.79         13.48         1.73 o                         
   1  10   9          9.13          9.80         1.44 o                         
   2  10   9         36.24         28.34         2.30 o                         
   3  10   9         14.48         14.40         2.04 o                         
   4  10   9         14.98         14.54         2.02 o                         
   5  10   9         12.34          5.19         1.41 o                         
  -5  11   9          2.66          3.41         1.57 o                         
  -4  11   9        111.19        116.41         6.80 o                         
  -3  11   9          0.03          1.79         2.07 o                         
  -2  11   9         17.31         13.86         1.98 o                         
  -1  11   9          9.63         12.01         1.78 o                         
   0  11   9         66.18         68.97         3.58 o                         
   1  11   9          0.01         -0.58         1.04 o                         
   2  11   9         12.30         18.32         1.86 o                         
   3  11   9          0.18          0.98         1.29 o                         
   4  11   9          9.85          8.11         2.64 o                         
   5  11   9          6.71          4.67         1.38 o                         
  -5  12   9          5.38          7.30         2.19 o                         
  -4  12   9          0.16          0.86         1.95 o                         
  -3  12   9          2.26          2.06         1.38 o                         
  -2  12   9          1.64          1.69         1.39 o                         
  -1  12   9          0.54          0.60         1.03 o                         
   0  12   9          2.31        100.70        13.14 o                         
   1  12   9         23.95         26.07         2.44 o                         
   2  12   9          6.15          7.15         1.68 o                         
   3  12   9          6.07          8.37         1.63 o                         
   4  12   9         26.17         27.77         3.00 o                         
   5  12   9          1.00          0.16         1.76 o                         
  -4  13   9          9.87          7.56         2.05 o                         
  -3  13   9         33.74         39.78         3.86 o                         
  -2  13   9         17.46         18.37         2.38 o                         
  -1  13   9         20.67         17.81         1.98 o                         
   0  13   9          2.86          6.32         1.35 o                         
   1  13   9         16.29         16.63         2.23 o                         
   2  13   9          1.14          0.90         1.15 o                         
   3  13   9          0.52         -1.26         1.26 o                         
   4  13   9          0.59         -0.03         1.15 o                         
  -4  14   9          5.19          6.27         1.73 o                         
  -3  14   9         10.16          7.33         1.90 o                         
  -2  14   9         14.31         15.08         3.69 o                         
  -1  14   9          8.60          6.54         1.43 o                         
   0  14   9         13.03         10.33         2.02 o                         
   1  14   9          4.26          2.23         1.31 o                         
   2  14   9          1.00          0.64         1.08 o                         
   3  14   9          7.60          7.54         1.74 o                         
   4  14   9         24.42         28.36         3.09 o                         
  -4  15   9         27.23         28.69         3.23 o                         
  -3  15   9          5.09          3.83         1.82 o                         
  -2  15   9        105.89        106.88         6.64 o                         
  -1  15   9         50.83         58.34         4.51 o                         
   0  15   9         14.95        132.72        14.68 o                         
   1  15   9         10.45         17.74         2.69 o                         
   2  15   9          9.40         11.64         1.97 o                         
   3  15   9         20.89         24.90         2.73 o                         
   4  15   9          0.48          3.70         1.77 o                         
  -3  16   9         18.58         18.70         2.64 o                         
  -2  16   9         13.81         12.45         2.51 o                         
  -1  16   9          0.30          0.76         1.64 o                         
   0  16   9         16.50          7.43         2.98 o                         
   1  16   9         15.26         12.75         3.30 o                         
   2  16   9          0.14         -1.12         1.49 o                         
   3  16   9          8.21          6.73         2.04 o                         
  -3  17   9          1.95          3.04         1.63 o                         
  -2  17   9         14.14         10.82         3.00 o                         
  -1  17   9          1.91         -0.16         2.89 o                         
   0  17   9          3.76         11.20         2.69 o                         
   1  17   9        284.22        310.42        13.48 o                         
   2  17   9         45.83         37.56         4.16 o                         
   3  17   9          1.15         -0.86         1.90 o                         
  -2  18   9          1.11          1.67         2.03 o                         
  -1  18   9          0.17          1.78         1.78 o                         
   0  18   9          2.08         30.29         6.78 o                         
   1  18   9        105.06        113.09         8.29 o                         
   2  18   9          6.71          6.13         2.14 o                         
  -1  19   9          2.88          3.88         2.78 o                         
   0  19   9          0.57          0.79         2.52 o                         
   1  19   9          2.57          0.13         2.44 o                         
  -4   0  10          5.10          5.58         1.61 o                         
  -2   0  10        139.52        139.71         6.33 o                         
   0   0  10         36.58         49.06         4.69 o                         
   2   0  10        146.64        176.36         8.44 o                         
   4   0  10          9.80          7.67         2.14 o                         
  -5   1  10         18.77         21.81         2.90 o                         
  -4   1  10         19.83         17.04         2.12 o                         
  -3   1  10         16.96         14.37         1.56 o                         
  -2   1  10          0.03          0.67         0.90 o                         
  -1   1  10          2.03          1.36         1.05 o                         
   0   1  10         90.35         91.79         4.60 o                         
   1   1  10          6.21          6.01         1.38 o                         
   2   1  10         42.90         37.56         2.94 o                         
   3   1  10         25.28         31.89         2.75 o                         
   4   1  10          8.22          6.38         1.56 o                         
   5   1  10          1.50          2.36         1.84 o                         
  -5   2  10          3.55          2.32         1.38 o                         
  -4   2  10         10.90         10.47         1.73 o                         
  -3   2  10         85.95         90.53         3.83 o                         
  -2   2  10          1.63          2.79         0.92 o                         
  -1   2  10         67.87         60.67         3.53 o                         
   0   2  10        100.32         99.26         5.75 o                         
   1   2  10        164.90        177.76         6.57 o                         
   2   2  10         15.26         11.86         1.76 o                         
   3   2  10         47.91         52.24         3.47 o                         
   4   2  10         12.04         14.66         2.09 o                         
   5   2  10         47.47         53.70         4.24 o                         
  -5   3  10          9.10          6.33         2.40 o                         
  -4   3  10          5.99          3.29         1.73 o                         
  -3   3  10          8.11          5.29         1.02 o                         
  -2   3  10          1.98          1.34         1.04 o                         
  -1   3  10          1.01          0.93         1.17 o                         
   0   3  10        394.97        392.34         9.22 o                         
   1   3  10         37.62         34.95         2.99 o                         
   2   3  10          4.76          7.15         1.47 o                         
   3   3  10         30.67         28.40         2.56 o                         
   4   3  10         13.82          8.45         1.91 o                         
   5   3  10        149.01        171.27         7.21 o                         
  -5   4  10         15.75          8.20         1.85 o                         
  -4   4  10         84.03         87.35         4.79 o                         
  -3   4  10         33.49         35.37         2.54 o                         
  -2   4  10         48.36         45.06         3.13 o                         
  -1   4  10         11.65         14.42         1.93 o                         
   0   4  10        680.30        722.17        13.51 o                         
   1   4  10          4.93          4.68         1.64 o                         
   2   4  10          2.58          1.85         1.05 o                         
   3   4  10         36.11         37.18         2.82 o                         
   4   4  10         23.17         21.10         2.48 o                         
   5   4  10         49.42         48.52         3.84 o                         
  -5   5  10          7.79          4.73         2.51 o                         
  -4   5  10         37.14         32.61         3.15 o                         
  -3   5  10          9.60          8.75         1.36 o                         
  -2   5  10         45.52         54.30         3.24 o                         
  -1   5  10          2.24          3.45         1.39 o                         
   0   5  10         19.17         23.36         2.48 o                         
   1   5  10          0.35          0.46         1.27 o                         
   2   5  10         42.08         47.77         3.09 o                         
   3   5  10         48.17         47.93         3.23 o                         
   4   5  10         16.65         13.83         1.80 o                         
   5   5  10         44.20         40.33         3.63 o                         
  -5   6  10         24.78         22.48         2.99 o                         
  -4   6  10          6.12          6.87         1.80 o                         
  -3   6  10          9.88         11.96         1.89 o                         
  -2   6  10         21.99         19.66         1.95 o                         
  -1   6  10         45.53         52.13         3.69 o                         
   0   6  10         34.51         35.26         2.93 o                         
   1   6  10         23.91         23.79         2.43 o                         
   2   6  10         17.09          8.45         1.57 o                         
   3   6  10         61.77         53.96         3.48 o                         
   4   6  10          0.09         -0.56         1.20 o                         
   5   6  10          1.06          0.71         1.96 o                         
  -5   7  10         14.91         16.65         2.85 o                         
  -4   7  10          0.81         -0.24         1.93 o                         
  -3   7  10         26.33         18.07         2.08 o                         
  -2   7  10          0.11          1.96         1.66 o                         
  -1   7  10          3.91          5.63         1.53 o                         
   0   7  10          0.02          0.61         1.21 o                         
   1   7  10         22.63         23.07         2.43 o                         
   2   7  10         54.47         44.73         3.52 o                         
   3   7  10         46.40         39.35         2.96 o                         
   4   7  10         23.44         21.90         2.48 o                         
   5   7  10          5.59          6.18         1.63 o                         
  -5   8  10         13.83         17.93         3.35 o                         
  -4   8  10         19.57         24.06         3.46 o                         
  -3   8  10          9.04          6.51         1.64 o                         
  -2   8  10         32.04         31.70         2.54 o                         
  -1   8  10         31.19         38.31         3.22 o                         
   0   8  10         20.17         23.24         2.39 o                         
   1   8  10         62.54         61.93         3.90 o                         
   2   8  10         42.09         37.99         2.99 o                         
   3   8  10         91.76         84.37         5.18 o                         
   4   8  10          0.02         -0.19         1.16 o                         
   5   8  10          1.59          0.40         1.75 o                         
  -4   9  10         26.11         33.38         3.75 o                         
  -3   9  10          9.55          7.52         1.75 o                         
  -2   9  10         21.74         30.16         2.62 o                         
  -1   9  10          9.49          7.62         1.49 o                         
   0   9  10          0.03         -1.45         1.45 o                         
   1   9  10         64.24         67.76         4.31 o                         
   2   9  10         14.44          8.31         1.44 o                         
   3   9  10          8.26          8.80         1.87 o                         
   4   9  10         11.07          5.63         1.44 o                         
  -4  10  10          2.99          2.54         1.49 o                         
  -3  10  10         20.27         15.22         2.48 o                         
  -2  10  10          7.05          8.33         1.65 o                         
  -1  10  10         22.11         20.94         2.37 o                         
   0  10  10         98.73        100.56         5.29 o                         
   1  10  10         29.31         27.01         2.79 o                         
   2  10  10         29.14         29.91         2.80 o                         
   3  10  10          0.28          0.58         1.25 o                         
   4  10  10          0.20          1.61         1.32 o                         
  -4  11  10          5.77          8.22         1.97 o                         
  -3  11  10         33.37         28.92         3.40 o                         
  -2  11  10          0.02         -1.22         1.22 o                         
  -1  11  10          5.22          1.17         1.46 o                         
   0  11  10          3.09          4.53         1.47 o                         
   1  11  10          2.29          4.43         1.46 o                         
   2  11  10          1.95          0.43         1.54 o                         
   3  11  10         34.25         34.56         3.56 o                         
   4  11  10          0.48          0.08         1.25 o                         
  -4  12  10         11.39         13.66         2.46 o                         
  -3  12  10          2.48          3.37         1.44 o                         
  -2  12  10          0.01          0.59         1.49 o                         
  -1  12  10         15.23         21.26         2.75 o                         
   0  12  10         26.39         30.65         2.98 o                         
   1  12  10         22.58         21.84         2.84 o                         
   2  12  10          0.42         -1.08         1.20 o                         
   3  12  10          6.50          6.19         1.70 o                         
   4  12  10          0.37          0.29         1.30 o                         
  -3  13  10          0.81          0.08         1.32 o                         
  -2  13  10         47.39         40.69         3.51 o                         
  -1  13  10         40.97         39.86         3.85 o                         
   0  13  10         10.87         26.17         4.10 o                         
   1  13  10          7.92          6.66         2.86 o                         
   2  13  10          3.41          4.48         2.72 o                         
   3  13  10          0.58         -0.04         1.28 o                         
  -3  14  10          2.76          3.59         1.97 o                         
  -2  14  10         52.56         52.08         4.18 o                         
  -1  14  10         11.32         12.04         2.35 o                         
   0  14  10         21.90         32.07         3.49 o                         
   1  14  10          0.01          1.08         1.73 o                         
   2  14  10         12.31          7.35         2.04 o                         
   3  14  10          7.95          9.43         1.94 o                         
  -2  15  10         13.53         18.43         3.01 o                         
  -1  15  10          0.64          0.91         1.36 o                         
   0  15  10          0.15          0.22         1.59 o                         
   1  15  10         43.51         50.07         4.32 o                         
   2  15  10          0.74         -0.71         2.00 o                         
  -2  16  10          1.88         -1.99         1.99 o                         
  -1  16  10         15.48         11.49         2.69 o                         
   0  16  10          2.30          9.75         2.38 o                         
   1  16  10         62.33         67.25         5.06 o                         
   2  16  10          0.02         -1.61         1.61 o                         
  -1  17  10          3.55          0.80         1.97 o                         
   0  17  10        114.46        164.44         9.03 o                         
   1  17  10          5.61          2.27         1.79 o                         
  -3   0  11          0.06         -1.68         1.68 o                         
  -1   0  11         17.50         13.87         2.93 o                         
   1   0  11         24.97         27.09         5.87 o                         
   3   0  11         66.22         61.69         6.01 o                         
  -4   1  11         53.12         46.17         3.43 o                         
  -3   1  11          5.12          5.94         1.60 o                         
  -2   1  11          4.70          7.56         1.47 o                         
  -1   1  11          0.11         -0.11         1.23 o                         
   0   1  11         10.90         18.22         2.58 o                         
   1   1  11         38.30         39.79         3.43 o                         
   2   1  11          1.77          3.08         1.36 o                         
   3   1  11         37.94         45.77         3.65 o                         
   4   1  11          0.15          2.67         1.41 o                         
  -4   2  11          4.11          8.98         1.77 o                         
  -3   2  11          6.81          8.36         1.86 o                         
  -2   2  11          0.64          0.53         1.26 o                         
  -1   2  11         76.44         73.02         4.31 o                         
   0   2  11         35.29         42.26         4.11 o                         
   1   2  11         10.62          6.71         1.50 o                         
   2   2  11          1.05          0.28         1.08 o                         
   3   2  11         21.77         16.55         2.21 o                         
   4   2  11         44.91         42.28         3.64 o                         
  -4   3  11          1.79          3.49         1.53 o                         
  -3   3  11         51.57         58.17         3.73 o                         
  -2   3  11         33.75         39.37         3.17 o                         
  -1   3  11         67.96         50.46         3.42 o                         
   0   3  11         71.11         80.59         4.60 o                         
   1   3  11         45.12         43.44         3.48 o                         
   2   3  11          1.27          2.33         1.56 o                         
   3   3  11          1.07          1.84         1.23 o                         
   4   3  11         15.07         11.50         1.98 o                         
  -4   4  11          8.83          8.32         1.80 o                         
  -3   4  11          9.21         10.80         2.18 o                         
  -2   4  11          0.13          1.15         1.25 o                         
  -1   4  11        184.35        189.32         7.04 o                         
   0   4  11          1.15          0.65         1.46 o                         
   1   4  11         12.47         10.66         2.48 o                         
   2   4  11         12.25          8.80         1.74 o                         
   3   4  11          0.86          0.27         1.19 o                         
   4   4  11         22.14         22.06         2.61 o                         
  -4   5  11          0.71          2.11         1.82 o                         
  -3   5  11         45.47         50.47         3.89 o                         
  -2   5  11          0.01          0.11         1.28 o                         
  -1   5  11         82.35         85.69         4.77 o                         
   0   5  11          1.65         -0.01         1.29 o                         
   1   5  11         20.69         20.20         2.20 o                         
   2   5  11         19.48         15.51         2.07 o                         
   3   5  11          5.28          5.23         1.63 o                         
   4   5  11          0.20         -0.61         1.25 o                         
  -4   6  11         10.86          9.23         2.13 o                         
  -3   6  11          0.58          2.23         1.28 o                         
  -2   6  11         42.20         46.85         3.51 o                         
  -1   6  11          1.39          0.47         1.43 o                         
   0   6  11          7.82          9.16         1.65 o                         
   1   6  11          6.00          2.78         1.38 o                         
   2   6  11         83.00         82.41         4.86 o                         
   3   6  11          0.00          0.20         1.54 o                         
   4   6  11          0.19          0.24         1.24 o                         
  -4   7  11         39.88         41.36         3.83 o                         
  -3   7  11          4.41          7.20         1.91 o                         
  -2   7  11          1.11          3.00         1.39 o                         
  -1   7  11          6.96          7.25         1.56 o                         
   0   7  11         48.59         46.26         3.48 o                         
   1   7  11         14.99         12.12         1.86 o                         
   2   7  11         26.22         29.42         2.79 o                         
   3   7  11          0.11         -0.49         1.26 o                         
   4   7  11          5.03          2.77         2.16 o                         
  -3   8  11         18.54         15.20         3.77 o                         
  -2   8  11          0.96          1.20         1.27 o                         
  -1   8  11          2.70          1.48         1.43 o                         
   0   8  11         11.32          9.57         2.28 o                         
   1   8  11          6.11          3.23         1.45 o                         
   2   8  11         34.92         27.43         2.92 o                         
   3   8  11          1.70         -1.63         1.72 o                         
  -3   9  11         29.08         29.60         3.70 o                         
  -2   9  11          1.08         -1.46         1.46 o                         
  -1   9  11         46.45         41.12         3.48 o                         
   0   9  11          4.60          2.68         2.14 o                         
   1   9  11         20.87         18.95         2.40 o                         
   2   9  11          4.22          5.54         1.50 o                         
   3   9  11          0.62          1.89         1.39 o                         
  -3  10  11         21.34         18.68         3.00 o                         
  -2  10  11          4.34          2.10         1.43 o                         
  -1  10  11          4.39          6.06         1.80 o                         
   0  10  11          4.22          4.24         2.37 o                         
   1  10  11          6.52          3.22         1.53 o                         
   2  10  11          3.77          1.93         1.60 o                         
   3  10  11          0.00          0.70         1.54 o                         
  -3  11  11          3.83          3.23         2.13 o                         
  -2  11  11         15.24         15.50         2.46 o                         
  -1  11  11          8.66         10.72         2.33 o                         
   0  11  11         21.48         32.91         3.13 o                         
   1  11  11          3.26          4.01         1.68 o                         
   2  11  11          0.05         -0.86         1.35 o                         
  -2  12  11          2.98          1.00         1.53 o                         
  -1  12  11         34.67         36.75         4.11 o                         
   0  12  11          1.46          0.25         1.46 o                         
   1  12  11          3.34          2.10         1.60 o                         
   2  12  11          0.42         -1.35         1.94 o                         
  -1  13  11          0.14         -1.41         1.41 o                         
   0  13  11          2.90          3.54         1.56 o                         
   1  13  11         11.65         13.71         3.27 o                         
   0  14  11          0.06          0.44         2.03 o                         
  -2   0  12          8.20          8.16         2.45 o                         
   0   0  12        357.83        385.06        18.20 o                         
   2   0  12         27.64         18.81         4.44 o                         
  -3   1  12          0.03          1.29         1.32 o                         
  -2   1  12          2.77          0.61         1.84 o                         
  -1   1  12         42.72         54.60         3.89 o                         
   0   1  12         18.69         19.31         2.95 o                         
   1   1  12          6.92          9.14         2.04 o                         
   2   1  12         15.23         13.92         3.39 o                         
   3   1  12          0.10          0.74         1.30 o                         
  -3   2  12          4.98          6.51         1.56 o                         
  -2   2  12          1.55          2.37         2.19 o                         
  -1   2  12          2.24          3.23         1.43 o                         
   0   2  12         23.44         13.13         2.90 o                         
   1   2  12         68.04         73.84         4.74 o                         
   2   2  12          1.13          1.41         1.37 o                         
   3   2  12         14.50         13.88         2.19 o                         
  -3   3  12          1.28          6.42         1.60 o                         
  -2   3  12          3.74          0.82         1.28 o                         
  -1   3  12         46.59         45.65         3.58 o                         
   0   3  12         16.71         10.47         1.97 o                         
   1   3  12          2.29          1.35         1.43 o                         
   2   3  12          0.00         -0.04         1.40 o                         
   3   3  12         85.93         93.93         5.48 o                         
  -3   4  12          0.34         -0.30         2.16 o                         
  -2   4  12          4.10          5.41         1.56 o                         
  -1   4  12         10.25         11.87         1.93 o                         
   0   4  12          2.54          2.78         1.89 o                         
   1   4  12          0.51          0.56         1.72 o                         
   2   4  12         25.81         32.74         3.37 o                         
  -2   5  12          0.31          1.15         1.28 o                         
  -1   5  12          0.76         -0.62         1.37 o                         
   0   5  12          8.09          5.55         1.60 o                         
   1   5  12          6.42          3.65         1.63 o                         
   2   5  12          1.18         -0.12         2.18 o                         
  -2   6  12          2.35          2.66         1.77 o                         
  -1   6  12          1.14          0.64         1.98 o                         
   0   6  12          5.18          2.04         1.56 o                         
   1   6  12         47.18         52.94         3.92 o                         
   2   6  12          3.75          0.81         1.97 o                         
  -2   7  12          4.17          3.07         1.34 o                         
  -1   7  12          0.01          1.67         2.60 o                         
   0   7  12          5.79          4.37         2.45 o                         
   1   7  12         21.80         21.22         2.71 o                         
   2   7  12          0.16         -0.06         1.35 o                         
  -1   8  12         11.54         17.15         2.42 o                         
   0   8  12         27.77         34.85         3.25 o                         
   1   8  12          3.60          4.32         1.66 o                         
  -1   9  12         13.60         15.08         2.26 o                         
   0   9  12          0.13          1.86         1.46 o                         
   1   9  12          7.75          7.64         1.98 o                         
                                                                                
