# Supplementary material for: Unusual reaction of (E)-2-[(benzo[d]thia­zol-2-yl­imino)­meth­yl]-5-(di­ethyl­amino)­phenol with tri­phenyl­borane: crystal structures and optical properties
Source: Acta Crystallogr E Crystallogr Commun. 2023 Oct 3;79(Pt 11):982–7. doi: 10.1107/S2056989023008514 (PMC10626958; doi:10.1107/S2056989023008514)
Supplement: Supplementary file 3 [file e-79-00982-Isup3.hkl]

data_I                                                                          
_shelx_title ' hai73_a.res in P-1'                                              
_shelx_refln_list_code          4                                               
_shelx_F_calc_maximum      262.02                                               
_exptl_crystal_F_000       760.00                                               
_reflns_d_resolution_high  0.8001                                               
                                                                                
loop_                                                                           
 _space_group_symop_operation_xyz                                               
 'x, y, z'                                                                      
 '-x, -y, -z'                                                                   
                                                                                
_cell_length_a    10.6725                                                       
_cell_length_b    11.8934                                                       
_cell_length_c    16.1411                                                       
_cell_angle_alpha  86.207                                                       
_cell_angle_beta   87.553                                                       
_cell_angle_gamma  88.394                                                       
                                                                                
_shelx_F_squared_multiplier     1.000                                           
                                                                                
loop_                                                                           
 _refln_index_h                                                                 
 _refln_index_k                                                                 
 _refln_index_l                                                                 
 _refln_F_squared_calc                                                          
 _refln_F_squared_meas                                                          
 _refln_F_squared_sigma                                                         
 _refln_observed_status                                                         
   2   0   0       2361.85       2228.73        25.87 o                         
   3   0   0        327.92        425.50        12.07 o                         
   4   0   0        635.84        702.42        11.63 o                         
   5   0   0          0.41          6.74         1.60 o                         
   6   0   0         51.11         67.25         6.40 o                         
   7   0   0        139.42        170.21        10.70 o                         
   8   0   0        142.21        180.80        15.12 o                         
   9   0   0          0.21          7.28         4.92 o                         
  10   0   0         99.05        104.57        11.45 o                         
  11   0   0         26.79         26.37         6.14 o                         
  12   0   0          0.02          0.75         3.54 o                         
  13   0   0          8.25         12.22         6.64 o                         
 -13   1   0          3.12          9.53         4.57 o                         
 -12   1   0          0.00         -2.75         6.73 o                         
 -11   1   0         10.26          5.98         4.22 o                         
 -10   1   0         39.43         28.47         6.51 o                         
  -9   1   0        461.88        464.17        26.54 o                         
  -8   1   0          2.93         10.86         4.45 o                         
  -7   1   0         86.71         90.18         7.39 o                         
  -6   1   0        137.54        148.54         7.96 o                         
  -5   1   0         92.22         87.07         4.76 o                         
  -4   1   0        286.04        302.49         6.76 o                         
  -3   1   0        284.77        321.71         6.16 o                         
  -2   1   0       3315.11       3120.50        25.11 o                         
  -1   1   0        333.14        385.77        12.11 o                         
   1   1   0         65.37         34.25         1.84 o                         
   2   1   0       1165.13        977.39         8.57 o                         
   3   1   0         52.01         32.44         2.06 o                         
   4   1   0       2096.30       2143.04        18.51 o                         
   5   1   0        360.40        330.47        10.96 o                         
   6   1   0        209.52        244.26        10.41 o                         
   7   1   0         24.59         31.53         5.45 o                         
   8   1   0          7.85         12.27         4.03 o                         
   9   1   0         73.40         78.15         9.32 o                         
  10   1   0         27.26         41.13         7.11 o                         
  11   1   0          3.89          1.61         3.07 o                         
  12   1   0          2.98          6.44         6.49 o                         
  13   1   0          0.64          3.49         5.53 o                         
 -13   2   0         23.87         24.63         6.90 o                         
 -12   2   0          6.14         10.33         6.64 o                         
 -11   2   0         17.44         14.51         4.88 o                         
 -10   2   0          3.98          1.83         3.49 o                         
  -9   2   0         19.53         25.89         6.46 o                         
  -8   2   0        518.68        504.68        18.50 o                         
  -7   2   0        337.78        340.33        12.40 o                         
  -6   2   0        234.66        246.93         8.59 o                         
  -5   2   0         40.34         30.29         2.46 o                         
  -4   2   0         61.23         63.67         2.78 o                         
  -3   2   0         67.12         75.15         3.39 o                         
  -2   2   0         32.17         23.91         1.68 o                         
  -1   2   0        164.80        214.21         3.69 o                         
   0   2   0      23296.01      25275.98       889.89 o                         
   1   2   0        758.91        716.34         7.47 o                         
   2   2   0       6591.72       6002.73        41.11 o                         
   3   2   0         62.86         56.88         2.29 o                         
   4   2   0        402.56        377.69         7.41 o                         
   5   2   0        189.23        189.78         8.60 o                         
   6   2   0         18.82         19.94         3.15 o                         
   7   2   0         84.26         78.85         7.57 o                         
   8   2   0        195.86        216.41        15.50 o                         
   9   2   0         82.68         87.58         9.33 o                         
  10   2   0          0.00          2.84         3.35 o                         
  11   2   0         54.15         52.62        10.12 o                         
  12   2   0          6.88         12.11         5.53 o                         
  13   2   0          2.41          7.50         9.41 o                         
 -12   3   0          1.25         -0.68         4.02 o                         
 -11   3   0          0.23         -0.69         2.85 o                         
 -10   3   0          7.51         11.28         5.95 o                         
  -9   3   0        186.86        202.43        15.53 o                         
  -8   3   0          0.26          7.90         3.74 o                         
  -7   3   0         84.39         78.23         7.83 o                         
  -6   3   0         13.79         44.08         4.95 o                         
  -5   3   0         17.55         14.14         2.15 o                         
  -4   3   0        346.35        302.37         8.89 o                         
  -3   3   0       1114.21       1194.51        14.55 o                         
  -2   3   0          3.80          7.45         0.70 o                         
  -1   3   0       1194.74       1156.47        10.18 o                         
   0   3   0         21.72         17.68         1.32 o                         
   1   3   0       3784.45       3600.87        31.89 o                         
   2   3   0       4275.18       4142.42        29.17 o                         
   3   3   0         13.96         13.54         1.19 o                         
   4   3   0         34.35         27.47         2.41 o                         
   5   3   0         25.46         28.07         2.76 o                         
   6   3   0         52.71         68.35         4.54 o                         
   7   3   0         92.38         98.42         7.08 o                         
   8   3   0          2.00          5.63         2.15 o                         
   9   3   0         46.45         47.41         6.56 o                         
  10   3   0         65.37         75.54        12.33 o                         
  11   3   0          3.50         10.26         6.09 o                         
  12   3   0         10.21         22.44         7.53 o                         
  13   3   0          0.23         -1.37         3.49 o                         
 -12   4   0          0.56         -1.55         3.81 o                         
 -11   4   0          1.91         -0.45         3.28 o                         
 -10   4   0          4.97          2.66         2.43 o                         
  -9   4   0         21.82         17.82         4.54 o                         
  -8   4   0        769.72        768.94        29.59 o                         
  -7   4   0         52.61         52.14         7.26 o                         
  -6   4   0          8.62          7.41         2.03 o                         
  -5   4   0          1.11         -1.48         1.48 o                         
  -4   4   0        249.53        262.51         9.33 o                         
  -3   4   0          4.24          1.56         0.79 o                         
  -2   4   0        101.38        103.12         3.79 o                         
  -1   4   0       1233.42       1146.70        12.61 o                         
   0   4   0      24360.01      24586.32       180.14 o                         
   1   4   0       2306.29       2302.91        25.20 o                         
   2   4   0        141.81        155.17         5.23 o                         
   3   4   0          0.30          0.16         0.47 o                         
   4   4   0         13.41         21.12         2.25 o                         
   5   4   0        140.16        154.47         6.10 o                         
   6   4   0        197.42        189.78         7.99 o                         
   7   4   0        186.93        196.24         7.54 o                         
   8   4   0         45.72         54.12         6.19 o                         
   9   4   0        105.95        119.76        14.24 o                         
  10   4   0         34.58         34.04         8.24 o                         
  11   4   0          6.20         15.05         7.08 o                         
  12   4   0          1.38         -6.67         9.88 o                         
 -12   5   0          3.20          3.54         3.67 o                         
 -11   5   0         22.18         16.93         6.10 o                         
 -10   5   0          0.10         -0.01         1.99 o                         
  -9   5   0         61.68         77.56        10.22 o                         
  -8   5   0         25.57         31.28         6.44 o                         
  -7   5   0        191.22        225.77        13.13 o                         
  -6   5   0         58.27         65.21         8.08 o                         
  -5   5   0         73.79         67.23         6.91 o                         
  -4   5   0         38.95         45.01         5.26 o                         
  -3   5   0        301.59        292.22         9.03 o                         
  -2   5   0         31.46         41.84         2.76 o                         
  -1   5   0          0.97          6.86         1.17 o                         
   0   5   0          9.83         46.68         3.47 o                         
   1   5   0          0.16          6.91         1.18 o                         
   2   5   0        755.77        712.83        14.75 o                         
   3   5   0        232.41        248.46         6.84 o                         
   4   5   0        110.53        118.75         6.37 o                         
   5   5   0         21.64         33.73         3.53 o                         
   6   5   0        105.54        112.73         8.28 o                         
   7   5   0         25.76         21.53         3.45 o                         
   8   5   0          6.81          2.26         7.13 o                         
   9   5   0          4.14          8.87         4.55 o                         
  10   5   0         87.55         99.21        14.53 o                         
  11   5   0          7.67          5.07         7.45 o                         
  12   5   0          0.42         -2.72         6.86 o                         
 -12   6   0          1.02         -1.19         3.63 o                         
 -11   6   0          0.90          2.63         2.11 o                         
 -10   6   0          0.29          2.40         4.64 o                         
  -9   6   0        105.66        130.73        14.86 o                         
  -8   6   0         24.49         15.61         6.60 o                         
  -7   6   0          0.37          1.76         2.71 o                         
  -6   6   0          0.64         -1.81         2.75 o                         
  -5   6   0         40.10         42.45         5.91 o                         
  -4   6   0         70.36         78.61         5.35 o                         
  -3   6   0         28.77         34.21         3.29 o                         
  -2   6   0          1.81          0.56         1.13 o                         
  -1   6   0        328.54        327.09        10.35 o                         
   0   6   0       3275.52       3825.95        47.90 o                         
   1   6   0       2182.89       2209.34        33.97 o                         
   2   6   0       3136.72       3107.26        40.70 o                         
   3   6   0         26.47         28.62         2.90 o                         
   4   6   0        525.26        535.51        13.86 o                         
   5   6   0          6.60          3.27         1.34 o                         
   6   6   0         15.16         67.67         6.77 o                         
   7   6   0          9.35         13.85         3.17 o                         
   8   6   0        130.68        142.46        15.38 o                         
   9   6   0          1.01          6.22         4.35 o                         
  10   6   0         10.66          8.86         8.63 o                         
  11   6   0         30.77         26.76         8.54 o                         
  12   6   0         15.62         12.90         6.04 o                         
 -11   7   0          0.09         -0.56         1.96 o                         
 -10   7   0          9.42         11.08         4.45 o                         
  -9   7   0         70.17         77.94        11.83 o                         
  -8   7   0          1.05          6.81         4.13 o                         
  -7   7   0          6.65          9.40         4.93 o                         
  -6   7   0         40.10         35.63         7.00 o                         
  -5   7   0         12.38         12.97         5.38 o                         
  -4   7   0         23.07         16.78         3.24 o                         
  -3   7   0         58.84         59.60         5.30 o                         
  -2   7   0          0.15         -0.74         1.09 o                         
  -1   7   0         88.55        107.78         7.81 o                         
   1   7   0         82.00         57.87         5.34 o                         
   2   7   0        106.60         94.35         6.61 o                         
   3   7   0         19.46         21.15         2.73 o                         
   4   7   0          0.23         -0.40         0.92 o                         
   5   7   0          0.17         -1.20         1.88 o                         
   6   7   0         26.54         30.41         4.08 o                         
   7   7   0         58.62        125.19        14.35 o                         
   8   7   0          6.38          8.22         6.18 o                         
   9   7   0          7.80          1.23         2.59 o                         
  10   7   0         25.18         30.29         7.48 o                         
  11   7   0         11.28         15.62         6.97 o                         
 -11   8   0          6.10         18.37         6.71 o                         
 -10   8   0          8.63          6.44         6.25 o                         
  -9   8   0          0.13          4.53         2.70 o                         
  -8   8   0          3.51         14.93         5.14 o                         
  -7   8   0         63.02         75.06         9.86 o                         
  -6   8   0        101.38        107.96        12.49 o                         
  -5   8   0          5.64         10.51         4.40 o                         
  -4   8   0         69.99         69.04         6.52 o                         
  -3   8   0          2.49          2.10         1.35 o                         
  -2   8   0         12.75         10.89         2.59 o                         
  -1   8   0          0.80          2.18         1.35 o                         
   0   8   0        149.91        343.08        18.69 o                         
   1   8   0         13.19         16.28         3.16 o                         
   2   8   0         85.16         83.25         8.06 o                         
   3   8   0         15.64         14.38         2.22 o                         
   4   8   0         49.86         53.10         4.36 o                         
   5   8   0          0.36          1.08         1.74 o                         
   6   8   0         49.31         48.10         5.55 o                         
   7   8   0        230.46        265.84        19.85 o                         
   8   8   0          7.89         54.09         8.42 o                         
   9   8   0          0.32          4.55         3.43 o                         
  10   8   0          0.20         -1.83         3.99 o                         
  11   8   0          7.28         17.79         7.19 o                         
 -10   9   0          0.33         -0.25         3.91 o                         
  -9   9   0          0.12          9.59         4.51 o                         
  -8   9   0          1.04         -4.16         4.16 o                         
  -7   9   0         40.17         44.64         7.94 o                         
  -6   9   0          1.64          8.89         7.01 o                         
  -5   9   0         11.41         29.72         7.64 o                         
  -4   9   0         33.94         38.75         6.98 o                         
  -3   9   0          8.54         30.71         6.46 o                         
  -2   9   0          7.36          4.86         2.20 o                         
  -1   9   0          0.85          2.92         2.55 o                         
   0   9   0         13.04         68.47         8.87 o                         
   1   9   0        157.95        143.01        10.95 o                         
   2   9   0         73.75         85.55         7.58 o                         
   3   9   0        185.09        195.54         9.38 o                         
   4   9   0          3.67          5.07         3.21 o                         
   5   9   0         37.74         35.99         5.15 o                         
   6   9   0         90.65        103.63        11.23 o                         
   7   9   0         83.92         88.64        10.97 o                         
   8   9   0          5.33          7.41         4.19 o                         
   9   9   0          0.01          2.38         4.15 o                         
  10   9   0          0.98          9.13         5.50 o                         
  -9  10   0          2.07          0.92         3.76 o                         
  -8  10   0          1.63          2.32         5.80 o                         
  -7  10   0          3.84          9.94         3.90 o                         
  -6  10   0         15.85         15.32         4.60 o                         
  -5  10   0          0.40          4.85         3.34 o                         
  -4  10   0         22.66         23.47         6.10 o                         
  -3  10   0         17.00         14.32         4.25 o                         
  -2  10   0         14.06          3.01         4.27 o                         
  -1  10   0          0.87          7.59         4.22 o                         
   0  10   0        181.52        211.12        14.13 o                         
   1  10   0         17.67         19.50         4.25 o                         
   2  10   0          5.36          0.33         1.38 o                         
   3  10   0         77.98         62.08         7.40 o                         
   4  10   0         19.67         12.68         2.73 o                         
   5  10   0          0.83          3.45         5.23 o                         
   6  10   0         40.15         45.15         7.24 o                         
   7  10   0         51.04         50.54         8.36 o                         
   8  10   0          0.03          0.84         3.57 o                         
   9  10   0          2.08         -1.23         2.25 o                         
  10  10   0          4.41         -1.39         4.52 o                         
  -8  11   0          0.74          1.09         3.60 o                         
  -7  11   0          0.74         -0.90         4.72 o                         
  -6  11   0          0.32         10.90         4.57 o                         
  -5  11   0         62.11         85.32        11.08 o                         
  -4  11   0         41.77         47.70         8.85 o                         
  -3  11   0         12.14          8.73         3.96 o                         
  -2  11   0         20.59         26.06         9.00 o                         
  -1  11   0          2.04         -1.68         2.72 o                         
   0  11   0          3.43         82.25         9.55 o                         
   1  11   0         48.92         30.63         5.67 o                         
   2  11   0          9.43          8.35         4.49 o                         
   3  11   0         56.75         47.02         5.58 o                         
   4  11   0         25.16         20.78         5.05 o                         
   5  11   0         10.97          8.40         3.94 o                         
   6  11   0         18.94         11.91         4.25 o                         
   7  11   0          2.55          3.93         4.39 o                         
   8  11   0          1.46          1.14         1.90 o                         
   9  11   0          0.76          1.75         3.28 o                         
  -7  12   0          5.47          3.71         2.81 o                         
  -6  12   0          0.67          1.04         3.30 o                         
  -5  12   0         11.57         22.26         5.94 o                         
  -4  12   0         45.51         49.44         8.61 o                         
  -3  12   0         19.28         19.46         6.65 o                         
  -2  12   0          0.68          4.57         4.19 o                         
  -1  12   0          0.28         -1.82         2.85 o                         
   1  12   0          9.19          1.87         1.89 o                         
   2  12   0         19.45         12.46         3.20 o                         
   3  12   0         43.52         49.41         7.10 o                         
   4  12   0         58.65        106.93        10.65 o                         
   5  12   0         25.30         20.97         5.52 o                         
   6  12   0          3.44          2.02         2.22 o                         
   7  12   0          7.31          5.73         3.61 o                         
   8  12   0         15.47         29.11         7.57 o                         
  -6  13   0          0.00         -3.05         3.05 o                         
  -5  13   0          4.63          6.01         5.49 o                         
  -4  13   0          5.17          1.07         3.14 o                         
  -3  13   0          5.98         -0.33         5.77 o                         
  -2  13   0          9.43         13.50         4.29 o                         
  -1  13   0          1.63         -1.15         2.87 o                         
   1  13   0          5.25          1.48         5.82 o                         
   2  13   0         12.19          3.92         3.97 o                         
   3  13   0          6.02          6.83         3.64 o                         
   4  13   0          0.00         -0.44         2.32 o                         
   5  13   0          1.79         -5.44         5.44 o                         
   6  13   0          3.72          0.19         3.65 o                         
  -4  14   0         20.86         20.17         6.31 o                         
  -3  14   0         10.22          7.02         4.51 o                         
  -2  14   0          2.49         17.86         6.33 o                         
  -1  14   0          3.54          2.95         3.94 o                         
   0  14   0          0.00        144.47        20.61 o                         
   1  14   0          4.17         -3.85         3.85 o                         
   2  14   0          4.28         -1.28         3.75 o                         
   3  14   0          0.99         -2.22         4.95 o                         
   4  14   0          1.82          8.26         6.68 o                         
  -4 -14   1         42.44         46.32         9.73 o                         
  -3 -14   1          9.62          5.05         3.52 o                         
  -2 -14   1          4.99          0.45         3.93 o                         
  -1 -14   1          0.83          4.02         3.20 o                         
   0 -14   1          5.37         10.87         8.75 o                         
   1 -14   1          2.60         -1.21         4.13 o                         
   2 -14   1          1.91          2.52         3.14 o                         
   3 -14   1          0.04         -4.86         4.86 o                         
  -6 -13   1          0.06         -4.17         7.26 o                         
  -5 -13   1         29.31         26.42         9.24 o                         
  -4 -13   1         74.43         83.93        12.45 o                         
  -3 -13   1         32.95         28.55         7.10 o                         
  -2 -13   1          0.01         -0.62         2.89 o                         
  -1 -13   1          0.46         -4.43         4.54 o                         
   0 -13   1         32.10         27.39         5.44 o                         
   1 -13   1          5.81          5.96         3.10 o                         
   2 -13   1          2.89          0.98         2.31 o                         
   3 -13   1          1.66          5.44         3.99 o                         
   4 -13   1          0.03          0.43         2.26 o                         
   5 -13   1          0.05          1.63         3.26 o                         
   6 -13   1          3.71         12.84         6.13 o                         
  -7 -12   1          1.48         -2.95         3.39 o                         
  -6 -12   1          0.66          3.51         2.50 o                         
  -5 -12   1          6.77          5.15         3.01 o                         
  -4 -12   1         32.82         37.60         6.01 o                         
  -3 -12   1         22.63         25.17         5.14 o                         
  -2 -12   1          0.32         -0.31         2.67 o                         
  -1 -12   1         37.59         33.32         5.33 o                         
   0 -12   1          7.30          3.82         1.72 o                         
   1 -12   1         19.60         17.46         4.74 o                         
   2 -12   1          0.61          1.51         2.65 o                         
   3 -12   1          2.30         -1.02         2.29 o                         
   4 -12   1         11.33         14.00         4.83 o                         
   5 -12   1         17.78         23.96         6.93 o                         
   6 -12   1          0.11         -3.25         6.26 o                         
   7 -12   1          1.24         -1.59         3.67 o                         
  -9 -11   1          3.05          1.79         4.64 o                         
  -8 -11   1          1.34          0.19         4.44 o                         
  -7 -11   1          0.94         -3.13         3.89 o                         
  -6 -11   1          3.36         -0.86         3.86 o                         
  -5 -11   1         25.98         21.62         3.94 o                         
  -4 -11   1         16.86         16.97         4.35 o                         
  -3 -11   1         40.30         42.80         6.00 o                         
  -2 -11   1         23.79         20.50         3.35 o                         
  -1 -11   1         10.27          4.37         1.97 o                         
   0 -11   1         65.62         62.05         7.33 o                         
   1 -11   1          0.66          0.83         2.27 o                         
   2 -11   1          1.11          2.28         1.95 o                         
   3 -11   1          0.23         -3.17         3.17 o                         
   4 -11   1         67.74         72.68        10.00 o                         
   5 -11   1        198.77        231.83        18.35 o                         
   6 -11   1         30.47         28.87         6.66 o                         
   7 -11   1          7.06         12.98         5.39 o                         
   8 -11   1          2.49          0.80         4.36 o                         
  -9 -10   1          0.41          1.88         4.08 o                         
  -8 -10   1          2.49          3.13         4.82 o                         
  -7 -10   1          2.99          1.10         2.92 o                         
  -6 -10   1          1.43          0.38         2.29 o                         
  -5 -10   1         43.01         36.26         6.59 o                         
  -4 -10   1        129.23        129.01        11.33 o                         
  -3 -10   1         13.05          9.88         2.56 o                         
  -2 -10   1          7.83          6.82         2.04 o                         
  -1 -10   1        146.56        118.87         9.20 o                         
   0 -10   1          1.05          0.27         1.82 o                         
   1 -10   1        180.09        165.12        14.72 o                         
   2 -10   1         16.01         12.40         3.31 o                         
   3 -10   1          6.34          9.00         3.69 o                         
   4 -10   1         27.76         29.11         5.74 o                         
   5 -10   1          0.23          2.62         2.29 o                         
   6 -10   1         24.43         30.89         6.53 o                         
   7 -10   1         68.28         85.79        12.68 o                         
   8 -10   1         15.33         20.18         6.22 o                         
   9 -10   1          5.01          5.01         5.67 o                         
 -10  -9   1         11.29          4.75         9.23 o                         
  -9  -9   1         14.83          6.57         5.95 o                         
  -8  -9   1         49.59         53.50         8.22 o                         
  -7  -9   1          0.65          1.56         2.59 o                         
  -6  -9   1         16.69         13.61         4.18 o                         
  -5  -9   1        368.22        390.48        21.12 o                         
  -4  -9   1        765.30        764.10        16.87 o                         
  -3  -9   1         28.83         27.02         3.09 o                         
  -2  -9   1          0.44          0.21         1.24 o                         
  -1  -9   1          0.32         -0.22         1.68 o                         
   0  -9   1         19.51         13.91         3.85 o                         
   1  -9   1         27.79         34.93         6.52 o                         
   2  -9   1         20.15         23.22         4.39 o                         
   3  -9   1          0.12         -1.65         2.61 o                         
   4  -9   1          9.76          5.21         2.02 o                         
   5  -9   1        210.16        230.57        16.77 o                         
   6  -9   1        460.26        509.06        25.76 o                         
   7  -9   1        183.01        214.88        19.92 o                         
   8  -9   1         15.69         10.41         6.25 o                         
   9  -9   1          0.18         -0.40         4.55 o                         
  10  -9   1          0.00          3.07         3.84 o                         
 -11  -8   1          0.21         10.70         6.70 o                         
 -10  -8   1         25.84         30.13         8.77 o                         
  -9  -8   1         85.00         98.34        14.86 o                         
  -8  -8   1        361.46        448.46        26.65 o                         
  -7  -8   1        225.39        249.77        17.12 o                         
  -6  -8   1         10.19         15.94         4.32 o                         
  -5  -8   1        294.77        278.35        12.48 o                         
  -4  -8   1        344.73        323.99         9.10 o                         
  -3  -8   1        278.73        286.84         9.41 o                         
  -2  -8   1         80.40         88.42         6.96 o                         
  -1  -8   1         16.05         14.15         3.19 o                         
   0  -8   1          7.50          8.43         2.61 o                         
   1  -8   1          2.75          2.14         1.85 o                         
   2  -8   1          4.65          1.73         1.49 o                         
   3  -8   1         11.97          8.17         3.15 o                         
   4  -8   1          0.10          1.78         1.45 o                         
   5  -8   1          1.38          1.87         3.27 o                         
   6  -8   1          4.29         -0.32         3.32 o                         
   7  -8   1          0.17          0.31         4.26 o                         
   8  -8   1         70.96         82.72        12.39 o                         
   9  -8   1         11.33          8.00         5.08 o                         
  10  -8   1          0.01          1.83         4.13 o                         
  11  -8   1          4.07         10.98         5.40 o                         
 -11  -7   1          1.10         15.07         5.60 o                         
 -10  -7   1         19.31         12.43         5.84 o                         
  -9  -7   1         18.92          9.27         4.74 o                         
  -8  -7   1         70.63         68.99        11.37 o                         
  -7  -7   1         20.70         23.65         8.44 o                         
  -6  -7   1        220.25        222.03        10.58 o                         
  -5  -7   1        127.18        119.25         7.69 o                         
  -4  -7   1         29.17         27.03         4.29 o                         
  -3  -7   1        267.78        248.09         9.42 o                         
  -2  -7   1        511.68        527.99        15.06 o                         
  -1  -7   1         48.15         34.11         4.34 o                         
   0  -7   1          3.61          1.57         1.57 o                         
   1  -7   1          3.98          3.89         2.30 o                         
   2  -7   1          6.52          6.24         2.99 o                         
   3  -7   1        191.25        186.83        10.57 o                         
   4  -7   1         24.51         25.72         3.84 o                         
   5  -7   1         39.87         42.78         6.30 o                         
   6  -7   1         98.72         99.11        10.22 o                         
   7  -7   1         41.15         34.44         8.49 o                         
   8  -7   1         21.28         16.57         6.16 o                         
   9  -7   1          0.14         -1.95         3.29 o                         
  10  -7   1          4.49          4.30         4.94 o                         
  11  -7   1          0.41         -2.03         5.88 o                         
 -12  -6   1         11.31          7.08         7.42 o                         
 -11  -6   1         13.97         12.55         5.76 o                         
 -10  -6   1          8.13          6.63         4.06 o                         
  -9  -6   1         51.63         66.30        11.44 o                         
  -8  -6   1        323.63        353.28        24.74 o                         
  -7  -6   1         64.68         66.44         7.98 o                         
  -6  -6   1          6.33          5.78         1.72 o                         
  -5  -6   1         80.81         68.07         5.44 o                         
  -4  -6   1         14.01         13.16         4.21 o                         
  -3  -6   1        354.11        354.66         7.97 o                         
  -2  -6   1        189.00        233.20        21.75 o                         
  -1  -6   1        297.25        305.87        12.26 o                         
   0  -6   1          5.93         17.45         3.06 o                         
   1  -6   1          6.58          5.02         1.28 o                         
   2  -6   1         82.89         92.11         5.47 o                         
   3  -6   1        735.45        759.37        16.34 o                         
   4  -6   1          1.53          1.05         1.27 o                         
   5  -6   1        179.86        167.71        12.07 o                         
   6  -6   1          0.72         -1.38         2.17 o                         
   7  -6   1        434.11        452.54        24.99 o                         
   8  -6   1         15.82         23.07         5.84 o                         
   9  -6   1         16.47         25.56         6.83 o                         
  10  -6   1          1.10         -2.23         2.30 o                         
  11  -6   1          0.66          9.10         5.33 o                         
  12  -6   1          3.00          8.53         5.95 o                         
 -12  -5   1          5.64          8.30         3.68 o                         
 -11  -5   1          0.76         -0.46         3.05 o                         
 -10  -5   1          2.67          2.23         3.21 o                         
  -9  -5   1         37.79         29.83         7.45 o                         
  -8  -5   1         12.61         16.29         6.72 o                         
  -7  -5   1         26.28         25.13         3.55 o                         
  -6  -5   1         64.85         68.47         6.17 o                         
  -5  -5   1        154.15        143.08         6.80 o                         
  -4  -5   1       1391.38       1408.94        21.86 o                         
  -3  -5   1         58.62         60.28         4.26 o                         
  -2  -5   1        249.47        256.21         7.41 o                         
  -1  -5   1        503.10        559.45        11.31 o                         
   0  -5   1        288.70        315.86         7.72 o                         
   1  -5   1        291.12        277.48         7.04 o                         
   2  -5   1        408.49        393.51         9.27 o                         
   3  -5   1        188.03        183.77         6.47 o                         
   4  -5   1         15.19         16.58         2.56 o                         
   5  -5   1         55.74         48.67         5.94 o                         
   6  -5   1         47.45         53.37         7.89 o                         
   7  -5   1         89.68         92.83        11.14 o                         
   8  -5   1         16.56         18.75         3.80 o                         
   9  -5   1          4.63          9.18         3.47 o                         
  10  -5   1          6.61          0.34         1.99 o                         
  11  -5   1          0.07          0.29         2.47 o                         
  12  -5   1          2.04         -3.34         3.34 o                         
 -12  -4   1          2.74          0.31         3.52 o                         
 -11  -4   1          4.82          2.53         3.01 o                         
 -10  -4   1          9.13          7.36         5.78 o                         
  -9  -4   1         22.46         23.13         6.49 o                         
  -8  -4   1         76.76         64.41         4.82 o                         
  -7  -4   1         16.81         20.54         2.49 o                         
  -6  -4   1         87.89         81.74         4.44 o                         
  -5  -4   1         58.73         71.53         5.80 o                         
  -4  -4   1         40.62         41.89         3.25 o                         
  -3  -4   1        389.05        382.39         9.16 o                         
  -2  -4   1        108.25         90.83         3.53 o                         
  -1  -4   1          0.13          0.08         0.76 o                         
   0  -4   1          2.47         20.71        13.04 o                         
   1  -4   1       1831.41       1649.38        14.85 o                         
   2  -4   1         10.63         16.55         1.56 o                         
   3  -4   1       2100.45       2108.62        20.16 o                         
   4  -4   1        219.36        219.74         7.00 o                         
   5  -4   1          6.91          5.63         2.35 o                         
   6  -4   1         15.70         17.90         3.73 o                         
   7  -4   1        353.79        360.30        18.97 o                         
   8  -4   1         40.77         40.38         9.23 o                         
   9  -4   1         55.91         73.18         9.70 o                         
  10  -4   1          7.70          6.46         4.07 o                         
  11  -4   1          0.00          4.47         2.71 o                         
  12  -4   1          0.63         -2.64         2.64 o                         
 -13  -3   1          2.46          0.36         5.08 o                         
 -12  -3   1         13.66          9.70         4.02 o                         
 -11  -3   1          0.32          0.99         4.26 o                         
 -10  -3   1         92.28         97.83        13.74 o                         
  -9  -3   1        155.54        161.81        12.28 o                         
  -8  -3   1         67.31         64.91         7.09 o                         
  -7  -3   1          0.77          1.43         1.05 o                         
  -6  -3   1        191.48        184.34         7.21 o                         
  -5  -3   1        644.72        659.29        17.36 o                         
  -4  -3   1        498.37        580.24        19.70 o                         
  -3  -3   1        109.41         87.44         3.93 o                         
  -2  -3   1       3802.53       3541.35        23.87 o                         
  -1  -3   1       2795.17       2700.94        19.95 o                         
   0  -3   1       3177.20       3070.70        17.82 o                         
   1  -3   1         75.60         69.49         2.64 o                         
   2  -3   1        171.47        165.03         3.96 o                         
   3  -3   1        393.45        330.34         6.42 o                         
   4  -3   1          1.47          0.41         0.53 o                         
   5  -3   1          0.88          1.90         1.21 o                         
   6  -3   1          7.64         10.86         2.62 o                         
   7  -3   1        534.88        503.39        12.92 o                         
   8  -3   1        351.50        372.76        19.67 o                         
   9  -3   1          8.23          8.60         4.63 o                         
  10  -3   1         68.57         82.58        12.33 o                         
  11  -3   1          0.13         -2.89         3.05 o                         
  12  -3   1          0.20         -1.39         4.01 o                         
 -13  -2   1          0.05         20.19        14.85 o                         
 -12  -2   1          2.51         -4.72         4.72 o                         
 -11  -2   1          3.12         -0.26         2.60 o                         
 -10  -2   1          1.70         -0.10         2.51 o                         
  -9  -2   1         46.15         45.24         6.65 o                         
  -8  -2   1        244.78        243.18        14.77 o                         
  -7  -2   1        181.85        207.32        10.77 o                         
  -6  -2   1         94.08        107.72         7.06 o                         
  -5  -2   1          2.31          1.84         0.78 o                         
  -4  -2   1         59.81         58.20         2.92 o                         
  -3  -2   1       2149.48       2126.37        18.45 o                         
  -2  -2   1        910.83        965.57        11.49 o                         
  -1  -2   1        175.26        194.16         5.25 o                         
   0  -2   1         71.92         77.64         2.38 o                         
   1  -2   1       2160.01       2074.66        15.31 o                         
   2  -2   1       3108.03       2784.41        18.75 o                         
   3  -2   1        715.97        662.55        12.16 o                         
   4  -2   1        136.29        110.00         4.77 o                         
   5  -2   1        371.95        397.20        13.16 o                         
   6  -2   1         30.70         30.13         3.60 o                         
   7  -2   1         19.93         10.26         3.36 o                         
   8  -2   1         38.11         35.21         4.94 o                         
   9  -2   1         25.98         25.01         6.68 o                         
  10  -2   1          1.39         -0.30         2.22 o                         
  11  -2   1          6.22          6.62         2.82 o                         
  12  -2   1          1.26          0.60         5.31 o                         
  13  -2   1          0.05          2.34         7.45 o                         
 -13  -1   1          0.06         -1.04         3.38 o                         
 -12  -1   1         10.40         11.10         5.08 o                         
 -11  -1   1         12.34          7.97         3.21 o                         
 -10  -1   1          1.73          1.70         4.05 o                         
  -9  -1   1         70.73         75.61         8.83 o                         
  -8  -1   1        170.72        174.14        12.80 o                         
  -7  -1   1         34.02         25.56         4.91 o                         
  -6  -1   1        208.60        224.27         6.77 o                         
  -5  -1   1          8.78         13.44         2.30 o                         
  -4  -1   1        458.49        421.38         8.47 o                         
  -3  -1   1          0.18          4.50         0.77 o                         
  -2  -1   1       2003.56       1953.14        14.01 o                         
  -1  -1   1       2042.26       1790.82        17.00 o                         
   1  -1   1        543.80        605.73         7.09 o                         
   2  -1   1        641.91        644.25         8.00 o                         
   3  -1   1       2254.13       2125.83        17.10 o                         
   4  -1   1        576.29        497.57         9.29 o                         
   5  -1   1        628.17        657.47        16.28 o                         
   6  -1   1         38.96         42.14         6.37 o                         
   7  -1   1        153.64        134.02         9.23 o                         
   8  -1   1         17.90         29.79         4.69 o                         
   9  -1   1         13.93         17.72         5.67 o                         
  10  -1   1          5.71         17.82         5.81 o                         
  11  -1   1          5.50          5.45         3.47 o                         
  12  -1   1          0.59          0.04         2.68 o                         
  13  -1   1          3.29          1.91         2.28 o                         
 -13   0   1          0.22          3.46         5.44 o                         
 -12   0   1          0.42         -0.56         2.94 o                         
 -11   0   1         14.65         13.07         4.46 o                         
 -10   0   1         21.49         32.54         6.84 o                         
  -9   0   1          4.91          2.82         2.78 o                         
  -8   0   1         85.06         80.00        10.05 o                         
  -7   0   1        169.45        147.80         6.87 o                         
  -6   0   1        579.58        565.71        13.40 o                         
  -5   0   1        386.01        364.89         9.27 o                         
  -4   0   1          1.90         -0.32         0.84 o                         
  -3   0   1       1427.24       1278.86        11.76 o                         
  -2   0   1        912.69        747.77         7.46 o                         
   2   0   1       6184.81       5803.89        36.11 o                         
   3   0   1       3101.26       3035.40        23.23 o                         
   4   0   1        217.96        229.96         7.31 o                         
   5   0   1         77.21         79.90         6.45 o                         
   6   0   1         67.06         56.59         7.21 o                         
   7   0   1          0.00         -0.78         1.78 o                         
   8   0   1          5.58          4.41         2.53 o                         
   9   0   1        277.94        255.46        19.20 o                         
  10   0   1         38.50         37.15         7.73 o                         
  11   0   1         35.36         41.19         7.66 o                         
  12   0   1          2.11          0.23         2.20 o                         
  13   0   1          0.43        -11.80        11.80 o                         
 -13   1   1          0.34         -0.35         2.98 o                         
 -12   1   1          6.74         10.16         4.49 o                         
 -11   1   1          0.16          3.04         4.88 o                         
 -10   1   1          0.04         -0.46         2.27 o                         
  -9   1   1          6.70         11.63         4.84 o                         
  -8   1   1          8.73          9.60         2.69 o                         
  -7   1   1         28.09         26.47         3.14 o                         
  -6   1   1         20.33         21.19         2.71 o                         
  -5   1   1        337.46        337.90         8.75 o                         
  -4   1   1          5.86          4.69         0.86 o                         
  -3   1   1          0.32         -0.04         0.44 o                         
  -2   1   1         39.44         32.27         1.94 o                         
  -1   1   1        475.00        395.29         8.14 o                         
   1   1   1        312.78        362.66        17.47 o                         
   2   1   1       1255.16       1156.29        15.42 o                         
   3   1   1         12.59         12.72         1.68 o                         
   4   1   1          5.45         10.27         1.94 o                         
   5   1   1        847.57        814.27        23.24 o                         
   6   1   1        281.78        254.88        11.97 o                         
   7   1   1         34.13         34.12         7.62 o                         
   8   1   1         21.79         24.77         5.13 o                         
   9   1   1        227.98        249.84        16.41 o                         
  10   1   1        199.13        197.80        15.45 o                         
  11   1   1          9.70          8.96         5.77 o                         
  12   1   1          4.91         -1.06         3.19 o                         
  13   1   1          0.97          0.32         8.22 o                         
 -13   2   1         13.24         21.53         6.87 o                         
 -12   2   1          9.48         11.02         4.26 o                         
 -11   2   1         11.51          0.93         3.09 o                         
 -10   2   1          9.01          7.59         2.87 o                         
  -9   2   1         35.65         32.82         7.32 o                         
  -8   2   1         14.75         15.83         2.65 o                         
  -7   2   1          1.82          1.31         1.08 o                         
  -6   2   1        354.73        359.66         9.92 o                         
  -5   2   1         46.09         45.85         3.17 o                         
  -4   2   1        255.86        266.08         8.09 o                         
  -3   2   1        308.70        327.77         7.26 o                         
  -2   2   1          4.89          8.28         1.12 o                         
  -1   2   1      20625.04      19442.82        90.32 o                         
   0   2   1         24.77         31.93         1.61 o                         
   1   2   1      27767.69      26040.80       187.42 o                         
   2   2   1        498.19        535.27         7.79 o                         
   3   2   1        193.87        185.84         4.08 o                         
   4   2   1          7.24          3.17         1.11 o                         
   5   2   1        410.88        384.15        13.93 o                         
   6   2   1         18.42         20.60         4.47 o                         
   7   2   1         23.16         17.05         3.36 o                         
   8   2   1         13.27         20.82         4.37 o                         
   9   2   1         66.57         58.89         7.82 o                         
  10   2   1        127.56        129.71        12.31 o                         
  11   2   1          3.11         -0.94         2.14 o                         
  12   2   1          0.19         -3.10         5.32 o                         
  13   2   1          5.11         15.23         6.59 o                         
 -12   3   1          0.78         -0.88         5.07 o                         
 -11   3   1         15.88         15.31         5.24 o                         
 -10   3   1         37.94         39.80         8.94 o                         
  -9   3   1         37.59         46.12         7.62 o                         
  -8   3   1        580.89        568.76        20.25 o                         
  -7   3   1        129.10        112.62         8.40 o                         
  -6   3   1        439.21        441.87        15.78 o                         
  -5   3   1         44.82         51.79         5.02 o                         
  -4   3   1        161.96        158.84         7.01 o                         
  -3   3   1        315.30        325.79         8.29 o                         
  -2   3   1          5.73          3.82         0.62 o                         
  -1   3   1       1069.94       1018.99        16.09 o                         
   0   3   1        171.75        185.14         8.16 o                         
   1   3   1        208.79        220.04         5.67 o                         
   2   3   1       1108.78       1099.98        11.52 o                         
   3   3   1          0.64          0.25         0.58 o                         
   4   3   1        525.01        468.55         9.01 o                         
   5   3   1        137.86        124.86         6.65 o                         
   6   3   1        100.21        113.64         8.07 o                         
   7   3   1         18.09         11.92         2.95 o                         
   8   3   1          7.62          7.84         2.59 o                         
   9   3   1         66.21         79.58         8.86 o                         
  10   3   1         85.69         87.81         9.88 o                         
  11   3   1         66.64        100.54        14.85 o                         
  12   3   1         10.90         10.61         6.42 o                         
  13   3   1          1.07         -2.88         3.94 o                         
 -12   4   1          2.25          2.50         3.78 o                         
 -11   4   1          0.22          5.16         4.79 o                         
 -10   4   1          8.16          5.94         3.61 o                         
  -9   4   1         21.86         21.82         5.32 o                         
  -8   4   1          8.18         15.41         4.05 o                         
  -7   4   1        409.60        431.03        17.37 o                         
  -6   4   1        552.34        497.28        17.81 o                         
  -5   4   1        342.84        369.85        16.01 o                         
  -4   4   1        649.82        680.27        14.85 o                         
  -3   4   1        155.70        172.76         4.86 o                         
  -2   4   1         19.33         23.19         1.76 o                         
  -1   4   1        186.76        192.09         5.06 o                         
   0   4   1       2004.23       2185.62        82.62 o                         
   1   4   1       2655.09       2829.81        87.13 o                         
   2   4   1          3.35          6.65         1.25 o                         
   3   4   1        919.47        941.78        12.09 o                         
   4   4   1        742.54        681.79        11.83 o                         
   5   4   1         84.18         72.36         4.07 o                         
   6   4   1          0.35          2.97         1.38 o                         
   7   4   1          5.90          8.05         2.36 o                         
   8   4   1         56.43         55.76         6.51 o                         
   9   4   1         48.24         51.54         6.74 o                         
  10   4   1         78.52         72.31        11.51 o                         
  11   4   1         15.20         20.70         6.61 o                         
  12   4   1          7.23         -0.03         3.82 o                         
 -12   5   1          0.21         -9.18         9.18 o                         
 -11   5   1          0.81         -4.15         4.15 o                         
 -10   5   1          1.75          1.20         3.06 o                         
  -9   5   1          6.74         10.19         4.68 o                         
  -8   5   1        158.96        181.86        16.58 o                         
  -7   5   1          2.73          1.70         2.73 o                         
  -6   5   1         40.08         45.89         5.57 o                         
  -5   5   1        399.15        383.12        14.72 o                         
  -4   5   1        640.12        650.33        18.52 o                         
  -3   5   1        674.58        658.12        13.56 o                         
  -2   5   1         15.76         18.61         2.01 o                         
  -1   5   1        211.29        259.12         6.87 o                         
   0   5   1        114.98        164.02         6.44 o                         
   1   5   1         13.36          7.69         1.26 o                         
   2   5   1        818.88        822.51        14.37 o                         
   3   5   1       1089.71       1152.26        15.11 o                         
   4   5   1         47.64         56.43         3.70 o                         
   5   5   1          8.68          5.00         1.59 o                         
   6   5   1         26.08         27.80         3.03 o                         
   7   5   1         40.12         43.59         5.04 o                         
   8   5   1         10.93          5.14         3.66 o                         
   9   5   1          1.59          1.63         3.23 o                         
  10   5   1         26.00         32.00         7.91 o                         
  11   5   1          0.07          6.08        11.20 o                         
  12   5   1          1.70          3.79         3.67 o                         
 -12   6   1          3.87          3.48         2.96 o                         
 -11   6   1          5.85          4.12         3.29 o                         
 -10   6   1          0.33         -3.16         3.16 o                         
  -9   6   1        119.36        119.61        12.36 o                         
  -8   6   1          0.66          0.54         3.27 o                         
  -7   6   1        409.75        416.03        19.81 o                         
  -6   6   1         85.27         96.40         9.27 o                         
  -5   6   1         16.36         17.54         3.41 o                         
  -4   6   1         12.11         14.01         2.70 o                         
  -3   6   1          0.74          1.02         1.04 o                         
  -2   6   1         25.13         21.90         2.17 o                         
  -1   6   1       3519.75       3526.21        39.97 o                         
   0   6   1        293.85        296.87         9.16 o                         
   1   6   1       2334.54       2288.11        34.33 o                         
   2   6   1        143.66        172.05         8.24 o                         
   3   6   1          0.12          2.36         1.67 o                         
   4   6   1         35.73         36.98         3.39 o                         
   5   6   1         35.84         31.69         3.02 o                         
   6   6   1         59.96         55.76         5.09 o                         
   7   6   1         77.91         81.65         7.60 o                         
   8   6   1        132.23        131.28        14.65 o                         
   9   6   1         84.90         94.19        13.19 o                         
  10   6   1         41.03         72.96        12.27 o                         
  11   6   1         16.13         10.10         7.04 o                         
  12   6   1          5.54         11.20         6.43 o                         
 -11   7   1          2.20          7.00         3.55 o                         
 -10   7   1         18.31         27.33         7.72 o                         
  -9   7   1         12.61         11.67         5.61 o                         
  -8   7   1         10.41         12.33         3.34 o                         
  -7   7   1         19.93         19.26         4.59 o                         
  -6   7   1        192.80        209.15        14.28 o                         
  -5   7   1         56.21         67.46         7.80 o                         
  -4   7   1         10.75         10.86         2.08 o                         
  -3   7   1        101.36         97.61         6.17 o                         
  -2   7   1          8.26          8.93         1.54 o                         
  -1   7   1         12.16         17.48         3.18 o                         
   0   7   1         14.24          3.39         2.19 o                         
   1   7   1          2.37          6.03         1.71 o                         
   2   7   1        350.80        372.50        12.30 o                         
   3   7   1        434.30        410.51        16.50 o                         
   4   7   1         16.30         14.53         2.26 o                         
   5   7   1          1.03          0.06         1.42 o                         
   6   7   1          1.61         -0.83         2.85 o                         
   7   7   1         11.84         12.27         3.10 o                         
   8   7   1        114.73        108.59        13.51 o                         
   9   7   1         17.64         17.00         4.45 o                         
  10   7   1         88.37         83.79        13.46 o                         
  11   7   1         72.45         98.60        15.73 o                         
 -11   8   1          0.25          3.94         2.38 o                         
 -10   8   1          1.22         -0.28         4.05 o                         
  -9   8   1          0.70          0.33         2.77 o                         
  -8   8   1         16.95         20.84         4.84 o                         
  -7   8   1          2.61          8.77         3.69 o                         
  -6   8   1         21.81         15.28         4.04 o                         
  -5   8   1        168.98        186.65        13.85 o                         
  -4   8   1        197.71        200.88        10.10 o                         
  -3   8   1          3.96          4.85         1.80 o                         
  -2   8   1         38.34         44.25         4.61 o                         
  -1   8   1         95.79         83.77         9.01 o                         
   0   8   1          7.02          8.73         2.45 o                         
   1   8   1         28.70         19.85         3.31 o                         
   2   8   1         90.34        103.32         8.57 o                         
   3   8   1         43.30         43.65         4.79 o                         
   4   8   1        144.96        151.21         7.90 o                         
   5   8   1        154.72        155.61         7.59 o                         
   6   8   1         76.97         73.48         7.07 o                         
   7   8   1         77.97         97.74        10.76 o                         
   8   8   1         22.27         18.90         5.15 o                         
   9   8   1        102.36        103.59        14.54 o                         
  10   8   1         97.57         97.56        22.31 o                         
  11   8   1         23.51          8.36         6.29 o                         
 -10   9   1          5.09          4.70         5.58 o                         
  -9   9   1          0.89          2.95         4.14 o                         
  -8   9   1         32.47         33.42         7.26 o                         
  -7   9   1          2.27          3.46         4.78 o                         
  -6   9   1         96.75        109.44        13.58 o                         
  -5   9   1        653.50        718.00        28.81 o                         
  -4   9   1        411.18        427.59        21.72 o                         
  -3   9   1         19.50         21.47         4.92 o                         
  -2   9   1          4.29          4.59         1.56 o                         
  -1   9   1          2.22          0.81         1.93 o                         
   0   9   1         24.86         15.52         3.12 o                         
   1   9   1          9.11         13.22         3.24 o                         
   2   9   1         89.79        103.55         8.52 o                         
   3   9   1         65.89         51.13         5.22 o                         
   4   9   1          1.52          1.71         1.49 o                         
   5   9   1         53.25         38.86         5.20 o                         
   6   9   1        136.82        123.38        12.13 o                         
   7   9   1         55.84         69.60         9.43 o                         
   8   9   1          0.96          1.82         3.65 o                         
   9   9   1          0.37          0.87         3.05 o                         
  10   9   1          6.86          3.84         2.75 o                         
  -9  10   1          1.03          5.12         3.10 o                         
  -8  10   1          2.50         -0.09         4.02 o                         
  -7  10   1         23.95         29.45         8.40 o                         
  -6  10   1         19.93         17.17         5.73 o                         
  -5  10   1         93.43         87.91        12.02 o                         
  -4  10   1        130.68        149.87        20.04 o                         
  -3  10   1         10.96          8.52         3.26 o                         
  -2  10   1         18.49          9.63         2.96 o                         
  -1  10   1        252.33        298.65        19.88 o                         
   0  10   1          1.26          8.64         3.29 o                         
   1  10   1          9.02          2.73         1.67 o                         
   2  10   1         47.14         44.32         5.70 o                         
   3  10   1          1.00          1.17         2.43 o                         
   4  10   1          5.86          5.65         2.39 o                         
   5  10   1         19.19         23.94         5.02 o                         
   6  10   1         20.67         12.65         5.99 o                         
   7  10   1          7.03         11.88         4.03 o                         
   8  10   1          2.37          0.34         3.78 o                         
   9  10   1          0.03          6.91         4.84 o                         
  10  10   1          0.00         -1.15         4.56 o                         
  -8  11   1          0.04         -4.84         5.15 o                         
  -7  11   1          0.18          8.23         6.12 o                         
  -6  11   1          1.09         -3.90         4.79 o                         
  -5  11   1         54.53         45.28        17.93 o                         
  -4  11   1         40.57         37.57         8.02 o                         
  -3  11   1         64.72         54.84         9.51 o                         
  -2  11   1         28.20         22.34         6.75 o                         
  -1  11   1         13.37         17.14         5.48 o                         
   0  11   1          0.91          0.53         1.65 o                         
   1  11   1          7.58          2.40         2.76 o                         
   2  11   1          1.80          4.66         4.28 o                         
   3  11   1         53.99         53.09         6.58 o                         
   4  11   1         20.32         22.75         5.17 o                         
   5  11   1          6.07          7.71         3.34 o                         
   6  11   1          9.11          4.21         2.57 o                         
   7  11   1          0.10         -0.68         2.55 o                         
   8  11   1          3.05          4.24         3.57 o                         
   9  11   1          0.89         -3.49         3.49 o                         
  -7  12   1          0.34         -0.59         4.03 o                         
  -6  12   1          2.55          2.87         2.56 o                         
  -5  12   1          4.17          2.69         3.38 o                         
  -4  12   1          9.18          8.76         6.42 o                         
  -3  12   1         25.94         24.39        16.11 o                         
  -2  12   1          1.64         -0.55         3.73 o                         
  -1  12   1          2.16         -2.84         3.28 o                         
   0  12   1          3.00          5.85         3.34 o                         
   1  12   1          0.06         -0.21         3.31 o                         
   2  12   1          0.38          0.61         3.07 o                         
   3  12   1          0.14         -0.65         2.59 o                         
   4  12   1         45.38         30.30         5.38 o                         
   5  12   1         62.51         59.87         8.48 o                         
   6  12   1         15.42         22.43         8.50 o                         
   7  12   1         10.65         10.11         2.75 o                         
   8  12   1          1.97          3.71         6.58 o                         
  -6  13   1          1.50          5.42         4.13 o                         
  -5  13   1         13.06          7.24         4.46 o                         
  -4  13   1         13.82         18.96         7.93 o                         
  -3  13   1          0.75          1.45         5.27 o                         
  -2  13   1          0.07          1.55         3.84 o                         
  -1  13   1         11.81         13.69         4.61 o                         
   0  13   1          6.01          9.22         3.39 o                         
   1  13   1          0.90         -1.08         2.51 o                         
   2  13   1          0.10          0.20         4.09 o                         
   3  13   1          0.93         -0.71         3.11 o                         
   4  13   1         11.23          4.93         2.87 o                         
   5  13   1         13.35         12.27         4.83 o                         
   6  13   1         11.92          5.03         4.05 o                         
  -4  14   1          7.17          4.77         5.17 o                         
  -3  14   1          0.84         14.33         6.23 o                         
  -2  14   1          0.01         -5.05         5.22 o                         
  -1  14   1          3.76         -0.14         3.15 o                         
   0  14   1          5.75          7.72         5.22 o                         
   1  14   1          3.03          6.19         3.73 o                         
   2  14   1          0.07         -5.22         7.46 o                         
   3  14   1          1.36          0.66         2.96 o                         
   4  14   1          5.22         -0.42         6.03 o                         
  -4 -14   2          1.92         -3.42         4.60 o                         
  -3 -14   2          0.08          2.86         2.35 o                         
  -2 -14   2          8.23         -1.32         3.64 o                         
  -1 -14   2         16.58          5.01         3.81 o                         
   0 -14   2          7.04         13.06         9.75 o                         
   1 -14   2          0.03        -10.54        10.54 o                         
   2 -14   2          0.00         -0.64         3.27 o                         
   3 -14   2          0.50         21.02        12.46 o                         
  -6 -13   2          0.55          1.77         4.67 o                         
  -5 -13   2          6.29          3.15         2.20 o                         
  -4 -13   2          0.25          2.47         2.15 o                         
  -3 -13   2          4.80          6.85         2.89 o                         
  -2 -13   2          5.67         -3.54         4.90 o                         
  -1 -13   2          1.49          6.51         3.75 o                         
   0 -13   2          6.10          8.35         4.92 o                         
   1 -13   2          1.18          0.05         1.88 o                         
   2 -13   2          0.14         -2.27         2.27 o                         
   3 -13   2          0.12         -3.60         3.60 o                         
   4 -13   2          6.07          4.24         2.54 o                         
   5 -13   2         20.18         17.90         6.63 o                         
  -7 -12   2         28.24         46.32         8.56 o                         
  -6 -12   2         25.74         33.44         7.71 o                         
  -5 -12   2          5.19          1.25         2.60 o                         
  -4 -12   2         26.14         25.66         5.63 o                         
  -3 -12   2         43.03         50.22         7.23 o                         
  -2 -12   2          6.63          5.26         2.71 o                         
  -1 -12   2         56.07         45.35         7.42 o                         
   0 -12   2         18.91         14.25         3.52 o                         
   1 -12   2          1.50         -1.93         3.47 o                         
   2 -12   2          0.18         -0.06         1.66 o                         
   3 -12   2          1.00          0.64         3.19 o                         
   4 -12   2          0.01          2.49         2.59 o                         
   5 -12   2         12.80         -2.99         2.99 o                         
   6 -12   2         26.43          7.36         5.74 o                         
   7 -12   2          2.08         -0.12         5.41 o                         
  -8 -11   2          7.99          1.59         2.16 o                         
  -7 -11   2          6.73          2.12         2.97 o                         
  -6 -11   2          0.63          2.11         3.12 o                         
  -5 -11   2          6.93          1.11         3.91 o                         
  -4 -11   2         24.73         25.44         5.55 o                         
  -3 -11   2          9.44          7.28         2.67 o                         
  -2 -11   2         10.22          4.83         2.44 o                         
  -1 -11   2        166.89        141.25        10.72 o                         
   0 -11   2          0.21          0.48         1.94 o                         
   1 -11   2          1.80          2.99         2.06 o                         
   2 -11   2          5.53          4.40         3.54 o                         
   3 -11   2          1.53          1.07         2.53 o                         
   4 -11   2          7.91          7.48         2.75 o                         
   5 -11   2          2.82          5.60         3.88 o                         
   6 -11   2          0.98          6.79         4.88 o                         
   7 -11   2          0.21          2.81         5.17 o                         
   8 -11   2          7.41         -1.98         3.90 o                         
  -9 -10   2          1.99          6.68         4.42 o                         
  -8 -10   2         17.65         17.56         6.88 o                         
  -7 -10   2          5.64          5.79         5.56 o                         
  -6 -10   2         14.48         10.63         3.34 o                         
  -5 -10   2         21.78         17.97         3.23 o                         
  -4 -10   2         92.67         88.51         9.74 o                         
  -3 -10   2         25.84         15.07         2.41 o                         
  -2 -10   2          0.05          0.72         1.12 o                         
  -1 -10   2          1.37          0.35         1.84 o                         
   0 -10   2        113.32        126.56        10.78 o                         
   1 -10   2         39.71         42.61         6.55 o                         
   2 -10   2          3.15          1.53         1.85 o                         
   3 -10   2          1.84          3.56         2.06 o                         
   4 -10   2          0.53          2.33         2.35 o                         
   5 -10   2          0.00          0.89         4.08 o                         
   6 -10   2         15.82         17.34         5.88 o                         
   7 -10   2         31.40         34.88         8.21 o                         
   8 -10   2         18.45          5.32         4.35 o                         
   9 -10   2          0.73          0.69         3.92 o                         
 -10  -9   2         10.12         14.58         4.69 o                         
  -9  -9   2         31.02         27.65        10.02 o                         
  -8  -9   2         18.03         19.96         5.99 o                         
  -7  -9   2         13.42         10.31         2.90 o                         
  -6  -9   2          0.04         -0.29         2.97 o                         
  -5  -9   2         73.20         76.72         9.41 o                         
  -4  -9   2         44.29         42.01         6.24 o                         
  -3  -9   2          0.01         -0.34         1.16 o                         
  -2  -9   2          2.43          2.46         1.55 o                         
  -1  -9   2        122.36        104.90         8.20 o                         
   0  -9   2          2.93          3.30         1.97 o                         
   1  -9   2         45.04         55.26         6.36 o                         
   2  -9   2          0.38         -1.09         2.46 o                         
   3  -9   2         40.37         38.75         5.59 o                         
   4  -9   2         43.53         50.49         7.31 o                         
   5  -9   2          9.69          7.92         2.82 o                         
   6  -9   2         99.20        117.94        14.17 o                         
   7  -9   2         14.56          7.04         2.86 o                         
   8  -9   2         27.97         32.90         7.96 o                         
   9  -9   2          6.88          5.29         5.51 o                         
  10  -9   2          4.55          6.51         5.54 o                         
 -11  -8   2          8.35          7.92         4.06 o                         
 -10  -8   2          0.08         -4.73         4.73 o                         
  -9  -8   2          0.82         -0.76         3.00 o                         
  -8  -8   2         66.03         82.51        10.25 o                         
  -7  -8   2        194.50        234.30        18.97 o                         
  -6  -8   2        166.83        182.41        14.21 o                         
  -5  -8   2        290.41        297.21        17.79 o                         
  -4  -8   2         11.17         14.14         5.57 o                         
  -3  -8   2         58.47         55.97         3.89 o                         
  -2  -8   2         94.62        106.23         6.05 o                         
  -1  -8   2          3.00          2.51         2.03 o                         
   0  -8   2        119.86        114.62         8.04 o                         
   1  -8   2          1.40          1.93         1.06 o                         
   2  -8   2         12.05         15.41         2.78 o                         
   3  -8   2          4.26          7.34         2.09 o                         
   4  -8   2          0.74          0.86         1.33 o                         
   5  -8   2         44.64         41.61         6.20 o                         
   6  -8   2          5.25          5.05         3.63 o                         
   7  -8   2          5.05          4.90         3.78 o                         
   8  -8   2         95.38        116.08        14.69 o                         
   9  -8   2         18.50         21.43         6.79 o                         
  10  -8   2          2.59          1.46         2.48 o                         
 -11  -7   2          1.32          2.20         2.79 o                         
 -10  -7   2         31.65         33.31         8.68 o                         
  -9  -7   2          0.00          7.92         5.07 o                         
  -8  -7   2        112.56        121.03        14.94 o                         
  -7  -7   2        507.63        583.21        26.91 o                         
  -6  -7   2         32.28         31.94         5.71 o                         
  -5  -7   2        117.33        102.68         9.79 o                         
  -4  -7   2          4.44          2.38         1.78 o                         
  -3  -7   2         33.33         32.88         3.83 o                         
  -2  -7   2          0.24          0.80         1.05 o                         
  -1  -7   2         33.45         40.11         3.88 o                         
   0  -7   2         31.37         43.83         4.51 o                         
   1  -7   2        181.30        194.74         8.68 o                         
   2  -7   2          1.17          0.21         1.53 o                         
   3  -7   2        614.34        620.92        17.50 o                         
   4  -7   2         35.53         26.26         3.15 o                         
   5  -7   2        104.71        104.52         7.29 o                         
   6  -7   2          3.29          2.62         3.24 o                         
   7  -7   2        172.62        180.20        16.36 o                         
   8  -7   2          3.60          0.71         4.52 o                         
   9  -7   2          0.42         -0.19         2.05 o                         
  10  -7   2          5.40          7.81         4.47 o                         
  11  -7   2          0.97         -0.18         4.01 o                         
 -12  -6   2          3.66         22.06         9.27 o                         
 -11  -6   2          9.83          2.46         4.52 o                         
 -10  -6   2          5.76          9.57         4.26 o                         
  -9  -6   2          9.14         13.05         4.87 o                         
  -8  -6   2         50.14         77.80        11.63 o                         
  -7  -6   2        185.12        195.36        13.95 o                         
  -6  -6   2         89.05         93.30         9.11 o                         
  -5  -6   2         25.37         22.29         4.50 o                         
  -4  -6   2         69.45         67.86         4.58 o                         
  -3  -6   2        565.30        518.67         9.73 o                         
  -2  -6   2        534.03        573.02        10.85 o                         
  -1  -6   2         70.71         83.63         5.10 o                         
   0  -6   2       1939.39       1974.98        24.42 o                         
   1  -6   2        290.93        294.93         8.98 o                         
   2  -6   2       1529.44       1523.96        20.71 o                         
   3  -6   2        229.93        229.79         8.31 o                         
   4  -6   2        144.82        157.59         8.56 o                         
   5  -6   2         35.38         31.61         3.86 o                         
   6  -6   2          8.29          7.29         1.61 o                         
   7  -6   2        193.24        216.78        17.33 o                         
   8  -6   2         72.37         76.73        10.76 o                         
   9  -6   2         41.67         31.50        14.42 o                         
  10  -6   2          2.27          1.03         3.66 o                         
  11  -6   2          0.51          6.15         4.34 o                         
 -12  -5   2          2.54          0.76         3.45 o                         
 -11  -5   2          0.28          3.11         2.63 o                         
 -10  -5   2         49.36         48.51        10.09 o                         
  -9  -5   2          9.02         20.15         6.77 o                         
  -8  -5   2          0.33          1.11         3.53 o                         
  -7  -5   2         24.17         19.48         4.21 o                         
  -6  -5   2         68.47         63.80         3.68 o                         
  -5  -5   2        138.58        166.13         4.93 o                         
  -4  -5   2         62.43         56.06         4.92 o                         
  -3  -5   2          3.11          5.28         1.04 o                         
  -2  -5   2        535.11        557.00         9.70 o                         
  -1  -5   2        227.95        226.09         7.92 o                         
   0  -5   2        109.02        120.47         4.82 o                         
   1  -5   2        642.55        718.96        12.14 o                         
   2  -5   2         30.40         22.71         2.33 o                         
   3  -5   2        734.37        783.67        14.16 o                         
   4  -5   2          1.21          0.75         1.62 o                         
   5  -5   2         19.18         23.47         3.22 o                         
   6  -5   2          7.88          7.08         1.79 o                         
   7  -5   2        360.35        347.04        18.14 o                         
   8  -5   2         18.27         32.01         5.57 o                         
   9  -5   2          1.14          2.02         2.60 o                         
  10  -5   2         13.67          5.49         4.02 o                         
  11  -5   2          1.44          2.40         6.17 o                         
  12  -5   2         10.96         14.68         9.41 o                         
 -12  -4   2          2.50          0.63         5.22 o                         
 -11  -4   2          9.65          9.06         4.04 o                         
 -10  -4   2          0.60         -2.32         3.78 o                         
  -9  -4   2          9.28         11.13         3.96 o                         
  -8  -4   2          0.54         -1.36         2.63 o                         
  -7  -4   2         12.79          9.44         1.63 o                         
  -6  -4   2        156.39        153.46         5.58 o                         
  -5  -4   2        804.30        821.72        29.07 o                         
  -4  -4   2          7.67          6.73         2.05 o                         
  -3  -4   2         76.29         68.70         5.40 o                         
  -2  -4   2        211.78        268.86         5.11 o                         
  -1  -4   2         86.99         82.03         3.57 o                         
   0  -4   2         38.98         43.99         2.46 o                         
   1  -4   2         44.60         44.41         2.42 o                         
   2  -4   2       3380.20       3288.48        20.25 o                         
   3  -4   2        467.23        460.09         8.76 o                         
   4  -4   2          0.94          0.37         0.89 o                         
   5  -4   2         22.52         16.37         2.19 o                         
   6  -4   2         98.08        107.26         6.41 o                         
   7  -4   2        127.07        119.59         8.73 o                         
   8  -4   2        423.39        491.11        23.22 o                         
   9  -4   2          1.67          3.63         3.82 o                         
  10  -4   2         57.05         50.93         9.56 o                         
  11  -4   2          0.29         -1.42         4.07 o                         
  12  -4   2          4.17          2.82         2.59 o                         
 -12  -3   2          4.89          3.35         4.93 o                         
 -11  -3   2          0.66          1.19         3.87 o                         
 -10  -3   2          6.54         -0.67         2.67 o                         
  -9  -3   2         27.87         27.95         4.82 o                         
  -8  -3   2        130.60        123.00         7.10 o                         
  -7  -3   2        341.48        351.82        13.21 o                         
  -6  -3   2         22.21         17.09         2.41 o                         
  -5  -3   2       1350.42       1333.32        19.38 o                         
  -4  -3   2          2.14          6.47         1.28 o                         
  -3  -3   2       1053.56       1075.75        14.69 o                         
  -2  -3   2        511.49        450.45         9.39 o                         
  -1  -3   2       3179.48       3024.48        31.49 o                         
   0  -3   2        682.12        644.58         8.21 o                         
   1  -3   2        324.54        253.74         5.22 o                         
   2  -3   2         57.05         57.52         2.48 o                         
   3  -3   2        808.91        808.45        10.65 o                         
   4  -3   2        635.58        614.51        12.35 o                         
   5  -3   2        743.83        724.34        17.51 o                         
   6  -3   2        105.90        107.20         7.70 o                         
   7  -3   2         26.53         30.19         4.29 o                         
   8  -3   2         59.69         55.50         9.03 o                         
   9  -3   2         26.73         23.58         6.25 o                         
  10  -3   2          6.46         11.70         4.82 o                         
  11  -3   2          1.51          0.52         3.46 o                         
  12  -3   2         16.02         33.81         8.74 o                         
 -13  -2   2          0.02         -1.42         3.67 o                         
 -12  -2   2          1.81         -4.74         5.99 o                         
 -11  -2   2         18.78         13.97         5.83 o                         
 -10  -2   2         10.34          8.52         3.57 o                         
  -9  -2   2         40.82         45.49         6.79 o                         
  -8  -2   2         69.90         62.92         7.47 o                         
  -7  -2   2        253.31        264.72        12.22 o                         
  -6  -2   2        528.40        508.00        15.47 o                         
  -5  -2   2        225.15        235.63         8.54 o                         
  -4  -2   2          0.41          0.39         0.62 o                         
  -3  -2   2         30.99         36.36         1.86 o                         
  -2  -2   2        838.98        836.78        10.16 o                         
  -1  -2   2         10.54          7.35         0.77 o                         
   0  -2   2      11983.40      11763.60        48.78 o                         
   1  -2   2        437.66        448.11         5.60 o                         
   2  -2   2       3575.08       3303.41        24.30 o                         
   3  -2   2       1020.00       1018.69        13.45 o                         
   4  -2   2        128.41        127.64         5.70 o                         
   5  -2   2        419.84        372.07        12.95 o                         
   6  -2   2         17.19         11.27         2.30 o                         
   7  -2   2         88.07         90.06         7.57 o                         
   8  -2   2        175.71        162.78        10.71 o                         
   9  -2   2        263.83        300.87        21.54 o                         
  10  -2   2         53.46         48.99         9.46 o                         
  11  -2   2          2.11          1.24         2.70 o                         
  12  -2   2          0.64         -0.48         2.23 o                         
  13  -2   2          3.49          5.99         7.17 o                         
 -13  -1   2          1.02         15.31         8.60 o                         
 -12  -1   2          0.08          5.27         4.53 o                         
 -11  -1   2         12.21          4.88         4.37 o                         
 -10  -1   2          0.99         -1.72         2.06 o                         
  -9  -1   2          4.41          2.85         3.04 o                         
  -8  -1   2         47.25         45.64         4.10 o                         
  -7  -1   2        234.57        223.85        13.70 o                         
  -6  -1   2         75.35         75.50         5.95 o                         
  -5  -1   2        327.69        295.29        10.92 o                         
  -4  -1   2        206.57        227.38         5.94 o                         
  -3  -1   2       1549.27       1520.48        13.51 o                         
  -2  -1   2       4963.39       4823.40        18.69 o                         
  -1  -1   2       4308.88       4233.60        23.23 o                         
   0  -1   2        242.81        232.10         4.57 o                         
   1  -1   2        604.48        649.02         7.80 o                         
   2  -1   2        215.13        202.37         5.36 o                         
   3  -1   2        366.59        334.85         7.99 o                         
   4  -1   2          2.40          2.76         0.88 o                         
   5  -1   2          4.26          0.44         1.93 o                         
   6  -1   2         64.49         93.89         6.60 o                         
   7  -1   2         50.24         35.56         6.24 o                         
   8  -1   2         10.08          7.69         1.94 o                         
   9  -1   2         14.98         14.99         4.56 o                         
  10  -1   2          7.60          4.58         6.36 o                         
  11  -1   2          1.65          2.33         1.79 o                         
  12  -1   2          6.39          4.35         3.79 o                         
  13  -1   2          0.03          1.01         3.22 o                         
 -13   0   2         12.45         16.98         6.39 o                         
 -12   0   2          0.18         -3.97         4.62 o                         
 -11   0   2          5.48          1.66         2.64 o                         
 -10   0   2          1.45          1.73         2.85 o                         
  -9   0   2        123.90        139.02        12.55 o                         
  -8   0   2         38.30         33.38         4.02 o                         
  -7   0   2         68.62         84.51         8.99 o                         
  -6   0   2         14.08         14.83         2.49 o                         
  -5   0   2         64.96         70.43         4.36 o                         
  -4   0   2        190.72        220.41         5.55 o                         
  -3   0   2        740.97        705.52         8.79 o                         
  -2   0   2        644.88        585.36         6.86 o                         
  -1   0   2        410.56        330.24         4.23 o                         
   0   0   2       1661.19       1570.95        12.92 o                         
   1   0   2       3063.23       2967.50        22.70 o                         
   2   0   2      68655.59      64073.65       577.24 o                         
   3   0   2       6218.04       5852.15        35.85 o                         
   4   0   2        918.73       1045.46        15.83 o                         
   5   0   2          8.14          9.13         4.04 o                         
   6   0   2        619.41        595.42        22.71 o                         
   7   0   2          2.06          0.65         1.65 o                         
   8   0   2          5.37          5.71         2.50 o                         
   9   0   2         33.19         30.29         6.77 o                         
  10   0   2         28.67         21.37         5.86 o                         
  11   0   2          3.63         -1.23         2.45 o                         
  12   0   2          3.62          1.03         3.33 o                         
  13   0   2          0.38         -1.51         3.08 o                         
 -13   1   2          9.47          1.14         5.97 o                         
 -12   1   2         28.56         34.40         7.77 o                         
 -11   1   2         28.10         26.11         6.01 o                         
 -10   1   2          0.23          3.30         4.99 o                         
  -9   1   2         25.40         28.18         4.16 o                         
  -8   1   2          1.04          1.45         0.80 o                         
  -7   1   2        255.65        230.69         9.80 o                         
  -6   1   2         11.41          8.59         1.58 o                         
  -5   1   2         45.37         47.61         3.31 o                         
  -4   1   2        671.08        670.69         9.84 o                         
  -3   1   2         41.03         36.62         2.01 o                         
  -2   1   2       4972.32       4727.38        34.20 o                         
  -1   1   2       2666.56       2596.87        19.50 o                         
   0   1   2       1229.13       1114.73        15.33 o                         
   1   1   2       1573.52       1464.05        21.68 o                         
   2   1   2        387.68        349.56         7.18 o                         
   3   1   2       2145.79       1873.28        25.17 o                         
   4   1   2        332.40        304.09         8.19 o                         
   5   1   2         19.20         18.17         2.92 o                         
   6   1   2          5.93          6.93         3.27 o                         
   7   1   2         88.44         97.15         9.72 o                         
   8   1   2        188.29        202.20        15.24 o                         
   9   1   2        191.29        172.10        14.95 o                         
  10   1   2          8.11          3.73         3.11 o                         
  11   1   2          0.13          5.13         3.65 o                         
  12   1   2          2.23         -4.36         4.36 o                         
  13   1   2          4.29         -2.26         4.13 o                         
 -13   2   2          4.60          0.50         3.44 o                         
 -12   2   2          6.97         10.49         4.26 o                         
 -11   2   2          3.40          4.41         4.13 o                         
 -10   2   2         13.16          7.42         4.08 o                         
  -9   2   2         55.97         51.04         5.90 o                         
  -8   2   2         83.70         74.65         7.76 o                         
  -7   2   2        505.25        507.69        14.22 o                         
  -6   2   2         10.04          9.77         1.85 o                         
  -5   2   2         89.77        102.12         4.96 o                         
  -4   2   2        500.99        540.01         8.16 o                         
  -3   2   2        839.98        760.13         9.50 o                         
  -2   2   2       1059.25        945.36        12.91 o                         
  -1   2   2        497.95        520.75         7.10 o                         
   0   2   2          0.06          3.83         0.74 o                         
   1   2   2       1926.55       2415.01        35.20 o                         
   2   2   2       2082.10       2253.21        16.86 o                         
   3   2   2        158.57        174.90         4.98 o                         
   4   2   2        407.19        354.69         7.52 o                         
   5   2   2         75.50         89.16         6.47 o                         
   6   2   2          4.23          2.43         1.26 o                         
   7   2   2          2.58          0.43         1.59 o                         
   8   2   2         66.51         75.13         9.21 o                         
   9   2   2         94.56         97.13         9.94 o                         
  10   2   2         95.36        106.90        11.20 o                         
  11   2   2         12.42          7.34         3.61 o                         
  12   2   2          4.56          8.08         4.58 o                         
  13   2   2          0.09         -3.19         7.72 o                         
 -12   3   2         19.28         18.22         5.48 o                         
 -11   3   2          3.28          0.65         6.21 o                         
 -10   3   2        120.35        124.10        13.06 o                         
  -9   3   2         32.38         30.69         5.06 o                         
  -8   3   2         98.99         96.03         8.43 o                         
  -7   3   2        248.45        268.60        13.25 o                         
  -6   3   2         13.04         20.09         3.73 o                         
  -5   3   2          6.25          4.04         1.66 o                         
  -4   3   2       1057.46       1061.27        20.45 o                         
  -3   3   2       1084.45       1157.71        17.11 o                         
  -2   3   2        340.31        311.75         7.42 o                         
  -1   3   2       3899.51       3979.23        53.87 o                         
   0   3   2       3809.07       4949.68        56.61 o                         
   1   3   2       4825.05       4870.86        68.75 o                         
   2   3   2          1.18          1.42         0.96 o                         
   3   3   2         13.08          6.06         0.96 o                         
   4   3   2         60.59         68.78         3.63 o                         
   5   3   2         43.89         45.73         4.14 o                         
   6   3   2        176.85        152.43         8.45 o                         
   7   3   2         43.55         44.73         5.72 o                         
   8   3   2         41.05         49.96         6.46 o                         
   9   3   2         56.54         71.63         8.43 o                         
  10   3   2         32.38         22.84         4.99 o                         
  11   3   2         60.58         44.06        10.06 o                         
  12   3   2          7.33          3.81         4.37 o                         
  13   3   2          2.91          1.29         4.00 o                         
 -12   4   2          0.43         -2.79         3.33 o                         
 -11   4   2          0.02         -2.79         3.66 o                         
 -10   4   2          7.57         13.02         3.93 o                         
  -9   4   2         94.07        116.86        11.26 o                         
  -8   4   2         74.17         82.31         8.14 o                         
  -7   4   2          5.99          4.35         1.85 o                         
  -6   4   2          0.52          0.87         2.32 o                         
  -5   4   2        230.80        258.33        13.51 o                         
  -4   4   2         23.50         27.84         3.26 o                         
  -3   4   2        211.66        192.72         5.60 o                         
  -2   4   2         14.33         22.65         2.11 o                         
  -1   4   2         28.57         34.43         2.05 o                         
   0   4   2        155.37        214.54         5.64 o                         
   1   4   2        546.14        645.10        32.50 o                         
   2   4   2       9661.82       9623.88       106.77 o                         
   3   4   2        964.50        983.01        12.94 o                         
   4   4   2        166.72        127.98         4.81 o                         
   5   4   2         37.02         41.84         3.66 o                         
   6   4   2         20.13         19.73         2.87 o                         
   7   4   2         12.35          7.12         4.27 o                         
   8   4   2          0.22         -2.56         2.56 o                         
   9   4   2        350.47        357.94        18.14 o                         
  10   4   2         17.29         18.14         5.22 o                         
  11   4   2          0.45          0.90         6.36 o                         
  12   4   2          1.56         -6.51         6.51 o                         
 -12   5   2          3.27          5.39         5.27 o                         
 -11   5   2          2.72          2.47         2.72 o                         
 -10   5   2         39.98         63.28        11.68 o                         
  -9   5   2        185.16        203.45        17.16 o                         
  -8   5   2          2.69          2.53         3.62 o                         
  -7   5   2        102.05         89.32         9.23 o                         
  -6   5   2         51.14         50.93         5.71 o                         
  -5   5   2          1.19          1.88         1.47 o                         
  -4   5   2        188.81        221.47         9.64 o                         
  -3   5   2        353.34        367.30         9.32 o                         
  -2   5   2         77.08         98.73         4.41 o                         
  -1   5   2        464.36        453.44         8.78 o                         
   0   5   2        554.80        762.67        22.45 o                         
   1   5   2         29.70         64.74         4.20 o                         
   2   5   2         98.09        107.57         4.83 o                         
   3   5   2        130.00        117.33         5.30 o                         
   4   5   2        176.11        165.81         6.34 o                         
   5   5   2         76.39         64.50         4.07 o                         
   6   5   2         22.68         20.55         2.61 o                         
   7   5   2          1.52          2.01         1.20 o                         
   8   5   2          3.24          2.04         2.59 o                         
   9   5   2          0.31          0.35         3.82 o                         
  10   5   2          6.70         13.50         5.20 o                         
  11   5   2          4.74          7.39         3.63 o                         
  12   5   2          6.47         -3.45         4.69 o                         
 -11   6   2          0.20         -5.38         5.38 o                         
 -10   6   2          4.19         10.53         4.14 o                         
  -9   6   2         11.00         11.96         3.25 o                         
  -8   6   2         17.00         16.84         3.40 o                         
  -7   6   2         87.26         80.04         8.00 o                         
  -6   6   2         17.06         20.33         3.96 o                         
  -5   6   2         30.70         23.70         4.51 o                         
  -4   6   2         33.39         34.59         2.98 o                         
  -3   6   2        135.35        123.63         5.93 o                         
  -2   6   2         37.77         43.11         3.17 o                         
  -1   6   2        440.58        447.61        10.97 o                         
   0   6   2        539.71        583.03        17.02 o                         
   1   6   2       1485.07       1751.93        56.91 o                         
   2   6   2       5447.85       5764.22        99.46 o                         
   3   6   2        777.93        803.15        16.03 o                         
   4   6   2        212.98        192.11         7.78 o                         
   5   6   2          0.00         -0.46         0.81 o                         
   6   6   2          6.43          3.03         1.90 o                         
   7   6   2         78.96         78.85         6.26 o                         
   8   6   2          6.66         12.35         4.60 o                         
   9   6   2         84.88         78.30        11.62 o                         
  10   6   2         10.42         12.85         5.61 o                         
  11   6   2          7.87          5.94         5.90 o                         
  12   6   2         17.56         17.84         6.53 o                         
 -11   7   2          0.70         -4.97         8.60 o                         
 -10   7   2          0.94         -1.06         3.30 o                         
  -9   7   2         27.77         32.21         7.43 o                         
  -8   7   2         25.26         19.02         4.86 o                         
  -7   7   2        254.98        291.72        17.57 o                         
  -6   7   2          0.25          0.43         3.23 o                         
  -5   7   2         33.39         28.71         5.00 o                         
  -4   7   2         18.00         14.49         2.37 o                         
  -3   7   2          8.55          8.35         1.73 o                         
  -2   7   2         64.00         69.18         4.75 o                         
  -1   7   2          1.31          5.38         1.63 o                         
   0   7   2          0.94         -0.43         1.31 o                         
   1   7   2          5.61          3.01         1.17 o                         
   2   7   2          9.65         10.89         2.05 o                         
   3   7   2        249.68        251.86        10.36 o                         
   4   7   2          2.28          3.27         1.53 o                         
   5   7   2          0.22          0.46         1.01 o                         
   6   7   2        101.04         84.52         6.10 o                         
   7   7   2          8.93         15.14         3.60 o                         
   8   7   2          3.92          1.57         1.82 o                         
   9   7   2         69.51         58.96        10.37 o                         
  10   7   2         41.04         66.05        12.42 o                         
  11   7   2          5.32         11.45         5.55 o                         
 -10   8   2         30.87         20.16         5.77 o                         
  -9   8   2          4.18          7.22         3.39 o                         
  -8   8   2          0.09         -1.89         1.89 o                         
  -7   8   2          0.04          4.92         2.71 o                         
  -6   8   2          9.71          8.29         2.68 o                         
  -5   8   2          8.73          8.34         3.20 o                         
  -4   8   2         38.00         36.31         4.26 o                         
  -3   8   2         31.06         24.45         3.17 o                         
  -2   8   2          0.00         -0.77         1.24 o                         
  -1   8   2         53.72         55.82         6.85 o                         
   0   8   2         12.03          9.33         2.75 o                         
   1   8   2         81.11         79.52         6.94 o                         
   2   8   2          8.36         22.42         3.82 o                         
   3   8   2         15.78         19.69         4.06 o                         
   4   8   2          3.03          1.99         1.58 o                         
   5   8   2         14.11         12.96         2.50 o                         
   6   8   2         10.07          8.75         2.26 o                         
   7   8   2         51.27         52.75         6.08 o                         
   8   8   2         22.78          9.69         4.34 o                         
   9   8   2         23.69         47.37        10.25 o                         
  10   8   2          1.17          6.77         5.17 o                         
  11   8   2         20.98         17.73         7.59 o                         
 -10   9   2          7.89          1.45         6.43 o                         
  -9   9   2          4.56         -0.64         3.66 o                         
  -8   9   2          0.03         -0.91         3.11 o                         
  -7   9   2          0.46         -2.59         4.82 o                         
  -6   9   2         24.08         28.26         5.30 o                         
  -5   9   2        175.34        180.60        14.53 o                         
  -4   9   2        109.86        132.21        12.13 o                         
  -3   9   2        156.51        151.46        10.62 o                         
  -2   9   2        168.65        164.37        10.58 o                         
  -1   9   2        103.48         89.91         8.87 o                         
   0   9   2          5.11          2.31         1.86 o                         
   1   9   2          0.36          0.30         1.73 o                         
   2   9   2          7.17          6.40         1.67 o                         
   3   9   2         20.28         24.64         4.53 o                         
   4   9   2          1.85          1.68         2.79 o                         
   5   9   2         33.21         32.71         4.97 o                         
   6   9   2          2.00          3.32         2.33 o                         
   7   9   2          4.31          8.42         3.19 o                         
   8   9   2         43.40         42.15         9.39 o                         
   9   9   2         30.16         30.62         8.20 o                         
  10   9   2          3.87          4.87         5.07 o                         
  -9  10   2          0.12         16.85         7.74 o                         
  -8  10   2          0.54         -2.17         4.15 o                         
  -7  10   2          5.34          3.35         3.43 o                         
  -6  10   2         10.36          8.67         3.64 o                         
  -5  10   2          0.06         -1.43         2.57 o                         
  -4  10   2         94.69         98.35        10.86 o                         
  -3  10   2         99.43         81.93         9.89 o                         
  -2  10   2         81.41         84.34         9.57 o                         
  -1  10   2         21.04         18.16         4.11 o                         
   0  10   2        224.42        206.91        12.51 o                         
   1  10   2          0.00         -1.00         2.04 o                         
   2  10   2         57.08         61.79         6.87 o                         
   3  10   2         27.80         34.10         5.36 o                         
   4  10   2         16.98         18.06         4.00 o                         
   5  10   2         23.89         14.83         3.91 o                         
   6  10   2          0.35          2.88         3.89 o                         
   7  10   2          0.00         -2.83         2.83 o                         
   8  10   2          7.96         18.15         5.21 o                         
   9  10   2          5.85          2.10         2.55 o                         
  10  10   2          0.88          0.45         6.22 o                         
  -8  11   2          1.07          3.55         4.16 o                         
  -7  11   2          6.29          5.41         3.81 o                         
  -6  11   2         10.20          4.64         5.58 o                         
  -5  11   2          4.48          4.12         3.30 o                         
  -4  11   2         61.94         63.87         9.09 o                         
  -3  11   2         52.19         61.50        10.79 o                         
  -2  11   2         47.39         62.57        10.80 o                         
  -1  11   2        191.79        164.93        11.80 o                         
   0  11   2         49.83         49.66         8.00 o                         
   1  11   2          1.47         -0.25         1.93 o                         
   2  11   2          3.42          1.27         3.07 o                         
   3  11   2          9.23          7.33         3.52 o                         
   4  11   2         41.14         40.94         5.72 o                         
   5  11   2         35.61         35.82         6.05 o                         
   6  11   2         16.74         17.62         6.63 o                         
   7  11   2          0.17          3.43         2.45 o                         
   8  11   2          6.48          5.97         4.51 o                         
   9  11   2          0.83         -4.33         4.33 o                         
  -7  12   2          6.64         11.40         7.69 o                         
  -6  12   2          1.58          1.16         3.77 o                         
  -5  12   2          0.28          7.80         4.27 o                         
  -4  12   2          0.00         -3.88        15.91 o                         
  -3  12   2          2.36         -5.58         8.19 o                         
  -2  12   2          1.77          6.85         5.80 o                         
  -1  12   2         84.86         89.98        13.77 o                         
   0  12   2         58.62         50.76         8.93 o                         
   1  12   2         19.94          7.28         2.92 o                         
   2  12   2         12.66         14.82         3.89 o                         
   3  12   2          0.41         -0.18         2.13 o                         
   4  12   2          0.65         -2.34         2.65 o                         
   5  12   2         26.75          6.26         3.84 o                         
   6  12   2         31.36         35.15         7.15 o                         
   7  12   2          0.51          6.60         2.99 o                         
   8  12   2          2.57         11.19         6.24 o                         
  -6  13   2          6.10          7.87        14.75 o                         
  -5  13   2          1.95         14.39         6.43 o                         
  -4  13   2          1.65         14.02         7.56 o                         
  -3  13   2          4.77          1.08        10.21 o                         
  -2  13   2          0.33         -3.73         5.11 o                         
  -1  13   2          5.53          1.68         4.03 o                         
   0  13   2          5.62          8.11         3.93 o                         
   1  13   2          0.30          0.92         2.50 o                         
   2  13   2          1.31          4.46         5.78 o                         
   3  13   2          0.77          5.51         4.49 o                         
   4  13   2         15.54         21.27         5.65 o                         
   5  13   2          4.44         -3.57         3.57 o                         
   6  13   2          0.02          3.53         3.90 o                         
  -4  14   2          1.46         -1.85        13.03 o                         
  -3  14   2          9.88         14.83         7.47 o                         
  -2  14   2         27.58         31.36        10.87 o                         
  -1  14   2         10.73         14.11         6.56 o                         
   0  14   2          0.01         -1.05         4.11 o                         
   1  14   2          0.28         -4.60         7.72 o                         
   2  14   2          0.92         -4.69         7.04 o                         
   3  14   2          0.52          8.76        19.09 o                         
   4  14   2          0.04          0.52         3.70 o                         
  -3 -14   3          9.05         16.05         9.15 o                         
  -2 -14   3         26.58         21.58         9.51 o                         
  -1 -14   3          9.27          3.42         6.73 o                         
   0 -14   3          0.13         -4.38         6.83 o                         
   1 -14   3          0.76        -10.41        10.41 o                         
   2 -14   3          0.06         -1.67         3.65 o                         
   3 -14   3          0.47          3.18         5.37 o                         
  -6 -13   3          1.88          1.79         2.84 o                         
  -5 -13   3          4.00          2.61         2.51 o                         
  -4 -13   3          1.02         -1.17         4.07 o                         
  -3 -13   3         43.96         41.15         7.58 o                         
  -2 -13   3         36.60         41.98         7.12 o                         
  -1 -13   3          6.14          2.65         4.70 o                         
   0 -13   3         13.78         20.82         9.70 o                         
   1 -13   3         19.47         10.03         9.08 o                         
   2 -13   3          9.14         -3.09         3.98 o                         
   3 -13   3          2.37         -1.13         3.58 o                         
   4 -13   3          0.82         -7.46         7.46 o                         
   5 -13   3          1.30          2.60         3.57 o                         
  -7 -12   3          1.27          2.81         4.29 o                         
  -6 -12   3          0.24          0.70         3.97 o                         
  -5 -12   3          3.45          1.34         3.61 o                         
  -4 -12   3          0.02          1.59         2.98 o                         
  -3 -12   3          1.14          1.79         3.78 o                         
  -2 -12   3          1.65         -1.98         3.50 o                         
  -1 -12   3         11.46          5.74         3.88 o                         
   0 -12   3         38.68         48.39         6.99 o                         
   1 -12   3          2.79          3.89         3.93 o                         
   2 -12   3          0.02         -2.41         3.19 o                         
   3 -12   3          0.77          4.95         2.88 o                         
   4 -12   3          3.91          1.66         2.85 o                         
   5 -12   3          2.51          4.62         5.73 o                         
   6 -12   3          2.30          8.94         5.40 o                         
   7 -12   3          1.67          6.30         4.24 o                         
  -8 -11   3          1.62         -0.39         5.75 o                         
  -7 -11   3          7.66          7.84         3.53 o                         
  -6 -11   3          0.94         -0.84         2.85 o                         
  -5 -11   3          0.44          1.66         3.39 o                         
  -4 -11   3          5.87          8.07         4.13 o                         
  -3 -11   3          7.56          5.55         2.66 o                         
  -2 -11   3        104.44        107.66         9.71 o                         
  -1 -11   3          3.56          7.38         3.51 o                         
   0 -11   3        136.59        133.14        11.47 o                         
   1 -11   3         39.96         34.40         5.99 o                         
   2 -11   3          7.08          4.71         2.21 o                         
   3 -11   3          0.65         -0.71         2.96 o                         
   4 -11   3          2.44          7.14         3.34 o                         
   5 -11   3         52.51         35.81         8.31 o                         
   6 -11   3         38.65         48.10         9.42 o                         
   7 -11   3         24.00         19.33         6.56 o                         
   8 -11   3          1.33          3.98         2.98 o                         
  -9 -10   3          0.77          2.79         6.04 o                         
  -8 -10   3          0.05          1.03         4.45 o                         
  -7 -10   3          0.48          5.62         3.59 o                         
  -6 -10   3          0.22         -4.49         5.48 o                         
  -5 -10   3          0.14         -1.85         2.84 o                         
  -4 -10   3          0.65          0.99         2.93 o                         
  -3 -10   3        219.04        238.56        14.16 o                         
  -2 -10   3        276.37        301.81        11.95 o                         
  -1 -10   3          3.36          7.62         2.59 o                         
   0 -10   3         76.38         80.44         8.62 o                         
   1 -10   3         82.26         61.90         6.29 o                         
   2 -10   3          0.07          1.16         1.77 o                         
   3 -10   3         43.23         44.52         7.25 o                         
   4 -10   3         70.36         74.43        11.19 o                         
   5 -10   3          0.17          1.25         5.64 o                         
   6 -10   3          1.83          0.17         2.62 o                         
   7 -10   3          0.80         -1.32         3.13 o                         
   8 -10   3          0.01         -1.62         4.79 o                         
   9 -10   3         13.43          7.52         5.74 o                         
 -10  -9   3          0.07         14.71         9.68 o                         
  -9  -9   3          8.44         11.35         5.88 o                         
  -8  -9   3          0.00          3.80         4.19 o                         
  -7  -9   3         22.50         21.68         7.05 o                         
  -6  -9   3         11.34         24.99         5.70 o                         
  -5  -9   3         30.70         30.59         5.23 o                         
  -4  -9   3         19.94         20.23         4.31 o                         
  -3  -9   3        426.93        443.32        15.42 o                         
  -2  -9   3       1253.06       1209.24        19.89 o                         
  -1  -9   3         48.47         64.91         6.30 o                         
   0  -9   3         53.34         73.11         6.75 o                         
   1  -9   3         29.57         26.95         3.91 o                         
   2  -9   3          4.32          1.78         1.27 o                         
   3  -9   3          1.62          0.29         1.35 o                         
   4  -9   3          0.37          0.63         2.19 o                         
   5  -9   3         13.90         16.86         5.45 o                         
   6  -9   3         17.99         27.82         6.89 o                         
   7  -9   3         40.81         44.75         8.86 o                         
   8  -9   3         23.24         26.50         7.17 o                         
   9  -9   3          5.40          1.88         2.45 o                         
  10  -9   3          8.38          5.46         7.45 o                         
 -11  -8   3         11.78          6.97         6.58 o                         
 -10  -8   3          3.37         -2.20         3.63 o                         
  -9  -8   3          0.00         -0.86         4.97 o                         
  -8  -8   3         86.98        108.42        15.34 o                         
  -7  -8   3         53.62         62.21         8.86 o                         
  -6  -8   3         52.61         56.00         8.05 o                         
  -5  -8   3        221.79        214.01        15.03 o                         
  -4  -8   3          8.80         11.87         3.50 o                         
  -3  -8   3        828.43        792.17        15.16 o                         
  -2  -8   3        378.38        368.77        10.02 o                         
  -1  -8   3         85.49         81.80         5.86 o                         
   0  -8   3        118.88        121.13         8.23 o                         
   1  -8   3         23.64         37.99         4.26 o                         
   2  -8   3          6.48          4.75         1.76 o                         
   3  -8   3          2.87          0.34         1.42 o                         
   4  -8   3          3.74          5.49         2.33 o                         
   5  -8   3         26.99         23.61         4.12 o                         
   6  -8   3          0.73          0.57         2.68 o                         
   7  -8   3          9.88          6.38         2.98 o                         
   8  -8   3          0.19         -4.36         4.36 o                         
   9  -8   3          1.88          6.37         5.16 o                         
  10  -8   3          0.59          3.56         4.16 o                         
 -11  -7   3          0.26         -0.30         3.78 o                         
 -10  -7   3          0.37         -6.09         6.09 o                         
  -9  -7   3         25.41         21.68         7.03 o                         
  -8  -7   3          0.15         -3.08         3.08 o                         
  -7  -7   3          2.12          4.38         4.39 o                         
  -6  -7   3         13.40         15.65         4.11 o                         
  -5  -7   3          6.59          8.74         2.58 o                         
  -4  -7   3         23.07         21.03         3.04 o                         
  -3  -7   3        276.11        291.57         8.22 o                         
  -2  -7   3        238.46        224.99         7.43 o                         
  -1  -7   3         67.96         72.54         5.09 o                         
   0  -7   3         42.28         43.95         4.12 o                         
   1  -7   3         35.78         39.39         3.92 o                         
   2  -7   3         52.88         47.83         4.85 o                         
   3  -7   3          2.04          1.45         1.43 o                         
   4  -7   3          6.30          7.85         2.85 o                         
   5  -7   3         91.65         91.21         7.77 o                         
   6  -7   3         22.95         16.14         3.03 o                         
   7  -7   3          9.15          2.13         5.28 o                         
   8  -7   3          0.15          6.05         5.90 o                         
   9  -7   3          0.09         -2.40         6.01 o                         
  10  -7   3          0.16         -1.90         4.59 o                         
  11  -7   3          0.21          1.14         3.87 o                         
 -12  -6   3          2.31          5.27         3.85 o                         
 -11  -6   3         12.26         17.24         6.38 o                         
 -10  -6   3         10.06         19.71         7.08 o                         
  -9  -6   3          7.79         17.63         6.00 o                         
  -8  -6   3        117.68        137.23        16.02 o                         
  -7  -6   3         59.62         69.03         9.20 o                         
  -6  -6   3         18.16         22.16         6.19 o                         
  -5  -6   3         13.45         10.11         2.61 o                         
  -4  -6   3         25.68         22.87         4.05 o                         
  -3  -6   3        378.34        359.39         9.14 o                         
  -2  -6   3         15.56         17.79         2.13 o                         
  -1  -6   3        416.43        412.94        11.02 o                         
   0  -6   3          0.12          1.05         1.81 o                         
   1  -6   3         16.97         17.61         2.38 o                         
   2  -6   3        364.88        337.54        10.58 o                         
   3  -6   3       1232.27       1369.07        25.94 o                         
   4  -6   3        257.94        253.85        12.16 o                         
   5  -6   3          0.47          2.78         1.32 o                         
   6  -6   3          0.37         24.14         3.86 o                         
   7  -6   3          3.05         -1.54         2.82 o                         
   8  -6   3         16.01          9.80         3.11 o                         
   9  -6   3         63.54         75.92        11.05 o                         
  10  -6   3          1.94         -1.38         6.50 o                         
  11  -6   3          0.17         -7.19         7.19 o                         
 -12  -5   3          1.54          0.46         4.76 o                         
 -11  -5   3          4.14          2.69         3.46 o                         
 -10  -5   3         72.80         85.41        13.84 o                         
  -9  -5   3         24.15         40.32         9.04 o                         
  -8  -5   3         25.43         24.78         6.62 o                         
  -7  -5   3         29.87         25.48         2.86 o                         
  -6  -5   3         63.42         68.72         7.61 o                         
  -5  -5   3          1.13         -0.05         1.47 o                         
  -4  -5   3         60.46         52.21         5.34 o                         
  -3  -5   3         27.06         27.42         3.74 o                         
  -2  -5   3        285.78        275.62         7.53 o                         
  -1  -5   3          0.32          1.60         0.77 o                         
   0  -5   3          0.01          0.47         0.63 o                         
   1  -5   3       1138.03       1152.79        16.35 o                         
   2  -5   3        824.26        811.38        13.79 o                         
   3  -5   3        373.62        336.55         9.51 o                         
   4  -5   3        170.20        198.84         8.78 o                         
   5  -5   3        231.49        212.91        10.37 o                         
   6  -5   3         31.64         31.58         4.85 o                         
   7  -5   3        365.74        389.35        15.94 o                         
   8  -5   3         53.80         52.86         7.60 o                         
   9  -5   3          3.29          0.30         4.04 o                         
  10  -5   3          8.21          9.70         4.25 o                         
  11  -5   3          3.38          5.74         5.34 o                         
  12  -5   3          0.05         -4.37         4.37 o                         
 -12  -4   3          2.87         -2.37         3.92 o                         
 -11  -4   3          0.16         -0.90         4.42 o                         
 -10  -4   3          6.75         11.38         5.61 o                         
  -9  -4   3          2.27         -2.38         2.38 o                         
  -8  -4   3          0.43          2.01         2.09 o                         
  -7  -4   3         30.59         29.86         3.73 o                         
  -6  -4   3         39.17         37.61         4.02 o                         
  -5  -4   3        418.39        439.34        15.98 o                         
  -4  -4   3          1.44          1.86         1.51 o                         
  -3  -4   3        430.55        440.06        12.07 o                         
  -2  -4   3        969.39        997.43        11.92 o                         
  -1  -4   3        351.70        319.88         7.07 o                         
   0  -4   3          1.07          1.65         0.63 o                         
   1  -4   3          4.80          3.10         0.82 o                         
   2  -4   3         37.18         39.44         2.64 o                         
   3  -4   3       1105.57       1085.12        17.23 o                         
   4  -4   3        368.75        342.99        11.67 o                         
   5  -4   3         79.35         74.27         5.39 o                         
   6  -4   3         14.52         21.94         3.02 o                         
   7  -4   3         44.45         44.49         4.95 o                         
   8  -4   3         78.02         80.14        16.01 o                         
   9  -4   3         16.80         22.35         6.99 o                         
  10  -4   3          0.16          0.58         3.51 o                         
  11  -4   3          0.53          2.11         4.07 o                         
  12  -4   3          0.68          9.25         7.96 o                         
 -12  -3   3         26.27         14.79         7.06 o                         
 -11  -3   3         55.57         72.85        12.38 o                         
 -10  -3   3         25.96         28.17         6.75 o                         
  -9  -3   3         43.69         43.09         8.51 o                         
  -8  -3   3          4.87          4.85         2.24 o                         
  -7  -3   3          1.64          0.47         1.05 o                         
  -6  -3   3        154.22        155.83         7.35 o                         
  -5  -3   3         59.02         62.57         3.68 o                         
  -4  -3   3         26.33         31.53         2.37 o                         
  -3  -3   3       1040.10       1122.73        14.87 o                         
  -2  -3   3        411.85        369.93         6.29 o                         
  -1  -3   3       2454.01       2230.92        15.77 o                         
   0  -3   3        198.98        218.83         4.68 o                         
   1  -3   3         26.42         25.34         1.69 o                         
   2  -3   3       1002.68       1006.03        10.78 o                         
   3  -3   3        238.23        232.12         6.54 o                         
   4  -3   3        648.47        651.59        12.46 o                         
   5  -3   3         63.45         48.46         6.79 o                         
   6  -3   3        164.88        146.03        10.31 o                         
   7  -3   3         87.12         69.62         7.36 o                         
   8  -3   3         37.03         27.89         6.10 o                         
   9  -3   3         41.55         39.94         9.13 o                         
  10  -3   3          8.53          9.24         3.61 o                         
  11  -3   3          2.16          4.01         5.16 o                         
  12  -3   3          7.34         12.07         5.50 o                         
 -12  -2   3          0.26          0.13         2.78 o                         
 -11  -2   3          5.98          5.29         4.77 o                         
 -10  -2   3          0.82         -3.46         3.95 o                         
  -9  -2   3          5.75          4.16         1.59 o                         
  -8  -2   3         30.49         20.25         3.85 o                         
  -7  -2   3          0.68          0.35         1.78 o                         
  -6  -2   3        291.11        289.36        11.99 o                         
  -5  -2   3        398.47        401.73        12.90 o                         
  -4  -2   3         62.74         65.70         3.55 o                         
  -3  -2   3        190.48        167.33         3.42 o                         
  -2  -2   3          0.02          0.51         0.48 o                         
  -1  -2   3        641.85        717.31         7.85 o                         
   0  -2   3          0.74          1.84         0.78 o                         
   1  -2   3       1319.81       1137.01        11.77 o                         
   2  -2   3       2128.74       1995.06        16.08 o                         
   3  -2   3        463.35        510.50        10.40 o                         
   4  -2   3       1610.09       1547.69        24.68 o                         
   5  -2   3        187.27        149.26         7.58 o                         
   6  -2   3          0.60         -0.60         2.27 o                         
   7  -2   3         51.22         52.10         5.82 o                         
   8  -2   3         89.96         97.72        11.17 o                         
   9  -2   3         52.84         41.89         7.92 o                         
  10  -2   3         12.64          9.01         5.63 o                         
  11  -2   3          1.07         -1.84         4.44 o                         
  12  -2   3          3.98          1.95         2.21 o                         
  13  -2   3          1.09         -1.85         3.19 o                         
 -13  -1   3          4.26          4.24         4.87 o                         
 -12  -1   3         11.84         12.82         5.03 o                         
 -11  -1   3          0.37         -2.89         3.61 o                         
 -10  -1   3          0.69         -0.87         3.12 o                         
  -9  -1   3          2.70         -0.96         2.40 o                         
  -8  -1   3         74.38         73.04         8.31 o                         
  -7  -1   3        138.61        129.90        14.34 o                         
  -6  -1   3        229.74        270.67        11.69 o                         
  -5  -1   3         62.63         54.79         3.48 o                         
  -4  -1   3        391.87        407.38         7.39 o                         
  -3  -1   3       2788.60       2716.21        22.15 o                         
  -2  -1   3       2944.67       2867.15        19.98 o                         
  -1  -1   3       4558.23       4579.11        19.50 o                         
   0  -1   3         84.45         58.51         2.67 o                         
   1  -1   3       6286.38       5704.55        58.67 o                         
   2  -1   3      12589.27      11536.46        99.44 o                         
   3  -1   3       4345.47       4134.86        29.24 o                         
   4  -1   3        795.68        684.88        13.82 o                         
   5  -1   3       3555.89       3551.65        63.68 o                         
   6  -1   3        136.24        139.67         8.37 o                         
   7  -1   3          3.55          5.79         1.53 o                         
   8  -1   3          0.64          0.34         2.10 o                         
   9  -1   3         88.59         78.80        10.62 o                         
  10  -1   3          1.90         -0.27         2.56 o                         
  11  -1   3          8.67          6.00         4.18 o                         
  12  -1   3          6.61         15.71         7.03 o                         
  13  -1   3          6.52          2.23         4.96 o                         
 -13   0   3         47.09         38.23        18.43 o                         
 -12   0   3          4.10          0.78         5.15 o                         
 -11   0   3          0.01         -2.39         3.15 o                         
 -10   0   3         21.14         25.85         6.00 o                         
  -9   0   3         16.58         18.61         3.07 o                         
  -8   0   3          0.27          5.41         2.54 o                         
  -7   0   3          9.73          8.26         2.19 o                         
  -6   0   3        223.84        225.00         7.89 o                         
  -5   0   3         12.06         11.63         1.53 o                         
  -4   0   3         20.76         28.08         2.14 o                         
  -3   0   3        407.04        413.86         7.12 o                         
  -2   0   3       2795.94       2407.95        14.78 o                         
  -1   0   3       8530.90       7975.28        25.16 o                         
   0   0   3       3091.07       2895.31        17.24 o                         
   1   0   3       4943.57       4520.16        60.14 o                         
   2   0   3        627.60        615.94        11.75 o                         
   3   0   3       5887.56       5643.30        71.14 o                         
   4   0   3      16325.88      15617.61       115.60 o                         
   5   0   3        486.45        447.33        17.93 o                         
   6   0   3         64.09        112.82         6.46 o                         
   7   0   3          9.67          2.89         4.37 o                         
   8   0   3         42.34         48.01         7.49 o                         
   9   0   3          0.48         24.20         5.97 o                         
  10   0   3         24.65         16.80         5.06 o                         
  11   0   3          0.11          0.09         3.44 o                         
  12   0   3          0.93          3.40         4.22 o                         
  13   0   3          1.88          7.97         4.79 o                         
 -13   1   3         15.03         19.38        11.26 o                         
 -12   1   3         18.95         17.75         5.67 o                         
 -11   1   3         34.53         28.33         6.40 o                         
 -10   1   3          0.22          1.38         2.46 o                         
  -9   1   3         12.78         12.28         4.32 o                         
  -8   1   3          3.59          3.88         2.13 o                         
  -7   1   3         39.60         42.69         3.81 o                         
  -6   1   3        112.28        125.19         6.21 o                         
  -5   1   3          3.67          2.13         0.88 o                         
  -4   1   3         28.97         26.91         2.02 o                         
  -3   1   3        449.25        488.17         7.79 o                         
  -2   1   3      10355.90      10174.65        42.39 o                         
  -1   1   3        687.55        736.71        12.96 o                         
   0   1   3       4661.41       4302.19        37.08 o                         
   1   1   3        118.19        137.14         4.32 o                         
   2   1   3      14491.80      13680.71        66.52 o                         
   3   1   3       2253.79       2166.85        28.43 o                         
   4   1   3          0.02          2.46         1.06 o                         
   5   1   3        478.95        552.29        17.02 o                         
   6   1   3         14.15          5.69         5.53 o                         
   7   1   3         33.28         27.68         4.91 o                         
   8   1   3         21.80         21.20         4.96 o                         
   9   1   3          0.35          4.33         3.90 o                         
  10   1   3         17.36         15.14         5.24 o                         
  11   1   3         19.59         21.97         6.17 o                         
  12   1   3          1.73          2.04         2.55 o                         
  13   1   3          0.59         -2.09         4.93 o                         
 -12   2   3         61.97         73.08        11.53 o                         
 -11   2   3         29.05         47.92         8.79 o                         
 -10   2   3          4.37          4.83         3.26 o                         
  -9   2   3         13.42         14.39         5.86 o                         
  -8   2   3         18.55         17.10         3.38 o                         
  -7   2   3         69.90         82.79         5.52 o                         
  -6   2   3        267.89        281.61         9.68 o                         
  -5   2   3        890.83        906.91        16.72 o                         
  -4   2   3       1593.97       1594.45        18.35 o                         
  -3   2   3         33.52         30.31         2.29 o                         
  -2   2   3        263.19        282.66         8.02 o                         
  -1   2   3       1788.24       1671.02        17.41 o                         
   0   2   3       1024.05       1001.31        21.13 o                         
   1   2   3       4885.08       4387.29       107.69 o                         
   2   2   3          0.59          0.15         0.89 o                         
   3   2   3        221.61        255.86         6.94 o                         
   4   2   3       1172.29       1222.73        15.98 o                         
   5   2   3        301.63        287.03         8.82 o                         
   6   2   3         11.01         13.59         3.19 o                         
   7   2   3          6.91          7.27         2.14 o                         
   8   2   3          2.07          2.51         3.05 o                         
   9   2   3         40.09         36.36         8.24 o                         
  10   2   3          4.62          3.16         1.80 o                         
  11   2   3         18.21         13.72         5.18 o                         
  12   2   3         10.05          4.86         4.96 o                         
  13   2   3          2.14          9.78         5.79 o                         
 -12   3   3         16.07         11.08         8.35 o                         
 -11   3   3         31.42         32.08         6.37 o                         
 -10   3   3        100.77        124.43        18.89 o                         
  -9   3   3         12.86         13.11         3.32 o                         
  -8   3   3          0.17         -2.09         2.09 o                         
  -7   3   3         14.95         12.87         3.59 o                         
  -6   3   3        162.00        152.63         9.67 o                         
  -5   3   3          7.56          5.57         1.90 o                         
  -4   3   3         12.60         17.16         1.88 o                         
  -3   3   3        127.19        131.09         5.36 o                         
  -2   3   3        100.43         95.66         4.01 o                         
  -1   3   3       4659.38       4683.10        31.58 o                         
   0   3   3        415.19        360.02        21.48 o                         
   1   3   3       3207.86       3420.30        81.29 o                         
   2   3   3       1410.65       1291.88        16.01 o                         
   3   3   3        346.07        334.66         7.57 o                         
   4   3   3        126.67        117.99         4.97 o                         
   5   3   3         98.87        100.20         5.45 o                         
   6   3   3        133.36        142.02         8.48 o                         
   7   3   3         52.92         50.29         6.04 o                         
   8   3   3        199.68        185.09        12.64 o                         
   9   3   3         49.05         45.10         6.95 o                         
  10   3   3         14.17         10.67         3.23 o                         
  11   3   3          5.19          0.85         3.86 o                         
  12   3   3          5.35         -4.15         5.83 o                         
  13   3   3          4.29          0.79         4.42 o                         
 -12   4   3          0.08         -0.09         2.99 o                         
 -11   4   3          1.33         -0.20         2.27 o                         
 -10   4   3          1.99         -0.76         3.01 o                         
  -9   4   3         16.59         24.44         5.02 o                         
  -8   4   3          4.53          2.14         2.15 o                         
  -7   4   3         11.95         13.62         3.22 o                         
  -6   4   3        188.29        200.78        12.98 o                         
  -5   4   3         30.46         38.28         5.33 o                         
  -4   4   3       1027.88       1088.26        23.78 o                         
  -3   4   3        343.49        379.42        10.76 o                         
  -2   4   3          6.94          5.81         0.94 o                         
  -1   4   3        375.50        369.85         8.05 o                         
   0   4   3        240.05        271.22        11.43 o                         
   1   4   3          3.90          3.60         0.57 o                         
   2   4   3        979.82       1031.19        17.08 o                         
   3   4   3       1482.50       1423.61        17.26 o                         
   4   4   3       1582.59       1488.85        19.68 o                         
   5   4   3        114.83        118.55         5.67 o                         
   6   4   3          0.03          2.44         1.47 o                         
   7   4   3         23.93         23.21         3.69 o                         
   8   4   3        207.19        215.18        13.36 o                         
   9   4   3         15.42         13.90         3.99 o                         
  10   4   3         26.97         57.25        11.88 o                         
  11   4   3          9.73          5.80         4.60 o                         
  12   4   3          0.13         -4.31         4.31 o                         
 -12   5   3          1.41          4.70         5.34 o                         
 -11   5   3          4.17          1.12         5.67 o                         
 -10   5   3         26.91         36.31         9.94 o                         
  -9   5   3         73.88         80.67         9.73 o                         
  -8   5   3         20.62         18.43         4.42 o                         
  -7   5   3         19.16         18.00         4.03 o                         
  -6   5   3          3.49          3.13         1.82 o                         
  -5   5   3         25.21         24.81         3.72 o                         
  -4   5   3         99.14        103.59         4.37 o                         
  -3   5   3        463.46        486.28        13.12 o                         
  -2   5   3          2.88          3.14         1.58 o                         
  -1   5   3          0.09         -0.42         0.49 o                         
   0   5   3        256.83        322.68         9.08 o                         
   1   5   3         93.15        141.96         6.23 o                         
   2   5   3       1207.23       1295.87        16.93 o                         
   3   5   3        313.04        315.50         9.52 o                         
   4   5   3          7.71          3.08         1.04 o                         
   5   5   3          0.40          1.39         1.02 o                         
   6   5   3         10.99         11.65         2.22 o                         
   7   5   3        119.25        122.47         8.15 o                         
   8   5   3          0.24         -1.14         2.35 o                         
   9   5   3         35.54         34.15         7.73 o                         
  10   5   3          9.19         -0.21         6.37 o                         
  11   5   3          0.41          1.07         2.70 o                         
  12   5   3          0.02          1.31         3.14 o                         
 -11   6   3          3.71          4.92         3.55 o                         
 -10   6   3          3.07          0.63         3.00 o                         
  -9   6   3          0.11         -0.21         3.19 o                         
  -8   6   3          9.40         10.71         2.71 o                         
  -7   6   3          9.95          6.08         1.99 o                         
  -6   6   3         12.78         14.66         3.01 o                         
  -5   6   3         82.83         88.23         7.38 o                         
  -4   6   3          0.83          2.17         1.21 o                         
  -3   6   3         39.37        251.86        25.10 o                         
  -2   6   3          0.05          0.50         0.80 o                         
  -1   6   3        242.34        253.87         8.53 o                         
   0   6   3          2.20          1.52         0.92 o                         
   1   6   3       2271.96       3168.15        93.86 o                         
   2   6   3        387.78        432.50        13.00 o                         
   3   6   3       1483.89       1903.96        44.18 o                         
   4   6   3        508.22        526.82        13.39 o                         
   5   6   3        187.23        184.46         8.10 o                         
   6   6   3         28.84         27.96         3.16 o                         
   7   6   3         66.40         78.43         6.80 o                         
   8   6   3         57.45         75.14        10.95 o                         
   9   6   3          1.67         -3.76         3.76 o                         
  10   6   3          0.01         -1.07         3.08 o                         
  11   6   3          1.92          1.98         5.23 o                         
  12   6   3          6.82          6.52         6.12 o                         
 -11   7   3         11.51          6.83         2.99 o                         
 -10   7   3          3.83          4.23         2.94 o                         
  -9   7   3         21.98         31.94         5.46 o                         
  -8   7   3         87.22         96.42        10.36 o                         
  -7   7   3         13.53         20.57         5.30 o                         
  -6   7   3         34.28         49.87         7.13 o                         
  -5   7   3          1.30          1.33         1.93 o                         
  -4   7   3          6.42          5.62         1.52 o                         
  -3   7   3        100.48        112.36         6.07 o                         
  -2   7   3          4.47          4.33         1.16 o                         
  -1   7   3        347.39        334.30        10.09 o                         
   0   7   3         90.46        127.97         6.47 o                         
   1   7   3        133.14        135.50         8.21 o                         
   2   7   3         45.31         36.27         3.80 o                         
   3   7   3          0.80          1.03         1.42 o                         
   4   7   3        191.63        202.16         8.80 o                         
   5   7   3         81.80         98.03         6.14 o                         
   6   7   3          2.27          3.86         1.59 o                         
   7   7   3         12.47         15.78         3.65 o                         
   8   7   3         23.14         27.38         5.19 o                         
   9   7   3          0.15          0.59         3.00 o                         
  10   7   3          3.28          3.98         4.95 o                         
  11   7   3          7.81          5.53         9.64 o                         
 -10   8   3          9.94         10.44         4.67 o                         
  -9   8   3          0.14         -1.23         2.02 o                         
  -8   8   3          4.46          7.65         3.09 o                         
  -7   8   3          8.60         13.00         4.30 o                         
  -6   8   3         22.65         22.46         5.68 o                         
  -5   8   3         72.16         79.02         8.92 o                         
  -4   8   3         82.78         76.14         5.72 o                         
  -3   8   3        226.83        211.97         9.76 o                         
  -2   8   3         58.29         55.66         5.73 o                         
  -1   8   3        418.41        389.70        13.98 o                         
   0   8   3         18.28         18.89         3.43 o                         
   1   8   3         97.59        114.63         8.20 o                         
   2   8   3          7.14          5.17         2.59 o                         
   3   8   3          0.00          1.04         1.53 o                         
   4   8   3          1.33          1.57         1.77 o                         
   5   8   3         26.17         24.16         3.47 o                         
   6   8   3          3.80         -1.04         2.21 o                         
   7   8   3          0.82         -1.11         1.65 o                         
   8   8   3          0.05         -1.38         4.14 o                         
   9   8   3         32.74         39.40         8.84 o                         
  10   8   3          0.12          3.04         5.16 o                         
  11   8   3          4.82          8.30         4.92 o                         
 -10   9   3          1.68         -5.85         7.86 o                         
  -9   9   3         21.75         19.88         6.04 o                         
  -8   9   3         65.46         84.20        10.72 o                         
  -7   9   3          4.33          7.72         2.92 o                         
  -6   9   3         59.83         64.40         8.83 o                         
  -5   9   3          6.62          6.24         2.54 o                         
  -4   9   3         22.47         21.21         5.13 o                         
  -3   9   3         11.03         19.49         4.76 o                         
  -2   9   3         79.40         74.28         7.94 o                         
  -1   9   3          2.13          1.97         1.58 o                         
   0   9   3         22.81         19.24         3.60 o                         
   1   9   3          1.11          0.54         1.58 o                         
   2   9   3         41.03         39.23         4.83 o                         
   3   9   3         13.74         11.13         2.59 o                         
   4   9   3          6.99          7.15         2.27 o                         
   5   9   3         23.45         15.98         3.56 o                         
   6   9   3          3.82          7.57         2.50 o                         
   7   9   3          1.74          2.30         2.10 o                         
   8   9   3         22.67         33.93         6.97 o                         
   9   9   3          6.76          3.67         7.40 o                         
  10   9   3          0.22          2.31         3.02 o                         
  -9  10   3          0.33         -3.06         4.85 o                         
  -8  10   3          0.55          8.47         6.36 o                         
  -7  10   3          0.02          1.21         3.69 o                         
  -6  10   3          0.69         -1.72         1.72 o                         
  -5  10   3         15.69         18.02         4.09 o                         
  -4  10   3         27.80         19.68         5.92 o                         
  -3  10   3         21.49         30.18         7.46 o                         
  -2  10   3         21.44         23.11         5.91 o                         
  -1  10   3         33.42         28.51         4.25 o                         
   0  10   3         34.60         26.75         4.16 o                         
   1  10   3          5.43          2.92         3.12 o                         
   2  10   3         23.99         22.77         3.94 o                         
   3  10   3         29.12         35.32         5.07 o                         
   4  10   3         16.54         19.60         4.31 o                         
   5  10   3          0.20         -1.13         2.17 o                         
   6  10   3          0.52          2.63         2.22 o                         
   7  10   3          4.23          6.22         5.14 o                         
   8  10   3          0.92          3.41         3.19 o                         
   9  10   3          0.04         -5.63         6.06 o                         
  10  10   3          0.00          0.94         4.87 o                         
  -8  11   3          0.54          4.00         4.48 o                         
  -7  11   3          1.10         -5.22         5.22 o                         
  -6  11   3          0.74         -0.35         2.66 o                         
  -5  11   3          0.39         -3.41         3.41 o                         
  -4  11   3          2.56          0.95         3.53 o                         
  -3  11   3         10.27         -0.25         3.76 o                         
  -2  11   3         32.78         27.79         7.67 o                         
  -1  11   3          3.22         11.30         4.19 o                         
   0  11   3          2.34          5.76         3.37 o                         
   1  11   3         26.32         19.59         7.66 o                         
   2  11   3          6.24          4.16         2.61 o                         
   3  11   3          0.18          1.58         2.15 o                         
   4  11   3          2.83          1.02         1.70 o                         
   5  11   3          3.62          2.79         4.38 o                         
   6  11   3          0.00         -4.87         4.92 o                         
   7  11   3          4.24          7.12         5.06 o                         
   8  11   3          0.01          1.83         4.90 o                         
   9  11   3          1.58          5.13         3.62 o                         
  -7  12   3          2.20         -4.81         4.81 o                         
  -6  12   3         15.62         30.22        11.60 o                         
  -5  12   3          0.07         -3.42         3.42 o                         
  -4  12   3          1.54         -1.63         2.48 o                         
  -3  12   3          1.21          4.44         5.14 o                         
  -2  12   3         10.93         14.06         5.53 o                         
  -1  12   3         10.69          5.33         2.76 o                         
   0  12   3         25.99         40.71         7.28 o                         
   1  12   3         12.44          9.41         4.47 o                         
   2  12   3          1.84          4.65         2.87 o                         
   3  12   3          4.30         13.12         5.56 o                         
   4  12   3          6.57          6.18         2.36 o                         
   5  12   3          8.45         10.30         6.47 o                         
   6  12   3         23.10         11.72         7.45 o                         
   7  12   3         32.11         21.92        14.43 o                         
   8  12   3         19.10         23.25         4.78 o                         
  -5  13   3          2.49         11.20         5.66 o                         
  -4  13   3          2.53         -3.42        12.10 o                         
  -3  13   3          0.35         -2.92         5.91 o                         
  -2  13   3          1.47          5.08         5.39 o                         
  -1  13   3          0.47          2.82         3.15 o                         
   0  13   3          3.60          8.81         5.57 o                         
   1  13   3         10.12          2.75         5.41 o                         
   2  13   3         13.02          8.09         3.69 o                         
   3  13   3          2.91         17.17         5.90 o                         
   4  13   3          0.60          0.25         1.86 o                         
   5  13   3          1.33          4.10         3.57 o                         
   6  13   3          0.19         -1.41         3.16 o                         
  -3  14   3          7.54          4.78         6.46 o                         
  -2  14   3          6.52          8.45         5.94 o                         
  -1  14   3          0.53         -6.77         6.77 o                         
   0  14   3         11.64         -1.53         6.53 o                         
   1  14   3         10.26          4.37         5.19 o                         
   2  14   3          0.15          4.14         9.02 o                         
   3  14   3          0.79          2.37         8.75 o                         
   4  14   3          0.00          5.77         3.68 o                         
  -3 -14   4          0.14         -2.87         8.22 o                         
  -2 -14   4          5.06          3.34        15.45 o                         
  -1 -14   4          6.13         13.77         7.14 o                         
   0 -14   4         25.09         25.00        13.79 o                         
   1 -14   4         10.04         -0.13         6.43 o                         
   2 -14   4          0.93          1.13         8.35 o                         
  -5 -13   4          7.43          4.33         4.70 o                         
  -4 -13   4          1.79          4.27         3.66 o                         
  -3 -13   4         13.11         12.59         4.41 o                         
  -2 -13   4          2.12          1.17         3.70 o                         
  -1 -13   4          0.31         -0.74         5.95 o                         
   0 -13   4          6.48         -2.05         7.46 o                         
   1 -13   4         13.12         27.22         9.63 o                         
   2 -13   4          5.71          5.10         4.43 o                         
   3 -13   4          0.21         17.56         8.47 o                         
   4 -13   4          0.73          0.28         3.20 o                         
   5 -13   4          3.63          9.75         7.15 o                         
  -7 -12   4         46.30         52.16        10.24 o                         
  -6 -12   4         59.89         65.62        11.00 o                         
  -5 -12   4         24.75         29.08         6.13 o                         
  -4 -12   4          0.01         13.90         4.51 o                         
  -3 -12   4          0.40         -2.85         3.53 o                         
  -2 -12   4          5.50          9.12         5.10 o                         
  -1 -12   4          2.16          1.01         1.53 o                         
   0 -12   4          1.25         13.27         5.86 o                         
   1 -12   4          2.97          6.30         4.62 o                         
   2 -12   4          1.52         -0.74         3.58 o                         
   3 -12   4         15.43         18.92         4.91 o                         
   4 -12   4          2.43         -2.26         3.43 o                         
   5 -12   4         11.44         17.36         6.48 o                         
   6 -12   4          0.18          0.67         4.40 o                         
  -8 -11   4          0.53          1.42         4.20 o                         
  -7 -11   4         11.64         13.25         4.49 o                         
  -6 -11   4          2.49          4.45         2.74 o                         
  -5 -11   4          0.04          0.71         4.24 o                         
  -4 -11   4          4.16          2.28         2.46 o                         
  -3 -11   4         15.26         31.63         6.13 o                         
  -2 -11   4         15.42         12.82         4.34 o                         
  -1 -11   4         46.78         55.51         9.41 o                         
   0 -11   4         14.81         16.76         4.08 o                         
   1 -11   4          4.10         -0.77         3.26 o                         
   2 -11   4          4.24          1.82         2.71 o                         
   3 -11   4          3.74          1.16         2.23 o                         
   4 -11   4          7.49         12.48         4.59 o                         
   5 -11   4          0.67         -4.96         4.96 o                         
   6 -11   4          0.07         -1.80         5.33 o                         
   7 -11   4          6.19          8.41         4.66 o                         
   8 -11   4         37.82         50.67        11.39 o                         
  -9 -10   4          0.14          3.40         3.15 o                         
  -8 -10   4          2.86         -0.48         2.98 o                         
  -7 -10   4          1.14          0.08         1.95 o                         
  -6 -10   4          1.12          7.80         3.35 o                         
  -5 -10   4         10.80          5.46         3.13 o                         
  -4 -10   4         24.66         20.95         5.64 o                         
  -3 -10   4        128.46        126.28        10.05 o                         
  -2 -10   4         24.05         23.45         3.55 o                         
  -1 -10   4         29.98         35.32         4.69 o                         
   0 -10   4        153.26        152.70        11.72 o                         
   1 -10   4         29.80         28.56         5.06 o                         
   2 -10   4         11.14          6.71         3.73 o                         
   3 -10   4         23.81         10.22         6.23 o                         
   4 -10   4          1.08         -3.57         4.96 o                         
   5 -10   4         33.81         24.23         6.67 o                         
   6 -10   4          0.89         -3.25         3.25 o                         
   7 -10   4          7.19          8.52         4.78 o                         
   8 -10   4         16.16         17.95         7.00 o                         
   9 -10   4          3.73          0.46         6.05 o                         
 -10  -9   4          0.42          1.90         7.43 o                         
  -9  -9   4          0.92         -5.34         5.34 o                         
  -8  -9   4          4.05          5.10         3.11 o                         
  -7  -9   4        114.77        111.88        12.33 o                         
  -6  -9   4        151.68        143.21        13.44 o                         
  -5  -9   4         36.76         26.37         4.88 o                         
  -4  -9   4          1.79          0.76         1.68 o                         
  -3  -9   4        331.43        309.14        11.74 o                         
  -2  -9   4        257.04        267.36        11.03 o                         
  -1  -9   4        305.16        305.03        13.13 o                         
   0  -9   4        253.98        220.17        13.23 o                         
   1  -9   4         12.46         19.32         3.57 o                         
   2  -9   4          4.21          4.47         2.04 o                         
   3  -9   4         10.53          6.44         3.07 o                         
   4  -9   4         12.00          7.89         3.77 o                         
   5  -9   4         23.23         26.96         6.70 o                         
   6  -9   4          6.03          6.50         2.67 o                         
   7  -9   4         17.93         16.00         5.39 o                         
   8  -9   4         45.77         51.07        10.64 o                         
   9  -9   4         16.79          8.87         6.44 o                         
  10  -9   4         46.56         63.52        17.87 o                         
 -10  -8   4          2.16          2.32         4.72 o                         
  -9  -8   4          0.14         -4.22         5.28 o                         
  -8  -8   4          0.18         19.01         6.26 o                         
  -7  -8   4         90.22        101.75        10.97 o                         
  -6  -8   4        449.23        508.87        24.00 o                         
  -5  -8   4        288.79        297.47        15.89 o                         
  -4  -8   4        305.83        294.09        15.41 o                         
  -3  -8   4        529.83        497.38        11.48 o                         
  -2  -8   4          0.15          3.39         1.35 o                         
  -1  -8   4         77.54         71.12         5.30 o                         
   0  -8   4         12.79         11.27         3.10 o                         
   1  -8   4        138.98        143.95         8.64 o                         
   2  -8   4          5.69          4.14         2.56 o                         
   3  -8   4          4.40          2.70         1.14 o                         
   4  -8   4         16.09         30.16         4.90 o                         
   5  -8   4          7.88          2.87         3.48 o                         
   6  -8   4          4.46          1.74         2.67 o                         
   7  -8   4          0.75          0.44         3.33 o                         
   8  -8   4         11.88         28.91         7.75 o                         
   9  -8   4          2.61         -1.31         2.06 o                         
  10  -8   4         17.77          7.59         7.01 o                         
 -11  -7   4          0.26         -6.68         6.68 o                         
 -10  -7   4          2.10         -2.60         3.37 o                         
  -9  -7   4          1.24          3.30         4.79 o                         
  -8  -7   4          5.59          1.77         7.22 o                         
  -7  -7   4         13.58          8.85         4.57 o                         
  -6  -7   4        488.92        536.03        23.64 o                         
  -5  -7   4        711.66        704.86        23.30 o                         
  -4  -7   4         76.77         71.73         7.18 o                         
  -3  -7   4        417.06        395.62         8.78 o                         
  -2  -7   4         55.07         47.08         3.73 o                         
  -1  -7   4         33.97         31.65         3.31 o                         
   0  -7   4        190.49        186.76         8.80 o                         
   1  -7   4          1.23          1.23         1.13 o                         
   2  -7   4          7.64          5.95         2.38 o                         
   3  -7   4         27.15         25.39         3.25 o                         
   4  -7   4          0.21          2.58         1.79 o                         
   5  -7   4         42.37         51.72         5.92 o                         
   6  -7   4         96.26        104.77         8.61 o                         
   7  -7   4         22.06         22.05         6.48 o                         
   8  -7   4         26.61         26.19         6.43 o                         
   9  -7   4          0.94          0.28         5.50 o                         
  10  -7   4         15.87          7.00         4.04 o                         
  11  -7   4          7.92          1.03         4.87 o                         
 -11  -6   4          5.95         15.18         6.83 o                         
 -10  -6   4         16.42         17.30         6.15 o                         
  -9  -6   4          1.32         -1.33         5.00 o                         
  -8  -6   4         40.73         34.09         8.52 o                         
  -7  -6   4         38.38         35.08         7.70 o                         
  -6  -6   4         19.95         16.53         3.54 o                         
  -5  -6   4        349.31        342.43        15.41 o                         
  -4  -6   4        671.37        641.83        20.19 o                         
  -3  -6   4          2.99          1.22         0.68 o                         
  -2  -6   4         51.63         57.74         3.71 o                         
  -1  -6   4          1.18          1.08         0.80 o                         
   0  -6   4          0.13          1.06         1.13 o                         
   1  -6   4        115.53        126.14         6.98 o                         
   2  -6   4         57.79         55.71         4.24 o                         
   3  -6   4         24.88         36.59         3.62 o                         
   4  -6   4        173.80        171.84         8.90 o                         
   5  -6   4         25.08         24.52         4.07 o                         
   6  -6   4          8.32          6.27         1.97 o                         
   7  -6   4         21.96         28.08         6.65 o                         
   8  -6   4          2.59         -0.31         1.71 o                         
   9  -6   4          7.91          8.96         5.05 o                         
  10  -6   4          3.53          4.73         6.73 o                         
  11  -6   4         13.18         16.41        11.77 o                         
 -12  -5   4          2.05          6.69         6.01 o                         
 -11  -5   4          0.44          2.52         3.00 o                         
 -10  -5   4         26.14         31.24         8.48 o                         
  -9  -5   4         16.34         16.62         5.90 o                         
  -8  -5   4          3.64          5.80         4.55 o                         
  -7  -5   4          9.51          4.66         2.80 o                         
  -6  -5   4          2.14          5.96         2.26 o                         
  -5  -5   4          7.70          6.79         2.53 o                         
  -4  -5   4         90.94         85.85         5.80 o                         
  -3  -5   4        149.50        158.67         6.21 o                         
  -2  -5   4        283.34        270.24         7.13 o                         
  -1  -5   4        227.57        188.01         6.41 o                         
   0  -5   4         86.50         86.57         4.91 o                         
   1  -5   4        254.03        255.24         8.30 o                         
   2  -5   4         42.57         38.71         2.94 o                         
   3  -5   4         32.71         44.13         3.34 o                         
   4  -5   4        268.93        279.75        10.54 o                         
   5  -5   4         56.80         65.16         6.17 o                         
   6  -5   4          1.06          0.88         4.68 o                         
   7  -5   4        146.76        156.94        11.80 o                         
   8  -5   4         93.78         80.23        10.59 o                         
   9  -5   4          0.01         -0.01         1.95 o                         
  10  -5   4         29.36         32.74         8.65 o                         
  11  -5   4          9.46          4.01         4.21 o                         
  12  -5   4          1.91          1.53         3.91 o                         
 -12  -4   4          0.73         -4.91         8.72 o                         
 -11  -4   4          0.85          2.14         4.93 o                         
 -10  -4   4         24.68         34.40         8.34 o                         
  -9  -4   4          5.37         -0.61         3.21 o                         
  -8  -4   4          1.71         10.42         5.47 o                         
  -7  -4   4          5.52          8.00         2.99 o                         
  -6  -4   4         30.28         30.19         3.71 o                         
  -5  -4   4         22.94         32.89         3.94 o                         
  -4  -4   4        331.95        384.28        11.87 o                         
  -3  -4   4       1375.51       1385.35        15.62 o                         
  -2  -4   4         95.55        100.27         3.72 o                         
  -1  -4   4         41.24         51.38         3.33 o                         
   0  -4   4         88.55        104.97         3.39 o                         
   1  -4   4        143.25        119.47         4.54 o                         
   2  -4   4       1200.82       1165.07        14.21 o                         
   3  -4   4         14.46         15.99         2.06 o                         
   4  -4   4         26.52         40.57         3.86 o                         
   5  -4   4         51.15         57.53         4.39 o                         
   6  -4   4         51.24         52.79         5.52 o                         
   7  -4   4          0.50         -0.77         1.30 o                         
   8  -4   4         31.43         29.61         4.88 o                         
   9  -4   4          9.04         10.46         4.55 o                         
  10  -4   4         31.93         34.58        10.31 o                         
  11  -4   4         23.23         42.39        11.60 o                         
  12  -4   4          1.72         14.29         6.99 o                         
 -12  -3   4          2.30          1.07         4.73 o                         
 -11  -3   4         33.30         25.93         7.77 o                         
 -10  -3   4         18.97         24.51         7.29 o                         
  -9  -3   4         12.63         18.70         5.34 o                         
  -8  -3   4          2.93          4.24         3.18 o                         
  -7  -3   4         21.06         20.32         2.90 o                         
  -6  -3   4        604.61        608.06        16.87 o                         
  -5  -3   4       1370.43       1476.83        17.29 o                         
  -4  -3   4         36.79         40.17         2.95 o                         
  -3  -3   4       1867.15       1912.60        17.01 o                         
  -2  -3   4         79.03         79.28         2.80 o                         
  -1  -3   4        392.31        399.69         7.05 o                         
   0  -3   4          5.08          3.82         0.96 o                         
   1  -3   4         11.74         15.85         1.49 o                         
   2  -3   4          8.27          7.00         0.88 o                         
   3  -3   4         84.15         70.72         4.01 o                         
   4  -3   4          2.50          5.99         1.28 o                         
   5  -3   4        113.78        132.51         7.08 o                         
   6  -3   4          2.06         -0.61         1.47 o                         
   7  -3   4        232.16        185.76        13.59 o                         
   8  -3   4         29.78         36.43         8.04 o                         
   9  -3   4          0.01          1.23         6.23 o                         
  10  -3   4         24.65         15.41         4.84 o                         
  11  -3   4         10.80          2.08         2.90 o                         
  12  -3   4          0.20          1.20         2.68 o                         
 -12  -2   4          7.71          9.47         7.89 o                         
 -11  -2   4          1.59          3.41         5.38 o                         
 -10  -2   4          0.17          3.40         5.58 o                         
  -9  -2   4          5.02          4.26         2.22 o                         
  -8  -2   4          0.18         -2.20         2.40 o                         
  -7  -2   4         23.71         21.80         3.32 o                         
  -6  -2   4        275.51        276.09        12.05 o                         
  -5  -2   4        483.95        502.28        13.36 o                         
  -4  -2   4       1529.76       1500.97        19.14 o                         
  -3  -2   4        314.93        379.77         6.25 o                         
  -2  -2   4          3.34          1.83         0.41 o                         
  -1  -2   4         40.66         40.98         2.09 o                         
   0  -2   4       2188.71       2198.73        20.09 o                         
   1  -2   4        396.49        378.52         7.22 o                         
   2  -2   4         88.71        108.90         3.48 o                         
   3  -2   4       1542.49       1608.50        17.05 o                         
   4  -2   4        721.65        769.67        18.86 o                         
   5  -2   4        164.79        145.50         9.29 o                         
   6  -2   4        202.85        157.65         9.93 o                         
   7  -2   4         79.41         57.81         6.22 o                         
   8  -2   4         15.72         18.07         3.98 o                         
   9  -2   4          0.55          2.56         4.20 o                         
  10  -2   4          3.82          8.58         4.51 o                         
  11  -2   4          9.33          8.58         4.31 o                         
  12  -2   4          3.38          4.24         4.68 o                         
 -12  -1   4          0.75         -3.36         3.36 o                         
 -11  -1   4         18.81         11.80         7.28 o                         
 -10  -1   4          9.48          9.71         2.54 o                         
  -9  -1   4         11.02          7.30         2.62 o                         
  -8  -1   4         26.10         28.44         5.79 o                         
  -7  -1   4         76.05         71.83         7.86 o                         
  -6  -1   4         74.54         91.07         5.50 o                         
  -5  -1   4        569.14        591.88        12.04 o                         
  -4  -1   4        399.21        379.45         7.50 o                         
  -3  -1   4       1040.55       1061.46        10.61 o                         
  -2  -1   4        668.55        662.38         7.80 o                         
  -1  -1   4      15682.64      15047.71        66.12 o                         
   0  -1   4       6202.50       5773.21        55.99 o                         
   1  -1   4        271.06        227.35         6.25 o                         
   2  -1   4        175.05        158.31         4.87 o                         
   3  -1   4        239.14        218.44         7.40 o                         
   4  -1   4       2800.92       2738.19        35.10 o                         
   5  -1   4        692.04        753.28        19.36 o                         
   6  -1   4         28.84         17.39         3.75 o                         
   7  -1   4          6.00          4.67         2.98 o                         
   8  -1   4          6.39          4.83         3.17 o                         
   9  -1   4          6.17          6.38         2.42 o                         
  10  -1   4          0.69         -1.74         3.31 o                         
  11  -1   4          1.04          1.58         2.97 o                         
  12  -1   4          0.09         -1.45         5.11 o                         
  13  -1   4          3.58          0.87         4.87 o                         
 -12   0   4          6.42          2.89         3.31 o                         
 -11   0   4          1.05         -2.86         3.35 o                         
 -10   0   4          5.48          6.77         2.81 o                         
  -9   0   4         22.15         13.28         3.57 o                         
  -8   0   4         17.08         29.48         4.52 o                         
  -7   0   4         18.46         18.54         2.89 o                         
  -6   0   4        256.60        270.77         9.49 o                         
  -5   0   4        188.74        182.73         6.75 o                         
  -4   0   4       1499.90       1613.89        17.70 o                         
  -3   0   4        536.56        597.63         8.78 o                         
  -2   0   4       2047.76       2018.72        14.57 o                         
  -1   0   4        305.71        281.55         5.69 o                         
   0   0   4         28.60         63.50         3.25 o                         
   1   0   4        239.42        200.07         6.42 o                         
   2   0   4         54.10         45.84         3.62 o                         
   3   0   4       1492.27       1585.18        32.14 o                         
   4   0   4        404.95        428.51        12.05 o                         
   5   0   4         58.46         41.78         5.74 o                         
   6   0   4        132.47        159.07        11.75 o                         
   7   0   4          1.80          1.10         1.36 o                         
   8   0   4         46.46         75.82         9.69 o                         
   9   0   4          4.89          8.22         2.28 o                         
  10   0   4          8.20          5.04         3.01 o                         
  11   0   4         10.03          9.80         5.43 o                         
  12   0   4          0.71          5.72         3.83 o                         
  13   0   4          0.01         -4.96         4.96 o                         
 -12   1   4          3.80          6.54         7.20 o                         
 -11   1   4          0.58         -2.19         3.47 o                         
 -10   1   4          4.18         10.85         4.04 o                         
  -9   1   4          3.85          1.01         2.31 o                         
  -8   1   4         76.53         67.60         6.12 o                         
  -7   1   4          6.24          6.18         1.96 o                         
  -6   1   4         34.00         33.26         3.15 o                         
  -5   1   4          0.79          0.30         1.08 o                         
  -4   1   4          4.01          1.91         0.84 o                         
  -3   1   4        475.67        451.06         8.14 o                         
  -2   1   4       1822.09       1905.99        17.39 o                         
  -1   1   4       6946.57       6931.93        28.18 o                         
   0   1   4       6401.31       5866.89        49.99 o                         
   1   1   4        211.35        160.69         4.76 o                         
   2   1   4        533.79        458.32        11.34 o                         
   3   1   4        131.61        125.70         5.45 o                         
   4   1   4       3482.84       3438.20        42.93 o                         
   5   1   4          0.17         -1.23         1.23 o                         
   6   1   4         27.81         16.42         2.71 o                         
   7   1   4          5.15          3.29         3.01 o                         
   8   1   4         42.22         56.80         8.19 o                         
   9   1   4         55.68         59.46         8.86 o                         
  10   1   4         72.22         79.97        10.91 o                         
  11   1   4         21.55         18.53         6.31 o                         
  12   1   4          3.12          5.67         4.29 o                         
  13   1   4         19.19         14.11        12.57 o                         
 -12   2   4         26.64         45.91         8.92 o                         
 -11   2   4         14.82         21.69         6.02 o                         
 -10   2   4         15.20         14.99         5.25 o                         
  -9   2   4         38.67         54.69         6.84 o                         
  -8   2   4         58.75         71.47         6.70 o                         
  -7   2   4         19.73         27.34         3.34 o                         
  -6   2   4         60.80         52.44         3.88 o                         
  -5   2   4        369.26        362.34        12.28 o                         
  -4   2   4        130.86        134.52         6.52 o                         
  -3   2   4         67.88         72.01         4.00 o                         
  -2   2   4        323.89        287.38         7.25 o                         
  -1   2   4        165.52        185.50         7.42 o                         
   0   2   4          0.09          6.05         1.40 o                         
   1   2   4        110.52        114.32         5.00 o                         
   2   2   4        377.74        333.24         8.21 o                         
   3   2   4        262.44        269.30         7.36 o                         
   4   2   4        422.06        389.62        10.95 o                         
   5   2   4        249.12        222.86        10.93 o                         
   6   2   4          9.02         15.34         2.42 o                         
   7   2   4         28.15         18.62         3.91 o                         
   8   2   4         47.76         50.85         7.27 o                         
   9   2   4          9.95         14.30         4.25 o                         
  10   2   4          1.44          3.89         4.01 o                         
  11   2   4          9.41         24.08         5.93 o                         
  12   2   4          3.33          8.09         3.70 o                         
  13   2   4          2.67          8.56        11.45 o                         
 -12   3   4          2.47          3.98         4.17 o                         
 -11   3   4          6.30          5.34         2.85 o                         
 -10   3   4          0.32          3.13         2.94 o                         
  -9   3   4         47.95         47.53         6.86 o                         
  -8   3   4          6.10          3.92         2.17 o                         
  -7   3   4          9.81         10.02         2.40 o                         
  -6   3   4         32.08         28.76         3.16 o                         
  -5   3   4         12.19         12.36         3.23 o                         
  -4   3   4        208.61        229.04         8.14 o                         
  -3   3   4       1413.82       1458.71        20.41 o                         
  -2   3   4       2196.83       2070.37        19.30 o                         
  -1   3   4        205.00        190.38         7.20 o                         
   0   3   4        572.18        482.56        11.47 o                         
   1   3   4        938.04        916.52        22.79 o                         
   2   3   4          1.14          1.32         0.71 o                         
   3   3   4          3.29          3.31         0.86 o                         
   4   3   4        134.86        128.78         5.63 o                         
   5   3   4        399.38        426.64        12.48 o                         
   6   3   4         97.17         85.57         7.04 o                         
   7   3   4        111.18        122.28         9.96 o                         
   8   3   4        189.08        190.22        12.83 o                         
   9   3   4         69.53         62.31         7.84 o                         
  10   3   4          9.55          9.06         3.87 o                         
  11   3   4         21.86         21.58         5.85 o                         
  12   3   4          9.30         10.85         4.57 o                         
 -12   4   4          4.11          3.98         2.71 o                         
 -11   4   4         35.03         38.82         7.26 o                         
 -10   4   4          0.68         -3.73         3.73 o                         
  -9   4   4          4.57          2.58         2.43 o                         
  -8   4   4         38.00         41.66         5.69 o                         
  -7   4   4         30.06         26.66         4.90 o                         
  -6   4   4        238.12        234.71        14.25 o                         
  -5   4   4          0.01          0.20         0.89 o                         
  -4   4   4        956.32        947.66        16.58 o                         
  -3   4   4       2003.32       2080.87        24.95 o                         
  -2   4   4       1068.80       1037.84        13.69 o                         
  -1   4   4        485.04        509.34        10.17 o                         
   0   4   4        533.70        488.26        12.04 o                         
   1   4   4         10.90          8.79         1.17 o                         
   2   4   4       1555.64       1542.49        18.92 o                         
   3   4   4        136.76        153.99         5.88 o                         
   4   4   4        396.67        372.65         9.74 o                         
   5   4   4        205.25        204.85         7.82 o                         
   6   4   4          9.61         14.61         2.67 o                         
   7   4   4          0.65          0.70         2.49 o                         
   8   4   4          0.15          9.48         2.66 o                         
   9   4   4          0.08          1.24         2.38 o                         
  10   4   4          0.68          1.03         2.21 o                         
  11   4   4         22.95         17.94         6.01 o                         
  12   4   4          4.91          3.75         4.77 o                         
 -12   5   4          2.90          7.57         5.41 o                         
 -11   5   4          3.99          6.59         8.56 o                         
 -10   5   4         35.06         48.22         9.62 o                         
  -9   5   4         49.40         56.45         8.04 o                         
  -8   5   4          1.10          2.88         1.83 o                         
  -7   5   4         12.64         11.62         3.21 o                         
  -6   5   4          2.15          0.25         1.74 o                         
  -5   5   4          1.80          0.90         1.49 o                         
  -4   5   4        301.34        296.75        10.85 o                         
  -3   5   4          3.25          3.93         0.92 o                         
  -2   5   4        100.14        102.68         5.14 o                         
  -1   5   4        374.28        324.40        10.78 o                         
   0   5   4        908.36        949.53        22.43 o                         
   1   5   4         29.96         45.59         3.28 o                         
   2   5   4          6.67         14.45         1.85 o                         
   3   5   4        135.20        159.75         6.90 o                         
   4   5   4        719.37        673.47        12.84 o                         
   5   5   4         50.07         79.37         5.09 o                         
   6   5   4        194.64        204.90        10.26 o                         
   7   5   4        228.71        233.71        13.51 o                         
   8   5   4        204.61        210.92        13.49 o                         
   9   5   4         17.86         14.21         3.80 o                         
  10   5   4          5.19         -0.70         5.74 o                         
  11   5   4          1.69          8.32         7.74 o                         
  12   5   4          4.72         19.45         8.44 o                         
 -11   6   4         11.63         11.00         4.48 o                         
 -10   6   4          0.07         -1.98         2.28 o                         
  -9   6   4         42.01         55.25         7.13 o                         
  -8   6   4          4.35          4.37         2.28 o                         
  -7   6   4          1.40          2.68         2.36 o                         
  -6   6   4         35.05         38.41         4.99 o                         
  -5   6   4         29.51         27.17         4.45 o                         
  -4   6   4          0.00          0.97         1.36 o                         
  -3   6   4        548.48        567.30        14.64 o                         
  -2   6   4        664.97        651.00        11.74 o                         
  -1   6   4        150.28        136.15         8.00 o                         
   0   6   4        743.03        907.33        17.85 o                         
   1   6   4        280.65        350.09        10.72 o                         
   2   6   4         46.94         53.46         3.91 o                         
   3   6   4        288.72        327.26        10.49 o                         
   4   6   4         54.87         66.09         4.89 o                         
   5   6   4          0.05          1.19         1.14 o                         
   6   6   4          6.44          8.57         2.77 o                         
   7   6   4        116.67        135.02         9.20 o                         
   8   6   4         42.72         43.95         6.10 o                         
   9   6   4          1.68          2.90         3.60 o                         
  10   6   4         28.96         26.63         7.04 o                         
  11   6   4         23.03         19.99         6.93 o                         
  12   6   4          9.95         20.06         9.62 o                         
 -11   7   4          6.42          3.04         3.92 o                         
 -10   7   4         15.08          9.01         3.77 o                         
  -9   7   4         18.60         16.41         3.60 o                         
  -8   7   4         13.68         14.74         4.16 o                         
  -7   7   4          0.62         -1.37         1.57 o                         
  -6   7   4         69.24         65.03         7.85 o                         
  -5   7   4         32.16         30.84         5.68 o                         
  -4   7   4          0.36          1.75         1.94 o                         
  -3   7   4        243.11        229.62         8.58 o                         
  -2   7   4        664.75        651.04        13.64 o                         
  -1   7   4        189.67        177.08         8.60 o                         
   0   7   4          7.07          5.12         1.37 o                         
   1   7   4         58.53         62.78         4.41 o                         
   2   7   4         16.24         14.62         2.40 o                         
   3   7   4        112.74        114.94         7.31 o                         
   4   7   4          8.24          7.29         1.99 o                         
   5   7   4          0.35          0.98         1.34 o                         
   6   7   4         78.52         83.32         6.05 o                         
   7   7   4          0.09          5.31         2.92 o                         
   8   7   4         11.55          8.40         3.29 o                         
   9   7   4          3.18          3.14         2.49 o                         
  10   7   4         20.07          9.90         3.98 o                         
  11   7   4         44.96         55.85        11.77 o                         
 -10   8   4          9.58         14.58         8.60 o                         
  -9   8   4          9.23          8.74         3.96 o                         
  -8   8   4         13.51         15.38         4.80 o                         
  -7   8   4          5.69          6.50         3.49 o                         
  -6   8   4        233.73        252.08        16.59 o                         
  -5   8   4         26.15         31.77         5.46 o                         
  -4   8   4        249.77        349.90        26.30 o                         
  -3   8   4        162.34        155.90         8.26 o                         
  -2   8   4        315.83        320.88        13.02 o                         
  -1   8   4        116.13        103.73         5.06 o                         
   0   8   4        260.70        317.35        20.18 o                         
   1   8   4         70.07        105.81         7.21 o                         
   2   8   4         38.10         36.98         4.61 o                         
   3   8   4          5.79          5.54         1.37 o                         
   5   8   4          0.00          1.28         2.08 o                         
   6   8   4         18.25         13.09         3.10 o                         
   7   8   4          6.88          5.16         2.14 o                         
   8   8   4          6.25         10.43         3.58 o                         
   9   8   4          0.01         -0.82         2.71 o                         
  10   8   4          0.47         -1.30         3.25 o                         
  11   8   4          1.63         11.92         7.05 o                         
 -10   9   4          0.86         -3.46         3.46 o                         
  -9   9   4          6.49          7.99         3.01 o                         
  -8   9   4         13.14         24.01         6.95 o                         
  -7   9   4         29.23         26.09         8.97 o                         
  -6   9   4         50.04         57.24         8.54 o                         
  -5   9   4          0.36          1.39         2.05 o                         
  -4   9   4         23.75         13.37         3.28 o                         
  -3   9   4        147.17        135.47        11.73 o                         
  -2   9   4        858.96        864.69        24.46 o                         
  -1   9   4       1160.62       1095.21        28.15 o                         
   0   9   4         34.34         29.10         2.85 o                         
   1   9   4        118.17        164.96        10.24 o                         
   2   9   4          0.79          1.30         1.18 o                         
   3   9   4          8.86         10.96         2.46 o                         
   4   9   4         19.77         16.16         3.01 o                         
   5   9   4          1.35          1.80         1.80 o                         
   6   9   4          4.45          0.21         2.68 o                         
   7   9   4         18.27         20.96         4.30 o                         
   8   9   4          5.40          0.47         2.94 o                         
   9   9   4         15.74         10.40         4.89 o                         
  10   9   4         16.43         28.92         8.45 o                         
  -9  10   4          0.43         -3.52         3.52 o                         
  -8  10   4          0.65         10.70         5.26 o                         
  -7  10   4          3.20         -1.98         5.30 o                         
  -6  10   4         24.67         28.03         6.61 o                         
  -5  10   4          6.13          3.18         2.44 o                         
  -4  10   4          7.82          4.94         3.05 o                         
  -3  10   4        157.31        136.25        16.19 o                         
  -2  10   4        379.03        400.88        26.80 o                         
  -1  10   4         24.16         25.16         5.12 o                         
   0  10   4         11.13          8.86         2.13 o                         
   1  10   4          4.02          9.46         2.64 o                         
   2  10   4         39.06         42.73         5.41 o                         
   3  10   4         17.59         19.98         3.86 o                         
   4  10   4          0.40         -0.53         1.76 o                         
   5  10   4          0.03          0.88         1.79 o                         
   6  10   4          0.17         -1.45         2.68 o                         
   7  10   4          0.82          1.95         4.90 o                         
   8  10   4          6.91          9.72         5.46 o                         
   9  10   4          1.43         -1.49         4.71 o                         
  -8  11   4          2.21          8.94         5.75 o                         
  -7  11   4         10.21          0.10         3.14 o                         
  -6  11   4          7.59         -1.85         3.89 o                         
  -5  11   4          0.01         -4.13         5.21 o                         
  -4  11   4          0.06         -3.93         3.93 o                         
  -3  11   4          3.37         -0.98         4.05 o                         
  -2  11   4         41.94         33.67         7.12 o                         
  -1  11   4        108.54        106.81        11.11 o                         
   0  11   4          7.93         11.51         3.81 o                         
   1  11   4        131.19        120.42        11.84 o                         
   2  11   4         46.90         51.39         6.85 o                         
   3  11   4          1.10          2.61         1.67 o                         
   4  11   4          0.32          4.15         3.16 o                         
   5  11   4          9.40          8.47         4.11 o                         
   6  11   4          2.85          1.27         5.09 o                         
   7  11   4         16.59         23.74         6.50 o                         
   8  11   4          2.18          1.90         3.84 o                         
   9  11   4          0.53         -6.64         6.64 o                         
  -7  12   4          3.75         -2.83         5.64 o                         
  -6  12   4          0.82         -0.04         4.29 o                         
  -5  12   4          1.91          1.11         4.27 o                         
  -4  12   4          0.02          2.66         2.61 o                         
  -3  12   4          0.17          0.06         3.39 o                         
  -2  12   4          1.46         11.44         3.39 o                         
  -1  12   4          2.20          4.77         8.94 o                         
   0  12   4         15.31         31.36         8.30 o                         
   1  12   4         13.14          7.92         3.42 o                         
   2  12   4          2.69          5.42         3.03 o                         
   3  12   4          2.39          2.38         2.33 o                         
   4  12   4          2.80          3.68         2.25 o                         
   5  12   4          0.16         -3.47         4.26 o                         
   6  12   4          0.09          3.16         2.56 o                         
   7  12   4          0.22         -1.84         2.08 o                         
   8  12   4          0.57          1.56         3.01 o                         
  -5  13   4          0.45          1.49         2.83 o                         
  -4  13   4          6.86         -0.76         2.64 o                         
  -3  13   4         13.58          3.06         4.76 o                         
  -2  13   4         21.08         22.49         6.90 o                         
  -1  13   4         24.16         35.44         8.75 o                         
   0  13   4          0.55          2.00         3.87 o                         
   1  13   4         16.35         14.21         5.01 o                         
   2  13   4          2.73         10.56         4.95 o                         
   3  13   4          2.26         -5.52         5.52 o                         
   4  13   4          0.76          4.29         9.68 o                         
   5  13   4          0.02         -2.45         7.32 o                         
   6  13   4          0.00          1.41         5.09 o                         
  -3  14   4          2.92          3.93         4.03 o                         
  -2  14   4         20.09         27.13        11.10 o                         
  -1  14   4         18.72         22.02        10.15 o                         
   0  14   4          5.21          7.20        14.25 o                         
   1  14   4          0.27         -3.88         3.88 o                         
   2  14   4          7.56          1.18        17.37 o                         
   3  14   4          0.12         -5.30         9.28 o                         
   4  14   4          5.21          1.04         2.45 o                         
  -1 -14   5          7.41          5.04         5.23 o                         
   0 -14   5         25.01         25.99         8.68 o                         
   1 -14   5          3.88          3.91         8.35 o                         
  -5 -13   5          9.60          3.95         4.15 o                         
  -4 -13   5         24.05         19.87        17.10 o                         
  -3 -13   5          3.04         -2.21         5.13 o                         
  -2 -13   5          0.13         -0.73         4.65 o                         
  -1 -13   5          3.73          1.89         5.01 o                         
   0 -13   5         18.73         12.05         7.49 o                         
   1 -13   5         16.17         13.66        11.87 o                         
   2 -13   5         28.42         23.47         9.06 o                         
   3 -13   5         21.49         15.59         8.79 o                         
   4 -13   5          0.00          8.29         5.89 o                         
  -6 -12   5          0.42          4.14         6.64 o                         
  -5 -12   5         32.59         33.26         6.84 o                         
  -4 -12   5         36.10         34.28         6.43 o                         
  -3 -12   5          1.42          0.82         2.71 o                         
  -2 -12   5          0.30         -1.37         2.78 o                         
  -1 -12   5          0.02          2.03         2.72 o                         
   0 -12   5         45.03         31.98        14.88 o                         
   1 -12   5         36.21         34.07         7.38 o                         
   2 -12   5         21.42         26.51         9.86 o                         
   3 -12   5          0.60          4.95         4.49 o                         
   4 -12   5         15.16         16.95         7.42 o                         
   5 -12   5          0.81         -2.16        14.45 o                         
   6 -12   5          0.03         -2.04         3.23 o                         
  -8 -11   5          1.34          1.69         3.84 o                         
  -7 -11   5          0.59          3.02         2.48 o                         
  -6 -11   5          4.75          4.04         5.44 o                         
  -5 -11   5         37.02         52.54         9.39 o                         
  -4 -11   5         10.08         18.66         4.92 o                         
  -3 -11   5          0.30          2.37         4.01 o                         
  -2 -11   5          2.82          1.81         3.07 o                         
  -1 -11   5         11.39         12.18         4.07 o                         
   0 -11   5         24.82         20.51         4.25 o                         
   1 -11   5          1.41          1.27         2.60 o                         
   2 -11   5         44.20         47.85         6.46 o                         
   3 -11   5         15.35         12.28         3.00 o                         
   4 -11   5          0.59          2.79         2.23 o                         
   5 -11   5          6.01          9.47         4.39 o                         
   6 -11   5         12.19         13.34         4.70 o                         
   7 -11   5         11.70         22.90         8.35 o                         
  -9 -10   5          0.37          6.35         3.00 o                         
  -8 -10   5          1.18          9.50         7.03 o                         
  -7 -10   5          0.01          4.50         4.89 o                         
  -6 -10   5          1.45          0.23         2.64 o                         
  -5 -10   5          5.55          3.65         3.84 o                         
  -4 -10   5          2.56         -0.10         3.51 o                         
  -3 -10   5         48.53         48.28         6.44 o                         
  -2 -10   5          4.08          3.33         2.33 o                         
  -1 -10   5         88.79        104.01         7.79 o                         
   0 -10   5        305.85        312.24        13.81 o                         
   1 -10   5         28.73         30.95         5.32 o                         
   2 -10   5         14.81         12.40         4.69 o                         
   3 -10   5          0.83          1.70         3.59 o                         
   4 -10   5         62.66         68.30         8.29 o                         
   5 -10   5          0.72          6.00         2.79 o                         
   6 -10   5          0.90          2.35         3.92 o                         
   7 -10   5          1.35         11.02         5.42 o                         
   8 -10   5          0.02         -0.15         8.37 o                         
  -9  -9   5          4.96          5.31         5.73 o                         
  -8  -9   5         14.83         10.49         5.61 o                         
  -7  -9   5          1.28         -0.25         2.50 o                         
  -6  -9   5          0.05         -2.25         2.37 o                         
  -5  -9   5         15.07         17.33         3.86 o                         
  -4  -9   5         76.94         87.73         7.98 o                         
  -3  -9   5         67.88         78.42         5.50 o                         
  -2  -9   5          1.84          0.16         1.00 o                         
  -1  -9   5        212.17        220.45        10.74 o                         
   0  -9   5        207.02        194.52        12.10 o                         
   1  -9   5         45.72         49.63         5.68 o                         
   2  -9   5         72.21         74.02         7.18 o                         
   3  -9   5         20.56         24.27         4.76 o                         
   4  -9   5          4.11          7.69         2.77 o                         
   5  -9   5         16.33         16.18         5.30 o                         
   6  -9   5          4.89          5.62         5.58 o                         
   7  -9   5          8.65         11.21         4.49 o                         
   8  -9   5          2.86         -0.83         5.65 o                         
   9  -9   5         11.67         20.65         8.33 o                         
 -10  -8   5         14.80         24.07         7.06 o                         
  -9  -8   5         20.28         30.26         8.38 o                         
  -8  -8   5         20.01         24.02         6.71 o                         
  -7  -8   5         10.24          8.89         5.17 o                         
  -6  -8   5          4.05          6.32         2.22 o                         
  -5  -8   5         38.94         43.41         6.18 o                         
  -4  -8   5        135.10        148.64        10.03 o                         
  -3  -8   5         30.75         30.73         2.89 o                         
  -2  -8   5         55.90         58.76         4.20 o                         
  -1  -8   5        131.51        123.79         6.78 o                         
   0  -8   5         15.46         13.14         2.84 o                         
   1  -8   5         43.44         51.33         4.99 o                         
   2  -8   5        106.51        102.39         8.10 o                         
   3  -8   5          9.63          8.20         1.99 o                         
   4  -8   5          7.86          6.62         2.07 o                         
   5  -8   5          4.33          3.66         1.72 o                         
   6  -8   5         10.41         12.32         4.68 o                         
   7  -8   5          3.74          0.73         3.60 o                         
   8  -8   5          1.28          0.91         2.89 o                         
   9  -8   5          1.36          8.93         6.71 o                         
  10  -8   5          0.05         -4.00         4.08 o                         
 -11  -7   5          0.01         -5.87        10.05 o                         
 -10  -7   5          0.52         -1.99         6.11 o                         
  -9  -7   5          3.47         -3.60         7.99 o                         
  -8  -7   5          6.14         13.26         6.12 o                         
  -7  -7   5          3.74          5.30         2.56 o                         
  -6  -7   5        152.91        154.83        11.40 o                         
  -5  -7   5        158.33        162.84         9.38 o                         
  -4  -7   5        362.09        356.02        16.10 o                         
  -3  -7   5        176.14        169.59         7.18 o                         
  -2  -7   5         95.20         86.47         4.65 o                         
  -1  -7   5        564.52        585.35        16.66 o                         
   0  -7   5         60.60         48.66         4.06 o                         
   1  -7   5         39.20         40.93         3.92 o                         
   2  -7   5          9.08          6.97         1.83 o                         
   3  -7   5         82.07         92.23         6.46 o                         
   4  -7   5          1.55          1.50         2.68 o                         
   5  -7   5          7.70          3.66         2.07 o                         
   6  -7   5         16.88         18.17         4.56 o                         
   7  -7   5         84.70         98.29        12.16 o                         
   8  -7   5          3.18          2.40         4.21 o                         
   9  -7   5          4.69         -2.63         4.08 o                         
  10  -7   5          1.99         -2.49         3.77 o                         
  11  -7   5          7.68          4.50         5.31 o                         
 -11  -6   5         19.97         17.66         6.59 o                         
 -10  -6   5         51.14         53.17        11.75 o                         
  -9  -6   5          2.27          2.14         2.42 o                         
  -8  -6   5          0.21         -1.50         2.62 o                         
  -7  -6   5         75.71         70.92         9.29 o                         
  -6  -6   5         42.99         45.38         5.78 o                         
  -5  -6   5          0.05          0.69         0.94 o                         
  -4  -6   5        297.91        331.86        12.03 o                         
  -3  -6   5        218.29        215.93         8.55 o                         
  -2  -6   5         74.27         71.58         4.12 o                         
  -1  -6   5        441.18        422.74        10.08 o                         
   0  -6   5        277.04        266.12         8.00 o                         
   1  -6   5         41.09         41.67         3.82 o                         
   2  -6   5          8.70         10.64         1.72 o                         
   3  -6   5        569.80        618.63        15.30 o                         
   4  -6   5        756.51        744.62        18.30 o                         
   5  -6   5          1.01          0.69         1.30 o                         
   6  -6   5        119.52        114.28         8.83 o                         
   7  -6   5          2.54         10.55         6.20 o                         
   8  -6   5          2.61          1.52         2.40 o                         
   9  -6   5          0.99         -1.99         2.49 o                         
  10  -6   5          4.69         10.75         6.94 o                         
  11  -6   5          0.32         -3.90         5.47 o                         
 -11  -5   5          1.82          3.69         5.25 o                         
 -10  -5   5          0.01         -1.44         3.98 o                         
  -9  -5   5          1.65         -1.10         2.87 o                         
  -8  -5   5         18.86         18.91         6.07 o                         
  -7  -5   5          6.85          5.00         2.40 o                         
  -6  -5   5         62.29         69.83         6.96 o                         
  -5  -5   5         36.70         40.41         4.37 o                         
  -4  -5   5          0.26          2.66         2.11 o                         
  -3  -5   5          1.37          0.25         0.65 o                         
  -2  -5   5          4.12          4.33         0.79 o                         
  -1  -5   5         66.13         63.31         3.94 o                         
   0  -5   5        316.97        325.65         7.36 o                         
   1  -5   5       1179.82       1166.02        19.17 o                         
   2  -5   5         30.99         32.68         2.72 o                         
   3  -5   5        386.87        384.14        10.36 o                         
   4  -5   5        184.21        191.14         8.66 o                         
   5  -5   5        199.19        192.16         9.14 o                         
   6  -5   5        101.75        100.56         9.46 o                         
   7  -5   5        511.69        507.59        18.67 o                         
   8  -5   5          7.49          7.64         3.37 o                         
   9  -5   5          1.12         -1.38         3.34 o                         
  10  -5   5          0.00         -0.59         3.09 o                         
  11  -5   5          6.20          6.97         4.02 o                         
  12  -5   5          2.45          1.00         5.60 o                         
 -12  -4   5          9.93         17.59         7.31 o                         
 -11  -4   5        101.84        125.91        18.13 o                         
 -10  -4   5         75.71         73.01        14.30 o                         
  -9  -4   5          0.52         -2.92         2.92 o                         
  -8  -4   5         76.66         70.63        11.02 o                         
  -7  -4   5         28.82         27.52         3.66 o                         
  -6  -4   5          2.14          1.63         2.01 o                         
  -5  -4   5        111.32        133.35         5.74 o                         
  -4  -4   5         24.17         24.13         2.82 o                         
  -3  -4   5         10.18          5.67         1.01 o                         
  -2  -4   5         71.66         77.96         2.96 o                         
  -1  -4   5        750.90        818.57        14.99 o                         
   0  -4   5          6.30          5.99         1.47 o                         
   1  -4   5        196.12        215.18         5.81 o                         
   2  -4   5        315.61        331.86         8.02 o                         
   3  -4   5          2.89          4.43         1.18 o                         
   4  -4   5        393.05        412.41        13.41 o                         
   5  -4   5         37.71         54.65         4.66 o                         
   6  -4   5        344.86        317.05        14.17 o                         
   7  -4   5          1.66          0.55         1.60 o                         
   8  -4   5          2.76          6.99         1.50 o                         
   9  -4   5          3.68          0.14         3.88 o                         
  10  -4   5          1.98          3.66         4.72 o                         
  11  -4   5          6.79         20.85         8.12 o                         
  12  -4   5         23.18         15.13         5.94 o                         
 -12  -3   5         18.98         19.18         8.00 o                         
 -11  -3   5         20.58         18.64        10.00 o                         
 -10  -3   5          0.22         -1.74         3.13 o                         
  -9  -3   5          0.12         -0.40         5.83 o                         
  -8  -3   5         23.14         23.31         5.46 o                         
  -7  -3   5         59.57         57.23         5.57 o                         
  -6  -3   5         41.32         46.35         3.72 o                         
  -5  -3   5          7.36          9.71         1.93 o                         
  -4  -3   5        195.61        248.66        12.38 o                         
  -3  -3   5        463.22        483.69         7.61 o                         
  -2  -3   5        219.42        221.56         5.36 o                         
  -1  -3   5       1078.85       1183.02        13.17 o                         
   0  -3   5        385.13        419.75         7.53 o                         
   1  -3   5        879.79        788.10        12.54 o                         
   2  -3   5         17.56         20.75         1.78 o                         
   3  -3   5        345.82        327.51         8.35 o                         
   4  -3   5        436.48        430.70        11.74 o                         
   5  -3   5          0.00          0.80         1.08 o                         
   6  -3   5         11.85         16.10         4.87 o                         
   7  -3   5         23.76         15.41         5.01 o                         
   8  -3   5          2.77         -0.59         2.02 o                         
   9  -3   5          2.12         -0.79         2.02 o                         
  10  -3   5          2.04          1.61         3.94 o                         
  11  -3   5          0.82          0.24         3.63 o                         
  12  -3   5          0.21         -4.76         4.76 o                         
 -12  -2   5          3.28          5.08         5.21 o                         
 -11  -2   5         28.70         39.78         9.95 o                         
 -10  -2   5          2.24         -1.82         3.67 o                         
  -9  -2   5          0.05          0.77         2.32 o                         
  -8  -2   5         43.94         40.08         6.56 o                         
  -7  -2   5        169.40        177.64        10.57 o                         
  -6  -2   5        105.29        100.50         7.33 o                         
  -5  -2   5        196.30        196.70         6.63 o                         
  -4  -2   5        216.92        251.96         6.07 o                         
  -3  -2   5          4.31          3.84         0.66 o                         
  -2  -2   5        775.68        827.97         8.01 o                         
  -1  -2   5          4.52         10.37         1.15 o                         
   0  -2   5        745.55        729.73        12.62 o                         
   1  -2   5          2.90          7.22         1.18 o                         
   2  -2   5         95.17         99.60         3.88 o                         
   3  -2   5        691.49        718.80        12.82 o                         
   4  -2   5       2068.09       2017.79        30.26 o                         
   5  -2   5        154.99        173.34        10.13 o                         
   6  -2   5         64.91         53.75         8.12 o                         
   7  -2   5        127.73        106.95        10.47 o                         
   8  -2   5          4.38          3.44         2.17 o                         
   9  -2   5         17.08          5.85         3.03 o                         
  10  -2   5          0.73          0.30         3.57 o                         
  11  -2   5          1.76         -0.03         4.54 o                         
  12  -2   5         20.16         18.56         7.49 o                         
 -12  -1   5          2.05         -2.23         3.40 o                         
 -11  -1   5          5.99          5.54         4.17 o                         
 -10  -1   5          1.07          3.34         2.55 o                         
  -9  -1   5          6.35          7.10         4.78 o                         
  -8  -1   5          0.48          0.08         1.67 o                         
  -7  -1   5          8.55          6.83         2.38 o                         
  -6  -1   5        109.75        111.00         6.28 o                         
  -5  -1   5        310.82        292.58         9.47 o                         
  -4  -1   5       1201.50       1311.34        14.54 o                         
  -3  -1   5         73.48         98.16         3.32 o                         
  -2  -1   5        797.87        815.90         9.08 o                         
  -1  -1   5       3994.85       3986.36        32.98 o                         
   0  -1   5        203.62        175.32         5.26 o                         
   1  -1   5         18.12         12.36         1.55 o                         
   2  -1   5        458.39        491.45        10.45 o                         
   3  -1   5        499.30        487.88        11.97 o                         
   4  -1   5       2547.82       2384.38        32.99 o                         
   5  -1   5       1534.43       1455.31        29.22 o                         
   6  -1   5         18.61         29.64         5.26 o                         
   7  -1   5        346.13        355.16        14.85 o                         
   8  -1   5          2.02         -0.83         2.74 o                         
   9  -1   5         10.24          0.03         4.71 o                         
  10  -1   5          8.46          3.89         3.34 o                         
  11  -1   5          5.42          6.76         3.92 o                         
  12  -1   5          2.46         -0.43         3.91 o                         
 -12   0   5         16.90          1.84         6.62 o                         
 -11   0   5         70.03         67.51        12.39 o                         
 -10   0   5         87.03         87.93        13.53 o                         
  -9   0   5          0.22          2.69         2.16 o                         
  -8   0   5          7.88          9.66         2.68 o                         
  -7   0   5          0.03         -0.35         1.58 o                         
  -6   0   5        246.75        250.65        10.63 o                         
  -5   0   5        171.02        176.53         6.94 o                         
  -4   0   5        446.30        503.12        10.40 o                         
  -3   0   5        150.10        179.36         5.09 o                         
  -2   0   5          3.78          2.38         0.75 o                         
  -1   0   5          1.91          0.59         0.48 o                         
   0   0   5          3.67          8.25         1.38 o                         
   1   0   5       1960.65       1734.40        20.61 o                         
   2   0   5        802.69        707.61        15.07 o                         
   3   0   5          8.77         12.15         1.70 o                         
   4   0   5       4581.54       4711.48        74.40 o                         
   5   0   5       2946.00       3065.83        79.86 o                         
   6   0   5       2933.04       3015.67        56.61 o                         
   7   0   5         61.63         46.84         7.32 o                         
   8   0   5         28.77         27.41         5.96 o                         
   9   0   5         56.03         45.73         7.80 o                         
  10   0   5          0.03          1.33         3.74 o                         
  11   0   5          0.10          1.30         1.89 o                         
  12   0   5          0.42         -0.91         2.52 o                         
  13   0   5          0.30          0.02         3.97 o                         
 -12   1   5         12.70          7.44         3.01 o                         
 -11   1   5         27.65         21.46         6.01 o                         
 -10   1   5        137.62        147.62        14.53 o                         
  -9   1   5         92.36        107.46         9.29 o                         
  -8   1   5          0.97          0.82         1.35 o                         
  -7   1   5         26.73         29.99         3.26 o                         
  -6   1   5         28.02         27.15         2.95 o                         
  -5   1   5        215.56        215.73         8.17 o                         
  -4   1   5          0.01          0.28         0.87 o                         
  -3   1   5        300.69        339.49         8.05 o                         
  -2   1   5       1989.78       1912.94        17.91 o                         
  -1   1   5       3854.64       3531.22        23.73 o                         
   0   1   5        163.20        165.16         5.32 o                         
   1   1   5        694.01        640.82        13.72 o                         
   2   1   5         16.08         17.14         2.26 o                         
   3   1   5       1444.47       1413.31        20.30 o                         
   4   1   5       2303.90       2260.85        30.35 o                         
   5   1   5         77.16         59.15         6.55 o                         
   6   1   5         49.56         55.53         7.02 o                         
   7   1   5          6.58         11.60         3.37 o                         
   8   1   5          1.74          0.27         2.92 o                         
   9   1   5          9.56         16.11         4.49 o                         
  10   1   5          2.65          3.85         4.05 o                         
  11   1   5          1.13          2.67         1.83 o                         
  12   1   5          0.05         -2.12         3.41 o                         
  13   1   5          0.05         -0.38         5.66 o                         
 -12   2   5          6.97          5.97         5.44 o                         
 -11   2   5         25.57         26.93         5.42 o                         
 -10   2   5        195.69        204.11        17.30 o                         
  -9   2   5        100.28        103.80         8.69 o                         
  -8   2   5         17.34         18.06         3.15 o                         
  -7   2   5          2.27          1.93         1.36 o                         
  -6   2   5         96.46        102.22         6.65 o                         
  -5   2   5        496.81        563.43        14.77 o                         
  -4   2   5        644.18        783.39        16.13 o                         
  -3   2   5       3356.81       3557.63        30.02 o                         
  -2   2   5        236.60        268.93         7.88 o                         
  -1   2   5          4.88          5.98         1.11 o                         
   0   2   5         56.92         68.93         3.87 o                         
   1   2   5        201.83        184.76         6.21 o                         
   2   2   5          8.67         10.71         1.61 o                         
   3   2   5         64.46         43.04         3.70 o                         
   4   2   5        202.25        197.23         9.47 o                         
   5   2   5          0.39          0.61         1.67 o                         
   6   2   5        184.88        198.42        12.93 o                         
   7   2   5          3.12          4.86         1.66 o                         
   8   2   5          3.82          4.32         3.03 o                         
   9   2   5          2.16          2.98         2.31 o                         
  10   2   5          0.37          4.55         5.90 o                         
  11   2   5          8.83         11.21         4.51 o                         
  12   2   5          0.20         -0.34         8.09 o                         
 -12   3   5         14.46         10.74         6.77 o                         
 -11   3   5          3.21          6.28         4.67 o                         
 -10   3   5         71.92         81.47         9.69 o                         
  -9   3   5         82.37         86.35         8.01 o                         
  -8   3   5         65.30         86.97         7.78 o                         
  -7   3   5         12.68         11.19         2.07 o                         
  -6   3   5         89.37         81.22         5.72 o                         
  -5   3   5         21.26         21.65         2.92 o                         
  -4   3   5          8.91         11.80         2.43 o                         
  -3   3   5       1168.75       1100.77        20.69 o                         
  -2   3   5        590.08        620.33        16.73 o                         
  -1   3   5         13.69         11.73         2.06 o                         
   0   3   5        656.32        641.47        13.16 o                         
   1   3   5        345.52        325.75         8.53 o                         
   2   3   5        201.57        193.73         8.41 o                         
   3   3   5         22.06         24.17         2.61 o                         
   4   3   5         58.18         51.96         4.15 o                         
   5   3   5        298.35        303.23        12.22 o                         
   6   3   5        111.17        108.24         7.55 o                         
   7   3   5         97.81         83.87         6.17 o                         
   8   3   5          1.63         -0.72         2.36 o                         
   9   3   5          5.42          8.15         2.88 o                         
  10   3   5         14.92         11.45         5.24 o                         
  11   3   5          0.36          7.05         3.97 o                         
  12   3   5          0.00         -3.24         8.53 o                         
 -12   4   5          1.19          0.54         3.28 o                         
 -11   4   5         13.46         11.08         6.12 o                         
 -10   4   5          3.27          3.60         4.36 o                         
  -9   4   5         18.92         13.23         3.31 o                         
  -8   4   5          2.42         -0.74         2.81 o                         
  -7   4   5          0.23          3.40         2.59 o                         
  -6   4   5        279.26        254.69         9.84 o                         
  -5   4   5        171.55        200.23         8.78 o                         
  -4   4   5       1405.94       1449.85        22.48 o                         
  -3   4   5        258.05        281.90         8.99 o                         
  -2   4   5          1.61          1.28         0.72 o                         
  -1   4   5        203.39        185.14        13.22 o                         
   0   4   5        270.03        272.08        12.15 o                         
   1   4   5        842.13        829.94        14.45 o                         
   2   4   5        358.38        377.30         9.50 o                         
   3   4   5          2.16          1.10         0.86 o                         
   4   4   5        194.73        172.04         6.79 o                         
   5   4   5        822.63        836.00        17.75 o                         
   6   4   5        653.55        628.63        17.72 o                         
   7   4   5         53.63         59.40         5.27 o                         
   8   4   5         12.90         12.42         3.78 o                         
   9   4   5         12.11         16.08         4.30 o                         
  10   4   5          3.58          4.61         2.85 o                         
  11   4   5          3.96          6.75         4.39 o                         
  12   4   5          0.01          1.52         5.27 o                         
 -11   5   5          0.38         -2.12         3.05 o                         
 -10   5   5         20.41         22.01         6.40 o                         
  -9   5   5          8.22          4.05         2.11 o                         
  -8   5   5          3.00          2.86         1.99 o                         
  -7   5   5          0.93         -1.65         1.65 o                         
  -6   5   5         10.95          6.76         2.72 o                         
  -5   5   5          1.32          1.03         0.66 o                         
  -4   5   5         76.51         79.43         4.75 o                         
  -3   5   5          1.98          2.90         0.95 o                         
  -2   5   5          3.77          2.58         0.91 o                         
  -1   5   5        670.17        659.46        19.68 o                         
   0   5   5        263.15        192.36         6.19 o                         
   1   5   5         46.33         44.69         3.79 o                         
   2   5   5         31.70         26.98         2.83 o                         
   3   5   5        231.65        231.44         9.26 o                         
   4   5   5        773.46        730.55        15.78 o                         
   5   5   5        173.86        188.44         8.96 o                         
   6   5   5        117.57        129.80         8.63 o                         
   7   5   5        257.58        230.83        11.44 o                         
   8   5   5         14.30         15.39         3.45 o                         
   9   5   5          1.77          1.45         1.69 o                         
  10   5   5          3.44          7.08         7.24 o                         
  11   5   5          5.36          4.83         3.26 o                         
  12   5   5          0.84         -3.63         3.63 o                         
 -11   6   5         21.88         27.50        10.51 o                         
 -10   6   5        114.04        136.23        13.19 o                         
  -9   6   5          2.13          4.61         5.06 o                         
  -8   6   5          0.20         -1.01         2.08 o                         
  -7   6   5         22.86         16.29         3.15 o                         
  -6   6   5          1.81         -0.15         1.60 o                         
  -5   6   5          1.73          2.44         1.26 o                         
  -4   6   5          0.29         -0.07         1.17 o                         
  -3   6   5        332.98        307.15        10.34 o                         
  -2   6   5          6.10         10.53         1.67 o                         
  -1   6   5          8.49         11.57         2.16 o                         
   0   6   5        225.72        212.76         9.20 o                         
   1   6   5        206.49        241.69        11.85 o                         
   2   6   5          7.52          8.33         1.69 o                         
   3   6   5         35.06         31.38         3.37 o                         
   4   6   5          8.77          7.17         1.65 o                         
   5   6   5        278.72        252.44        11.09 o                         
   6   6   5        466.59        438.77        15.22 o                         
   7   6   5         28.50         26.40         3.72 o                         
   8   6   5          2.17          1.64         1.24 o                         
   9   6   5         19.33         19.65         5.82 o                         
  10   6   5          2.80         -5.44         5.44 o                         
  11   6   5          0.39          5.26         4.95 o                         
  12   6   5          0.09          1.03         2.98 o                         
 -11   7   5          4.11         10.88         6.76 o                         
 -10   7   5          0.06         -0.51         3.95 o                         
  -9   7   5         13.11          7.76         3.55 o                         
  -8   7   5         40.13         42.13         5.89 o                         
  -7   7   5         21.74         15.47         3.55 o                         
  -6   7   5         15.72          9.49         2.32 o                         
  -5   7   5          0.04         -0.56         0.89 o                         
  -4   7   5        112.97        109.26         7.18 o                         
  -3   7   5         87.56         91.03         5.86 o                         
  -2   7   5         69.32         48.23         6.79 o                         
  -1   7   5          0.60          1.67         1.38 o                         
   0   7   5        238.78        300.52        10.72 o                         
   1   7   5        260.48        290.44        10.28 o                         
   2   7   5         15.15         14.82         4.52 o                         
   3   7   5         46.78         53.69         5.01 o                         
   4   7   5         20.16         26.18         3.34 o                         
   5   7   5          6.83          3.24         1.93 o                         
   6   7   5          5.71          5.04         2.05 o                         
   7   7   5        124.25        140.96        12.07 o                         
   8   7   5          0.00         -0.21         1.36 o                         
   9   7   5         18.49         23.21         5.44 o                         
  10   7   5         11.62          5.75         3.95 o                         
  11   7   5          0.77         -1.64         3.38 o                         
 -10   8   5         24.31         34.80        11.35 o                         
  -9   8   5          0.96          2.64         5.69 o                         
  -8   8   5          0.01         -0.53         2.31 o                         
  -7   8   5         14.71         15.37         3.73 o                         
  -6   8   5        102.57        124.20        11.77 o                         
  -5   8   5          1.26         -0.89         1.80 o                         
  -4   8   5        156.40        163.43        12.41 o                         
  -3   8   5         36.51         35.35         3.36 o                         
  -2   8   5         76.12         87.07         7.21 o                         
  -1   8   5         69.06         69.45         6.53 o                         
   0   8   5         62.46         70.49         5.66 o                         
   1   8   5        204.46        318.97        15.25 o                         
   2   8   5         15.29         11.79         2.46 o                         
   3   8   5          2.73          2.59         2.04 o                         
   4   8   5         37.07         24.93         4.11 o                         
   5   8   5          6.18          5.71         1.66 o                         
   6   8   5          1.32          0.69         1.28 o                         
   7   8   5          0.75          2.67         2.39 o                         
   8   8   5          0.03          1.12         2.13 o                         
   9   8   5         10.77         16.09         5.78 o                         
  10   8   5          0.21          5.95         3.79 o                         
  11   8   5         10.92         13.49         6.18 o                         
  -9   9   5          5.57          3.76         4.78 o                         
  -8   9   5          3.39         -2.44         5.55 o                         
  -7   9   5         97.60         89.87        13.46 o                         
  -6   9   5         67.96         83.55        12.07 o                         
  -5   9   5          1.83          0.64         2.50 o                         
  -4   9   5         24.15         19.00         4.25 o                         
  -3   9   5         10.82         11.27         4.97 o                         
  -2   9   5          7.35         25.01         6.79 o                         
  -1   9   5        395.69        507.32        29.02 o                         
   0   9   5        338.51        459.72        19.86 o                         
   1   9   5         13.02         20.18         3.67 o                         
   2   9   5         43.00         53.40         4.89 o                         
   3   9   5         16.57         15.34         3.20 o                         
   4   9   5          7.56          3.29         2.54 o                         
   5   9   5          4.89          1.70         1.89 o                         
   6   9   5         12.28         14.01         3.18 o                         
   7   9   5          0.70          4.80         3.02 o                         
   8   9   5          0.04         -3.54         3.54 o                         
   9   9   5          2.77          7.30         5.12 o                         
  10   9   5          6.86          5.26         6.17 o                         
  -9  10   5          2.50         -3.47         3.47 o                         
  -8  10   5          0.22         -4.61         4.61 o                         
  -7  10   5          4.60         -0.24         3.94 o                         
  -6  10   5         11.16         13.46         4.46 o                         
  -5  10   5          9.59         15.48         4.76 o                         
  -4  10   5          8.98         -1.36         5.44 o                         
  -3  10   5          0.12          0.07         3.04 o                         
  -2  10   5          4.13         13.35        10.54 o                         
  -1  10   5         96.16         99.15        15.27 o                         
   0  10   5        107.53         99.42        11.90 o                         
   1  10   5         42.19         73.07         8.29 o                         
   2  10   5          3.38         -0.48         2.28 o                         
   3  10   5         25.80         18.58         3.71 o                         
   4  10   5         16.44         16.34         3.69 o                         
   5  10   5          7.59         16.57         3.46 o                         
   6  10   5          1.67          1.94         1.45 o                         
   7  10   5          4.71          1.78         2.06 o                         
   8  10   5         17.57         15.43         4.09 o                         
   9  10   5          9.13         24.78         6.41 o                         
  -8  11   5          6.17          4.85         3.60 o                         
  -7  11   5         15.76         29.52         8.62 o                         
  -6  11   5          0.45          1.56         3.06 o                         
  -5  11   5          3.00          2.71         3.34 o                         
  -4  11   5          1.23          4.25         4.54 o                         
  -3  11   5          8.24          4.45         5.52 o                         
  -2  11   5         37.51         38.37         9.12 o                         
  -1  11   5         94.78         81.84        13.15 o                         
   0  11   5         65.88         66.83         8.82 o                         
   1  11   5         21.40         30.06         6.18 o                         
   2  11   5          7.84          4.42         2.51 o                         
   3  11   5          1.66          0.18         2.61 o                         
   4  11   5          4.26          3.66         2.10 o                         
   5  11   5          1.56          1.67         2.74 o                         
   6  11   5          0.78          1.65         3.29 o                         
   7  11   5         12.41         15.65         4.87 o                         
   8  11   5          8.38          5.29         3.77 o                         
  -7  12   5          8.29         17.43         9.02 o                         
  -6  12   5          1.83          8.88         7.00 o                         
  -5  12   5          0.26          1.31         3.25 o                         
  -4  12   5          8.35         10.96         3.67 o                         
  -3  12   5          4.87          5.29         4.69 o                         
  -2  12   5         15.11         10.87         6.95 o                         
  -1  12   5         17.97          9.90         4.10 o                         
   0  12   5          2.30         -0.63         3.18 o                         
   1  12   5          3.96          3.14         2.72 o                         
   2  12   5          0.00          2.72         3.19 o                         
   3  12   5          0.02         -1.03         2.91 o                         
   4  12   5          0.58          2.08         2.40 o                         
   5  12   5          4.96          4.18         2.84 o                         
   6  12   5          6.32          3.13         5.65 o                         
   7  12   5         10.31         16.11         6.13 o                         
  -5  13   5          2.36         10.64         6.08 o                         
  -4  13   5          0.09          0.08         3.55 o                         
  -3  13   5          2.88          4.63         7.38 o                         
  -2  13   5          1.93          4.18         3.78 o                         
  -1  13   5          0.01         -0.10         4.71 o                         
   0  13   5         10.74         18.64         7.81 o                         
   1  13   5         40.55         38.36         8.61 o                         
   2  13   5          2.96          4.67         4.11 o                         
   3  13   5          5.58          4.25         3.23 o                         
   4  13   5          7.99         -4.11         4.11 o                         
   5  13   5          0.52         -6.25         6.25 o                         
   6  13   5          0.33          0.67         3.68 o                         
  -3  14   5          0.08          1.39         8.09 o                         
  -2  14   5          1.85          0.68         3.30 o                         
  -1  14   5          0.29          2.18         3.01 o                         
   0  14   5          8.96          7.14         3.88 o                         
   1  14   5         17.50         33.14         8.05 o                         
   2  14   5          5.08          6.19         4.25 o                         
   3  14   5          0.95         -1.01         7.13 o                         
   4  14   5          3.79         -6.46         6.46 o                         
  -4 -13   6         13.14         19.46         6.62 o                         
  -3 -13   6          0.83          2.58         3.85 o                         
  -2 -13   6          1.24         -0.47         4.44 o                         
  -1 -13   6         15.72         17.45         6.21 o                         
   0 -13   6          6.23         11.01        10.14 o                         
   1 -13   6          7.59         -2.45         7.03 o                         
   2 -13   6          2.88          6.49         5.11 o                         
   3 -13   6          3.46         -3.61         4.18 o                         
   4 -13   6         10.26          4.77         4.13 o                         
  -6 -12   6         14.61         14.91         5.87 o                         
  -5 -12   6         51.29         27.07        18.42 o                         
  -4 -12   6         17.98         30.37         8.82 o                         
  -3 -12   6          0.26          6.83         4.90 o                         
  -2 -12   6         10.63          8.15         3.40 o                         
  -1 -12   6          2.18          4.25         3.09 o                         
   0 -12   6          1.02          3.81         3.65 o                         
   1 -12   6          0.33         -0.72         2.03 o                         
   2 -12   6          0.06         -1.02         2.32 o                         
   3 -12   6         29.57         22.28         7.58 o                         
   4 -12   6         45.27         47.34        13.07 o                         
   5 -12   6          3.96          6.74         7.06 o                         
   6 -12   6          3.47         40.63        12.61 o                         
  -7 -11   6          2.33         -0.59         4.14 o                         
  -6 -11   6          0.13          0.14         5.21 o                         
  -5 -11   6         47.47         51.71         8.92 o                         
  -4 -11   6         16.35         12.95         5.04 o                         
  -3 -11   6          0.07          2.65         2.58 o                         
  -2 -11   6          4.90          4.67         2.65 o                         
  -1 -11   6         15.72         19.45         5.32 o                         
   0 -11   6          0.06         -0.05         1.77 o                         
   1 -11   6          0.30         -1.48         2.91 o                         
   2 -11   6         14.37         15.41         4.44 o                         
   3 -11   6         20.91         17.67         4.86 o                         
   4 -11   6         27.67         31.75        10.57 o                         
   5 -11   6          5.27          2.43         3.77 o                         
   6 -11   6          9.29         10.10        11.70 o                         
   7 -11   6          0.06         -1.19         2.67 o                         
  -8 -10   6          1.91          6.60         3.80 o                         
  -7 -10   6          1.94          3.10         3.58 o                         
  -6 -10   6         20.65         10.54         3.98 o                         
  -5 -10   6          4.35          6.50         4.54 o                         
  -4 -10   6         88.73         86.59         9.16 o                         
  -3 -10   6         82.84         93.31         8.98 o                         
  -2 -10   6         13.31         11.04         5.08 o                         
  -1 -10   6         56.74         48.44         5.69 o                         
   0 -10   6         59.55         63.95         7.08 o                         
   1 -10   6         25.03         25.09         7.23 o                         
   2 -10   6        195.87        205.47        12.77 o                         
   3 -10   6        191.09        200.08        12.90 o                         
   4 -10   6         10.70         11.67         3.86 o                         
   5 -10   6         16.30         15.67         4.81 o                         
   6 -10   6          0.48          4.94         2.95 o                         
   7 -10   6          1.66         -2.16         5.05 o                         
   8 -10   6          3.83          7.91         5.31 o                         
  -9  -9   6          3.33          8.78         5.43 o                         
  -8  -9   6          5.77          5.05         3.73 o                         
  -7  -9   6          0.01          0.98         2.51 o                         
  -6  -9   6          0.61          3.09         1.72 o                         
  -5  -9   6         62.38         54.34         7.55 o                         
  -4  -9   6         98.98        102.78        10.05 o                         
  -3  -9   6          3.55         24.25         4.35 o                         
  -2  -9   6          4.90          0.30         1.40 o                         
  -1  -9   6        173.12        169.67         8.28 o                         
   0  -9   6        118.34        121.17         7.71 o                         
   1  -9   6        176.95        202.90        11.59 o                         
   2  -9   6        152.27        147.10        10.18 o                         
   3  -9   6          8.84         15.39         3.38 o                         
   4  -9   6          4.69          4.20         1.96 o                         
   5  -9   6         12.34         11.10         3.51 o                         
   6  -9   6          8.32          4.46         4.71 o                         
   7  -9   6          2.94         11.82         4.30 o                         
   8  -9   6          8.40         14.39         9.08 o                         
   9  -9   6          0.30          8.91         5.83 o                         
 -10  -8   6          0.55          1.47         3.71 o                         
  -9  -8   6          2.60         26.18        12.13 o                         
  -8  -8   6          0.88          4.17         4.14 o                         
  -7  -8   6          1.17          1.83         2.79 o                         
  -6  -8   6         12.43          5.72         2.52 o                         
  -5  -8   6        109.97        113.73        10.95 o                         
  -4  -8   6        806.32        758.87        21.74 o                         
  -3  -8   6        251.83        258.54         9.60 o                         
  -2  -8   6         83.61         71.06         4.33 o                         
  -1  -8   6        295.53        287.78        10.11 o                         
   0  -8   6          1.45          0.91         1.43 o                         
   1  -8   6        149.33        138.08         8.80 o                         
   2  -8   6         89.58        104.44         6.95 o                         
   3  -8   6         68.24         67.57         6.80 o                         
   4  -8   6          0.97          4.62         2.03 o                         
   5  -8   6         33.83         37.64         5.53 o                         
   6  -8   6          2.37          5.06         2.82 o                         
   7  -8   6          0.14         -1.36         3.19 o                         
   8  -8   6         12.86          4.00        11.11 o                         
   9  -8   6          7.19          5.46         6.00 o                         
  10  -8   6          0.74          0.79         3.58 o                         
 -10  -7   6         19.21         17.38         6.72 o                         
  -9  -7   6          0.53         -2.34         3.04 o                         
  -8  -7   6         27.56         13.87         7.98 o                         
  -7  -7   6          5.58          6.63         3.60 o                         
  -6  -7   6          0.19          1.17         2.36 o                         
  -5  -7   6         63.37         68.09         7.48 o                         
  -4  -7   6        287.90        296.44        11.93 o                         
  -3  -7   6         94.22         89.73         4.45 o                         
  -2  -7   6         12.85          8.77         1.34 o                         
  -1  -7   6        293.08        297.73        11.06 o                         
   0  -7   6          9.03          6.31         1.44 o                         
   1  -7   6          1.79         -0.09         1.10 o                         
   2  -7   6         17.89         25.35         2.86 o                         
   3  -7   6         31.57         30.57         3.45 o                         
   4  -7   6          0.11         -1.16         1.32 o                         
   5  -7   6         11.78         12.37         3.21 o                         
   6  -7   6         58.40         54.74         9.01 o                         
   7  -7   6         27.42         27.48         8.49 o                         
   8  -7   6          1.45          6.33        10.97 o                         
   9  -7   6          6.30          0.18         5.07 o                         
  10  -7   6          1.22         -2.13         5.13 o                         
 -11  -6   6         30.11         32.02        10.46 o                         
 -10  -6   6          7.61          1.47         5.93 o                         
  -9  -6   6          1.51         12.48         4.60 o                         
  -8  -6   6         10.99         15.50         6.19 o                         
  -7  -6   6         15.11         15.27         4.57 o                         
  -6  -6   6        104.29        117.33         9.78 o                         
  -5  -6   6        168.76        173.78         9.36 o                         
  -4  -6   6         35.22         26.66         3.33 o                         
  -3  -6   6          3.11          2.10         0.79 o                         
  -2  -6   6         99.49         89.72         5.30 o                         
  -1  -6   6         28.66         27.73         3.10 o                         
   0  -6   6         11.66        124.82        15.19 o                         
   1  -6   6         85.29         88.45         4.41 o                         
   2  -6   6         26.87         23.89         2.89 o                         
   3  -6   6         40.84         48.18         3.75 o                         
   4  -6   6         90.15         83.08         5.82 o                         
   5  -6   6          1.15          2.35         1.29 o                         
   6  -6   6        110.80        127.02        11.52 o                         
   7  -6   6         25.63         16.82         4.18 o                         
   8  -6   6          5.15          1.89         7.03 o                         
   9  -6   6          1.59         17.09         7.75 o                         
  10  -6   6          0.50         -1.33         5.77 o                         
  11  -6   6          6.46          2.63         6.30 o                         
 -11  -5   6         11.82         16.76         7.47 o                         
 -10  -5   6         21.87         30.62         8.55 o                         
  -9  -5   6          0.64          1.19         5.56 o                         
  -8  -5   6          3.63          4.32         3.10 o                         
  -7  -5   6          4.96          4.92         1.93 o                         
  -6  -5   6          0.06         -0.23         2.34 o                         
  -5  -5   6          0.12          0.17         0.78 o                         
  -4  -5   6          1.38         -0.25         1.22 o                         
  -3  -5   6          2.56          0.31         0.67 o                         
  -2  -5   6         29.80         22.79         2.27 o                         
  -1  -5   6        169.43        173.21         6.35 o                         
   0  -5   6        632.97        658.78        11.98 o                         
   1  -5   6        472.73        490.08        11.35 o                         
   2  -5   6          4.10          4.42         0.92 o                         
   3  -5   6          3.15          2.10         0.92 o                         
   4  -5   6         44.96         43.83         4.45 o                         
   5  -5   6        120.31        103.08         7.40 o                         
   6  -5   6        494.68        531.44        22.73 o                         
   7  -5   6        134.62        135.13        10.09 o                         
   8  -5   6         18.39         22.10         5.98 o                         
   9  -5   6          0.37          3.26         3.68 o                         
  10  -5   6         13.90         13.48         4.77 o                         
  11  -5   6         10.65         21.43         8.16 o                         
 -12  -4   6          1.48          3.90         5.96 o                         
 -11  -4   6          5.85         -0.14         8.38 o                         
 -10  -4   6         35.75         38.54        12.37 o                         
  -9  -4   6         78.12         66.02        12.29 o                         
  -8  -4   6          0.37          2.97         3.62 o                         
  -7  -4   6         11.00          6.93         2.70 o                         
  -6  -4   6          4.61          2.11         1.74 o                         
  -5  -4   6         30.15         33.10         3.42 o                         
  -4  -4   6         17.72         19.59         2.31 o                         
  -3  -4   6        371.91        332.48         6.40 o                         
  -2  -4   6       1151.79       1220.13        16.77 o                         
  -1  -4   6       1040.39       1108.64        16.74 o                         
   0  -4   6         70.61         65.60         3.99 o                         
   1  -4   6        173.13        183.05         8.13 o                         
   2  -4   6        102.69        117.76         7.07 o                         
   3  -4   6          3.82          2.56         0.92 o                         
   4  -4   6          0.06          2.82         0.86 o                         
   5  -4   6         27.44         30.77         3.58 o                         
   6  -4   6         26.12         35.44         4.77 o                         
   7  -4   6        148.35        160.13        11.00 o                         
   8  -4   6         21.86         17.13         3.60 o                         
   9  -4   6         14.32         24.01         5.62 o                         
  10  -4   6          2.26          2.96         3.95 o                         
  11  -4   6          2.77          6.84         3.46 o                         
  12  -4   6          0.00         -3.70         3.70 o                         
 -12  -3   6          0.78         -5.87         5.87 o                         
 -11  -3   6          5.29         13.68         5.61 o                         
 -10  -3   6          0.81         -1.74         2.41 o                         
  -9  -3   6         75.67         75.49        12.30 o                         
  -8  -3   6         24.46         27.03         7.15 o                         
  -7  -3   6         39.32         45.76         7.01 o                         
  -6  -3   6          9.16         44.86         4.10 o                         
  -5  -3   6        320.81        320.73         8.90 o                         
  -4  -3   6        194.07        208.89         6.80 o                         
  -2  -3   6        212.16        176.25         5.21 o                         
  -1  -3   6       3571.14       3861.20        35.88 o                         
   0  -3   6       1008.40       1049.37        20.25 o                         
   1  -3   6        764.85        795.17        14.61 o                         
   2  -3   6        153.06        149.09         7.49 o                         
   3  -3   6        246.47        234.65         6.94 o                         
   4  -3   6          0.88          1.04         0.94 o                         
   5  -3   6        168.28        155.65         7.92 o                         
   6  -3   6         61.06         46.43         5.46 o                         
   7  -3   6         43.00         40.11         7.96 o                         
   8  -3   6          5.13         -1.32         2.98 o                         
   9  -3   6          5.50          3.39         3.58 o                         
  10  -3   6          1.39         -5.32         5.32 o                         
  11  -3   6          2.20          1.52         5.93 o                         
  12  -3   6          3.99          3.43         4.82 o                         
 -12  -2   6          0.44         -3.08         4.88 o                         
 -11  -2   6          6.00         17.98         7.14 o                         
 -10  -2   6        139.32        188.55        20.79 o                         
  -9  -2   6        127.37        151.50        17.41 o                         
  -8  -2   6         34.76         34.41         5.79 o                         
  -7  -2   6         39.79         39.47         4.98 o                         
  -6  -2   6         10.01         10.20         1.92 o                         
  -5  -2   6         74.23         72.70         3.89 o                         
  -4  -2   6         20.52         22.95         2.07 o                         
  -3  -2   6         11.57         14.68         1.50 o                         
  -2  -2   6       3713.39       3842.63        22.40 o                         
  -1  -2   6         63.74         72.30         2.81 o                         
   0  -2   6        120.23        117.54         4.05 o                         
   1  -2   6        459.32        447.40        10.87 o                         
   2  -2   6         69.29         63.68         3.61 o                         
   3  -2   6         16.54         18.96         2.29 o                         
   4  -2   6         95.59        108.78         6.35 o                         
   5  -2   6          0.06         -1.05         1.05 o                         
   6  -2   6          0.00         -2.03         2.11 o                         
   7  -2   6         31.39         31.10         6.72 o                         
   8  -2   6         54.32         42.91         9.18 o                         
   9  -2   6         32.78         31.61         7.87 o                         
  10  -2   6          2.67          3.93         3.94 o                         
  11  -2   6         10.51         21.68         7.42 o                         
  12  -2   6          2.99          8.55         5.74 o                         
 -12  -1   6          0.04          5.85         4.89 o                         
 -11  -1   6          3.77          7.19         4.55 o                         
 -10  -1   6         15.10         19.90         6.57 o                         
  -9  -1   6         30.39         30.36         7.93 o                         
  -8  -1   6         14.89         11.35         3.08 o                         
  -7  -1   6          0.52          0.51         1.12 o                         
  -6  -1   6         19.38         26.59         3.19 o                         
  -5  -1   6         31.66         26.99         2.89 o                         
  -4  -1   6        271.78        286.49         7.27 o                         
  -3  -1   6         10.48         12.04         1.26 o                         
  -2  -1   6         95.50        105.70         3.62 o                         
  -1  -1   6       1646.73       1527.95        16.70 o                         
   0  -1   6        446.47        420.44         8.46 o                         
   1  -1   6         66.98         64.04         3.87 o                         
   2  -1   6         61.92         52.69         3.96 o                         
   3  -1   6        313.96        302.27        11.27 o                         
   4  -1   6        243.65        239.45        13.45 o                         
   5  -1   6        212.46        159.06         9.73 o                         
   6  -1   6       1018.90       1066.84        35.31 o                         
   7  -1   6        209.33        227.67        17.98 o                         
   8  -1   6          3.75          4.53         5.59 o                         
   9  -1   6          4.59          5.19         2.51 o                         
  10  -1   6         22.67          6.47         6.53 o                         
  11  -1   6          0.29          0.58         2.62 o                         
  12  -1   6          0.65          1.91         3.94 o                         
 -12   0   6          4.45          7.89         8.70 o                         
 -11   0   6          4.45          5.94         8.82 o                         
 -10   0   6         11.92          7.21         5.60 o                         
  -9   0   6          5.08         13.82         4.42 o                         
  -8   0   6         14.89         15.14         2.75 o                         
  -7   0   6         21.09         12.14         2.59 o                         
  -6   0   6        115.09        130.84         7.97 o                         
  -5   0   6         85.33         89.50         5.60 o                         
  -4   0   6          4.01          5.17         1.46 o                         
  -3   0   6       1203.59       1207.88        13.89 o                         
  -2   0   6        298.57        265.94         5.65 o                         
  -1   0   6        530.53        545.90         7.86 o                         
   0   0   6        785.03        826.84        12.76 o                         
   1   0   6        446.28        457.38         8.01 o                         
   2   0   6         67.91         60.23         4.98 o                         
   3   0   6        847.00        843.63        22.52 o                         
   4   0   6        951.12        903.38        26.60 o                         
   5   0   6        432.44        461.74        27.88 o                         
   7   0   6         12.87         20.85         4.78 o                         
   8   0   6         15.49         18.54         5.00 o                         
   9   0   6          5.70         39.77         7.68 o                         
  10   0   6          0.23          2.39         5.04 o                         
  11   0   6         27.85         31.13         7.47 o                         
  12   0   6          0.16          4.47         5.06 o                         
 -12   1   6          3.93          5.50         4.92 o                         
 -11   1   6         35.20         25.33         7.79 o                         
 -10   1   6         12.19         15.82         7.47 o                         
  -9   1   6        192.47        188.46        11.49 o                         
  -8   1   6        299.39        322.25        13.97 o                         
  -7   1   6         48.68         43.85         4.85 o                         
  -6   1   6          4.74          2.74         1.36 o                         
  -5   1   6         84.83         79.85         5.23 o                         
  -4   1   6        167.17        154.01         6.47 o                         
  -3   1   6        921.01        934.75        16.53 o                         
  -2   1   6        552.35        602.32         9.96 o                         
  -1   1   6        972.12        999.44        14.97 o                         
   0   1   6        845.74        901.17        13.85 o                         
   1   1   6         73.74         80.00         4.94 o                         
   2   1   6        450.34        443.52        11.65 o                         
   3   1   6         10.11         11.56         2.52 o                         
   4   1   6        205.34        201.39        10.15 o                         
   5   1   6        146.72        143.98        10.60 o                         
   6   1   6       1658.16       1773.79        67.41 o                         
   7   1   6        136.02        124.72        11.27 o                         
   8   1   6          0.75          2.23         2.05 o                         
   9   1   6         13.00          8.15         4.09 o                         
  10   1   6          8.94         20.29         5.92 o                         
  11   1   6          1.17          0.79         2.52 o                         
  12   1   6          0.35          0.72         2.11 o                         
 -12   2   6          0.83         -1.38         3.84 o                         
 -11   2   6         21.82         12.95         8.60 o                         
 -10   2   6         52.52         72.86         8.91 o                         
  -9   2   6        211.93        243.07        13.47 o                         
  -8   2   6          1.75          4.02         1.72 o                         
  -7   2   6          1.85          0.03         1.56 o                         
  -6   2   6         33.38         24.97         3.57 o                         
  -5   2   6         67.98         61.83         4.98 o                         
  -4   2   6        241.52        285.17        10.94 o                         
  -3   2   6       1061.08       1116.41        19.14 o                         
  -2   2   6       2410.67       2669.24        30.91 o                         
  -1   2   6        506.08        506.78        13.20 o                         
   0   2   6        434.04        375.27         8.13 o                         
   1   2   6         80.92         74.11         4.46 o                         
   2   2   6          0.15          0.56         1.00 o                         
   3   2   6        538.36        526.87        17.74 o                         
   4   2   6          4.72          1.71         1.43 o                         
   5   2   6         14.58         13.97         3.09 o                         
   6   2   6        371.41        357.76        17.90 o                         
   7   2   6        116.07        115.77        10.75 o                         
   8   2   6          4.72          1.16         3.26 o                         
   9   2   6          6.35          2.62         1.82 o                         
  10   2   6         37.30         30.96         6.84 o                         
  11   2   6          0.17         -1.48         2.22 o                         
  12   2   6          0.03         -0.59         3.42 o                         
 -12   3   6          0.86          6.38         3.15 o                         
 -11   3   6          0.01         -1.51         4.27 o                         
 -10   3   6          1.46          2.15         2.85 o                         
  -9   3   6        194.36        220.27        13.23 o                         
  -8   3   6        146.42        143.72        10.00 o                         
  -7   3   6         31.19         27.83         4.15 o                         
  -6   3   6        124.62        167.02         8.58 o                         
  -5   3   6          0.08          3.26         1.30 o                         
  -4   3   6          8.93         20.78         2.69 o                         
  -3   3   6        268.22        315.63         9.68 o                         
  -2   3   6          0.21          1.37         1.86 o                         
  -1   3   6       1683.24       1571.06        31.62 o                         
   0   3   6        249.58        302.27        10.63 o                         
   1   3   6         77.44         82.44         4.43 o                         
   2   3   6        344.40        345.91        13.26 o                         
   3   3   6         74.83         73.99         5.79 o                         
   4   3   6          2.47          2.06         1.85 o                         
   5   3   6          0.01          0.81         1.82 o                         
   6   3   6        250.94        243.92        11.70 o                         
   7   3   6        178.03        187.78        10.40 o                         
   8   3   6         30.73         31.45         5.99 o                         
   9   3   6          2.03         10.63         4.22 o                         
  10   3   6          6.77          5.06         4.76 o                         
  11   3   6          3.66          2.15         2.28 o                         
  12   3   6          0.19          7.71         5.72 o                         
 -12   4   6          0.32          4.55         5.57 o                         
 -11   4   6         25.76         35.09         8.72 o                         
 -10   4   6          0.74          6.56         3.22 o                         
  -9   4   6         72.96         75.99         8.57 o                         
  -8   4   6          6.57          4.59         2.74 o                         
  -7   4   6         11.10         10.12         3.43 o                         
  -6   4   6          3.38          4.79         1.70 o                         
  -5   4   6        370.09        383.11        13.36 o                         
  -4   4   6        416.21        453.08        13.56 o                         
  -3   4   6          3.97          6.55         1.37 o                         
  -2   4   6        572.23        636.86        20.63 o                         
  -1   4   6        972.49       1026.24        21.63 o                         
   0   4   6       1056.46        976.22        20.09 o                         
   1   4   6          1.18         -0.71         1.20 o                         
   2   4   6        391.65        416.87        12.35 o                         
   3   4   6         14.97         22.11         2.69 o                         
   4   4   6         17.22         11.53         1.90 o                         
   5   4   6         37.81         43.77         4.21 o                         
   6   4   6        198.19        193.80        10.32 o                         
   7   4   6          0.03          6.56         2.75 o                         
   8   4   6         60.25         63.47         7.73 o                         
   9   4   6         23.47         20.13         5.03 o                         
  10   4   6          0.83          3.97         2.81 o                         
  11   4   6          0.86          4.87         3.10 o                         
  12   4   6          9.00         11.57         6.58 o                         
 -11   5   6          2.04          9.06         5.12 o                         
 -10   5   6          6.80          1.88         3.80 o                         
  -9   5   6          2.14         -2.56         2.56 o                         
  -8   5   6         21.20         30.15         6.95 o                         
  -7   5   6          0.30          0.77         2.39 o                         
  -6   5   6         15.04         12.93         2.31 o                         
  -5   5   6         32.77         34.10         3.47 o                         
  -4   5   6          1.03          0.58         0.72 o                         
  -3   5   6          5.09          5.69         1.18 o                         
  -2   5   6         14.95         21.49         2.33 o                         
  -1   5   6        144.06        133.88        12.16 o                         
   0   5   6         22.73         25.20         3.29 o                         
   1   5   6       1177.06       1152.63        18.79 o                         
   2   5   6          0.01         -0.25         0.97 o                         
   3   5   6         63.32         57.57         4.54 o                         
   4   5   6        132.57        125.71         6.66 o                         
   5   5   6         33.65         27.57         3.24 o                         
   6   5   6       1249.10       1308.54        44.17 o                         
   7   5   6        155.20        162.09         9.86 o                         
   8   5   6          0.48         -1.24         1.76 o                         
   9   5   6         27.47         28.07         5.39 o                         
  10   5   6         10.03          7.31         4.48 o                         
  11   5   6          3.99          7.33         6.79 o                         
  12   5   6          0.09          7.35         4.44 o                         
 -11   6   6          6.56         23.52         7.48 o                         
 -10   6   6         44.49         48.17         9.76 o                         
  -9   6   6          4.78         10.82         3.75 o                         
  -8   6   6          1.74         -0.95         1.81 o                         
  -7   6   6         15.60         12.78         3.04 o                         
  -6   6   6         10.84         19.87         2.28 o                         
  -5   6   6        166.18        152.40         7.43 o                         
  -4   6   6          1.19          1.64         0.98 o                         
  -3   6   6        457.55        451.29        10.57 o                         
  -2   6   6          2.45          1.55         1.49 o                         
  -1   6   6          5.51          5.23         1.14 o                         
   0   6   6        449.15        438.27        13.65 o                         
   1   6   6         14.05         14.41         2.14 o                         
   2   6   6        663.71        675.28        15.00 o                         
   3   6   6         65.44         79.83         5.78 o                         
   4   6   6         59.90         59.42         5.28 o                         
   5   6   6         84.95         81.63         5.73 o                         
   6   6   6         17.97         46.89         5.34 o                         
   7   6   6         74.37         75.17         7.08 o                         
   8   6   6         15.17         14.21         4.56 o                         
   9   6   6          6.67         13.54         4.36 o                         
  10   6   6          7.25          5.98         3.59 o                         
  11   6   6          0.57          6.92         4.49 o                         
 -10   7   6          0.84         10.19         6.26 o                         
  -9   7   6          5.68          9.84         3.33 o                         
  -8   7   6         32.24         23.62         5.95 o                         
  -7   7   6         24.01         17.99         3.84 o                         
  -6   7   6         13.46          9.29         2.46 o                         
  -5   7   6          4.21          5.31         1.55 o                         
  -4   7   6        131.23        130.85         7.60 o                         
  -3   7   6         57.22         51.50         4.30 o                         
  -2   7   6          8.60         10.82         2.72 o                         
  -1   7   6        137.76        144.04         8.05 o                         
   0   7   6        160.65        175.93         7.55 o                         
   1   7   6         67.54         84.59         5.15 o                         
   2   7   6         86.55         89.81         6.21 o                         
   3   7   6          2.17          1.75         1.44 o                         
   4   7   6          2.19          2.76         1.59 o                         
   5   7   6          6.57          0.91         1.34 o                         
   6   7   6        158.31        161.50         9.65 o                         
   7   7   6         31.00         37.79         5.41 o                         
   8   7   6         14.96          9.05         2.71 o                         
   9   7   6          3.19          6.28         4.20 o                         
  10   7   6         10.66         14.75         5.79 o                         
  11   7   6          0.35         -0.97         3.18 o                         
 -10   8   6         10.53          5.36        13.76 o                         
  -9   8   6         62.79         79.54        12.81 o                         
  -8   8   6         12.21         12.21         4.39 o                         
  -7   8   6          2.06         -0.33         3.28 o                         
  -6   8   6          5.75          1.83         2.00 o                         
  -5   8   6         30.63         29.41         5.26 o                         
  -4   8   6        393.19        391.23        18.78 o                         
  -3   8   6        117.38        123.41         8.34 o                         
  -2   8   6        150.62        141.63        11.56 o                         
  -1   8   6        281.83        286.32        17.02 o                         
   0   8   6        287.69        363.76        19.83 o                         
   1   8   6        147.82        156.56        16.74 o                         
   2   8   6          4.84          4.23         1.29 o                         
   3   8   6          4.20          2.74         2.38 o                         
   4   8   6         19.74         15.68         4.55 o                         
   5   8   6          9.63          6.60         2.19 o                         
   6   8   6         25.72         20.38         3.65 o                         
   7   8   6         11.72         15.29         3.47 o                         
   8   8   6          1.58         -1.78         2.83 o                         
   9   8   6          4.21         -0.97         5.09 o                         
  10   8   6          0.61         -3.91         3.91 o                         
  11   8   6          0.13         -0.83         6.21 o                         
  -9   9   6          1.43          5.01         3.64 o                         
  -8   9   6          0.74          3.53         4.55 o                         
  -7   9   6         11.10          4.28         5.28 o                         
  -6   9   6         10.14         13.79         5.75 o                         
  -5   9   6         37.32         40.40         8.51 o                         
  -4   9   6        135.83        161.02        17.48 o                         
  -3   9   6         18.33         51.06         9.42 o                         
  -2   9   6          7.60          6.66         4.70 o                         
  -1   9   6        387.61        364.90        26.58 o                         
   0   9   6        338.18        518.31        20.55 o                         
   1   9   6        300.40        396.82        17.86 o                         
   2   9   6          1.99          2.17         1.22 o                         
   3   9   6         90.74        142.93         9.37 o                         
   4   9   6         12.87         14.84         2.60 o                         
   5   9   6          7.47          4.10         3.48 o                         
   6   9   6          3.26          2.16         2.48 o                         
   7   9   6          4.53          4.25         2.86 o                         
   8   9   6         14.14          9.27         3.99 o                         
   9   9   6         13.86         13.93         7.20 o                         
  10   9   6          1.96          1.77         4.42 o                         
  -8  10   6          0.70          8.45         4.52 o                         
  -7  10   6          0.57          1.97         2.74 o                         
  -6  10   6          3.40          1.76         6.24 o                         
  -5  10   6         46.62         46.34        10.33 o                         
  -4  10   6         24.75         20.91         6.95 o                         
  -3  10   6          0.07         -3.80         5.21 o                         
  -2  10   6          0.00          4.60         4.25 o                         
  -1  10   6        136.78        121.73        16.64 o                         
   0  10   6        221.87        323.77        17.54 o                         
   1  10   6         29.56         35.55         5.40 o                         
   2  10   6          2.95          4.10         2.00 o                         
   3  10   6         41.40         36.41         6.30 o                         
   4  10   6          8.16         22.01         4.49 o                         
   5  10   6          0.15          2.49         3.28 o                         
   6  10   6          2.97          2.39         1.95 o                         
   7  10   6          3.63          5.55         2.36 o                         
   8  10   6          0.71          7.14         4.23 o                         
   9  10   6          0.28          5.15        13.82 o                         
  -7  11   6          3.39         25.72         8.97 o                         
  -6  11   6          4.26          8.46         6.16 o                         
  -5  11   6          9.61         10.52         5.34 o                         
  -4  11   6          0.01          2.26         4.91 o                         
  -3  11   6          8.90          4.86         4.26 o                         
  -2  11   6         35.59         42.34         9.77 o                         
  -1  11   6         68.23         47.81        12.97 o                         
   0  11   6          0.28         -3.15         3.68 o                         
   1  11   6          0.01          0.21         2.90 o                         
   2  11   6         16.62         23.23         6.61 o                         
   3  11   6         76.69         76.63        12.66 o                         
   4  11   6         11.34          5.48         2.54 o                         
   5  11   6         19.26         16.25         3.96 o                         
   6  11   6          4.19          3.76         2.36 o                         
   7  11   6          0.18         -0.27         3.40 o                         
   8  11   6          3.98          4.39         5.04 o                         
  -6  12   6          0.36          2.75         4.15 o                         
  -5  12   6          3.76         11.73         6.61 o                         
  -4  12   6          5.12          5.23         3.50 o                         
  -3  12   6          0.07          7.19         5.17 o                         
  -2  12   6          2.47         -5.27         5.27 o                         
  -1  12   6         11.80          9.20         6.93 o                         
   0  12   6          0.95          3.63         3.38 o                         
   1  12   6         11.90         16.67         4.98 o                         
   2  12   6         21.87         17.57         5.81 o                         
   3  12   6         29.73         35.67         7.58 o                         
   4  12   6          0.58          0.73         2.31 o                         
   5  12   6          1.07         -3.57         3.87 o                         
   6  12   6          0.57         56.19         9.87 o                         
   7  12   6          0.00         -4.11         4.11 o                         
  -5  13   6          0.01         -1.77         2.83 o                         
  -4  13   6         12.63         14.41         6.96 o                         
  -3  13   6          1.88          1.90         3.41 o                         
  -2  13   6          0.73         -8.22         9.17 o                         
  -1  13   6          8.39         17.95         5.83 o                         
   0  13   6         62.02         84.24        14.35 o                         
   1  13   6         31.80         36.86         8.13 o                         
   2  13   6          4.18          3.48         3.99 o                         
   3  13   6         27.59         22.48         5.95 o                         
   4  13   6          4.15          5.29         3.82 o                         
   5  13   6          1.41         -4.01         4.01 o                         
   6  13   6          1.99          7.67         4.93 o                         
  -2  14   6          0.02          5.17         5.00 o                         
  -1  14   6          5.29         10.14         3.89 o                         
   0  14   6         32.07         29.62        15.58 o                         
   1  14   6          6.78         12.22         5.52 o                         
   2  14   6          4.77          9.14         7.89 o                         
   3  14   6          4.30          5.89         5.68 o                         
  -3 -13   7         17.54         22.82         8.02 o                         
  -2 -13   7          9.64          3.27         3.78 o                         
  -1 -13   7          4.98          1.03         2.66 o                         
   0 -13   7          1.36         13.13         5.02 o                         
   1 -13   7          6.20         10.74         5.00 o                         
   2 -13   7          1.36         -1.83         2.98 o                         
   3 -13   7          6.64          1.40         4.36 o                         
  -5 -12   7          8.10          5.06         4.67 o                         
  -4 -12   7         12.33          8.33         3.74 o                         
  -3 -12   7         22.18         27.57         6.84 o                         
  -2 -12   7         25.64         21.63         5.03 o                         
  -1 -12   7         16.53          5.05         5.53 o                         
   0 -12   7          0.65          1.42         3.66 o                         
   1 -12   7          2.14          5.32         6.12 o                         
   2 -12   7          4.72          2.00         5.17 o                         
   3 -12   7          9.04          1.72         3.42 o                         
   4 -12   7          0.00         -1.44         5.18 o                         
   5 -12   7          6.58         17.28        13.39 o                         
  -7 -11   7          5.91          8.04         6.35 o                         
  -6 -11   7          3.66         -1.61         4.36 o                         
  -5 -11   7          0.32          0.32         2.89 o                         
  -4 -11   7         64.65         70.06        10.04 o                         
  -3 -11   7         39.53         62.30         9.77 o                         
  -2 -11   7          0.37         -3.32         3.32 o                         
  -1 -11   7          3.94          1.45         2.26 o                         
   0 -11   7          0.07          1.18         3.88 o                         
   1 -11   7         24.79         23.37         5.80 o                         
   2 -11   7         30.86         21.09         5.33 o                         
   3 -11   7         24.59         20.12         4.89 o                         
   4 -11   7         13.15         18.93         7.87 o                         
   5 -11   7          0.94         -1.20         4.66 o                         
   6 -11   7          1.75         -0.06         6.86 o                         
   7 -11   7          7.17          7.29         5.67 o                         
  -8 -10   7          0.93          4.50         3.66 o                         
  -7 -10   7          0.74         -0.96         2.37 o                         
  -6 -10   7          3.72         -2.10         2.31 o                         
  -5 -10   7          6.65          7.92         2.77 o                         
  -4 -10   7          5.52         -2.49         2.49 o                         
  -3 -10   7         54.09         52.82         6.72 o                         
  -2 -10   7          0.65          1.71         2.09 o                         
  -1 -10   7          6.66          3.93         2.76 o                         
   0 -10   7          4.14          5.90         2.56 o                         
   1 -10   7         66.75         76.25         9.43 o                         
   2 -10   7        165.57        168.71        14.38 o                         
   3 -10   7         37.37         37.47         6.44 o                         
   4 -10   7         21.37         23.03         6.32 o                         
   5 -10   7         44.59         50.47         8.92 o                         
   6 -10   7         37.84         56.85        14.84 o                         
   7 -10   7          0.37         -6.41         6.41 o                         
   8 -10   7          2.77         -2.92        10.21 o                         
  -9  -9   7          0.33         -3.93         4.08 o                         
  -8  -9   7          9.79         10.30         5.84 o                         
  -7  -9   7          0.42          1.07         1.92 o                         
  -6  -9   7         38.46         28.07         5.21 o                         
  -5  -9   7         18.83         10.78         4.60 o                         
  -4  -9   7          0.05          4.44         3.11 o                         
  -3  -9   7         53.87         56.92         6.82 o                         
  -2  -9   7         55.80         53.29         5.22 o                         
  -1  -9   7         42.15         45.95         5.07 o                         
   0  -9   7         13.59         13.50         3.11 o                         
   1  -9   7        155.36        161.92         8.05 o                         
   2  -9   7         96.21        105.87         8.52 o                         
   3  -9   7         16.76         18.17         4.69 o                         
   4  -9   7         31.46         40.87         6.08 o                         
   5  -9   7         20.40         16.40         5.87 o                         
   6  -9   7          7.39         -3.70         3.91 o                         
   7  -9   7         17.00         28.85        10.26 o                         
   8  -9   7          0.18          7.08        12.30 o                         
   9  -9   7          0.03         -4.45         6.40 o                         
  -9  -8   7          0.16          6.53         4.09 o                         
  -8  -8   7         23.48         10.81         4.97 o                         
  -7  -8   7         34.10         33.26         6.19 o                         
  -6  -8   7          0.66         -0.05         2.70 o                         
  -5  -8   7         22.18         16.66         4.08 o                         
  -4  -8   7         25.10         24.81         4.35 o                         
  -3  -8   7        929.91        924.04        30.17 o                         
  -2  -8   7        686.00        710.03        19.12 o                         
  -1  -8   7          8.49          4.35         1.50 o                         
   0  -8   7          2.45          4.49         1.70 o                         
   1  -8   7        137.62        142.79         6.87 o                         
   2  -8   7        132.71        128.16         8.78 o                         
   3  -8   7         21.05         17.16         3.24 o                         
   4  -8   7         29.54         18.74         4.49 o                         
   5  -8   7         39.08         42.15         7.22 o                         
   6  -8   7          6.39          9.79         2.91 o                         
   7  -8   7          0.92          3.00         4.68 o                         
   8  -8   7          0.01          1.04         4.34 o                         
   9  -8   7          0.00          5.10         6.35 o                         
  10  -8   7          0.08          9.98         9.02 o                         
 -10  -7   7          0.04          2.97         6.69 o                         
  -9  -7   7          7.16         -1.89         3.79 o                         
  -8  -7   7         10.62         13.13         4.56 o                         
  -7  -7   7          9.57         19.71         5.73 o                         
  -6  -7   7          0.75         -1.00         2.47 o                         
  -5  -7   7          5.40          4.40         2.32 o                         
  -4  -7   7        237.15        235.83        10.81 o                         
  -3  -7   7        305.86        330.26        12.61 o                         
  -2  -7   7        242.24        225.20         8.83 o                         
  -1  -7   7        289.42        274.50         9.90 o                         
   0  -7   7          0.14        139.55        17.33 o                         
   1  -7   7        122.74        115.20         5.76 o                         
   2  -7   7         36.49         36.48         3.77 o                         
   3  -7   7          0.77          0.39         1.30 o                         
   4  -7   7          1.25         -3.18         3.18 o                         
   5  -7   7          5.01          2.18         3.49 o                         
   6  -7   7          7.01          5.76         4.45 o                         
   7  -7   7          0.46         33.73        10.24 o                         
   8  -7   7          8.07         19.91         8.69 o                         
   9  -7   7          6.40          6.64         4.71 o                         
  10  -7   7          7.34         -0.83         4.34 o                         
 -11  -6   7         17.23         27.32         9.69 o                         
 -10  -6   7         10.40          6.86        12.17 o                         
  -9  -6   7         24.92         15.48         5.83 o                         
  -8  -6   7         34.68         27.34         6.30 o                         
  -7  -6   7         11.52         11.60         3.63 o                         
  -6  -6   7          6.33          5.80         2.56 o                         
  -5  -6   7        278.93        273.70        14.25 o                         
  -4  -6   7         54.82         56.09         5.99 o                         
  -3  -6   7        311.02        289.53        10.13 o                         
  -2  -6   7        878.80        886.70        19.88 o                         
  -1  -6   7        487.82        456.28        17.90 o                         
   0  -6   7          1.72          2.25         1.80 o                         
   1  -6   7         51.13         56.88         3.18 o                         
   2  -6   7        125.28        117.99         8.22 o                         
   3  -6   7         73.98         83.04         4.77 o                         
   4  -6   7          1.90          3.94         1.59 o                         
   5  -6   7          0.00          0.87         3.55 o                         
   6  -6   7        466.04        457.08        27.04 o                         
   7  -6   7          7.44          6.13         2.70 o                         
   8  -6   7          0.07          1.48         7.89 o                         
   9  -6   7          7.58          9.71         8.19 o                         
  10  -6   7          2.48          7.42        10.54 o                         
  11  -6   7          2.99          9.63         6.24 o                         
 -11  -5   7          0.00          1.45         4.34 o                         
 -10  -5   7          1.15          3.51         4.35 o                         
  -9  -5   7          5.68          0.13         2.83 o                         
  -8  -5   7          0.00         -0.96         2.98 o                         
  -7  -5   7         27.81         29.39         6.00 o                         
  -6  -5   7         51.79         51.99         7.83 o                         
  -5  -5   7        104.95        118.68         7.57 o                         
  -4  -5   7         90.54         87.20         6.40 o                         
  -3  -5   7         74.14         71.53         3.19 o                         
  -2  -5   7          0.14         -0.36         0.78 o                         
  -1  -5   7         13.94         10.45         1.48 o                         
   0  -5   7         36.53         40.20         2.98 o                         
   1  -5   7         78.78         94.20         6.31 o                         
   2  -5   7        114.17        106.98         7.40 o                         
   3  -5   7         13.48         16.36         3.29 o                         
   4  -5   7        100.05         87.55         6.13 o                         
   5  -5   7         44.50         40.51         4.57 o                         
   6  -5   7         62.84         72.09         8.84 o                         
   7  -5   7         14.11         13.77         3.09 o                         
   8  -5   7          1.40          6.98         3.89 o                         
   9  -5   7         25.19         22.19         6.24 o                         
  10  -5   7          0.02         -1.34         6.30 o                         
  11  -5   7          0.11          2.89         3.61 o                         
 -11  -4   7         22.89          5.08         6.20 o                         
 -10  -4   7         43.60         23.44        12.30 o                         
  -9  -4   7         56.58         51.41         8.85 o                         
  -8  -4   7          4.94          6.14         3.02 o                         
  -7  -4   7          0.73          1.92         2.91 o                         
  -6  -4   7          5.36          7.97         3.20 o                         
  -5  -4   7         30.35         27.40         3.33 o                         
  -4  -4   7         15.18         15.33         2.17 o                         
  -3  -4   7        293.99        323.51         7.09 o                         
  -2  -4   7         56.03         51.11         3.56 o                         
  -1  -4   7         91.45         88.31         5.01 o                         
   0  -4   7        317.03        327.21        14.16 o                         
   1  -4   7        759.48        824.22        17.56 o                         
   2  -4   7        283.76        271.88        11.12 o                         
   3  -4   7          0.70          0.18         1.25 o                         
   4  -4   7          5.50          3.84         1.70 o                         
   5  -4   7        111.37        110.21         6.63 o                         
   6  -4   7        245.76        224.63        12.70 o                         
   7  -4   7         37.44         26.18         4.73 o                         
   8  -4   7         22.09         19.39         3.90 o                         
   9  -4   7         11.98          9.92         4.22 o                         
  10  -4   7          9.05         10.50         4.47 o                         
  11  -4   7          5.76          4.94         5.44 o                         
 -12  -3   7          3.58          8.73         5.07 o                         
 -11  -3   7          0.14          4.61         9.80 o                         
 -10  -3   7          0.02          9.35         7.66 o                         
  -9  -3   7          0.12         -2.00         3.16 o                         
  -8  -3   7          0.20         -1.41         2.61 o                         
  -7  -3   7          6.37          4.03         3.25 o                         
  -6  -3   7        110.54        116.48         8.27 o                         
  -5  -3   7          1.19          0.98         1.18 o                         
  -4  -3   7        166.34        165.93         6.73 o                         
  -3  -3   7         59.71         70.07         3.41 o                         
  -2  -3   7        675.76        730.97        11.77 o                         
  -1  -3   7       1055.66       1104.11        13.77 o                         
   0  -3   7         12.89         14.99         2.55 o                         
   1  -3   7        456.60        486.95        12.70 o                         
   2  -3   7          5.05          7.41         1.72 o                         
   3  -3   7         50.67         53.86         4.03 o                         
   4  -3   7        101.23         94.57         5.57 o                         
   5  -3   7         27.79         29.94         3.46 o                         
   6  -3   7         31.15         28.31         4.42 o                         
   7  -3   7         84.04        117.23        11.39 o                         
   8  -3   7          9.62          2.44         2.34 o                         
   9  -3   7          0.06         -1.01         2.70 o                         
  10  -3   7         17.67         12.91         5.65 o                         
  11  -3   7          0.29          0.98         3.79 o                         
  12  -3   7          0.85          2.34         4.97 o                         
 -12  -2   7          2.34          4.00         4.71 o                         
 -11  -2   7          2.54          1.32         4.51 o                         
 -10  -2   7         31.91         40.27         9.44 o                         
  -9  -2   7          1.92         -0.34         2.17 o                         
  -8  -2   7        110.83        121.46        11.94 o                         
  -7  -2   7         11.24         11.19         2.60 o                         
  -6  -2   7         16.87         13.64         1.88 o                         
  -5  -2   7        370.80        362.81         9.70 o                         
  -4  -2   7         65.32         63.86         3.73 o                         
  -3  -2   7          0.01          1.71         0.71 o                         
  -2  -2   7       3413.61       3489.78        25.91 o                         
  -1  -2   7       1285.16       1453.76        13.99 o                         
   0  -2   7        722.92        762.12        11.06 o                         
   1  -2   7        169.66        152.90         8.94 o                         
   2  -2   7        166.92        144.27         5.37 o                         
   3  -2   7         13.30          9.88         1.68 o                         
   4  -2   7        352.94        380.42        21.08 o                         
   5  -2   7         53.30         39.44         4.33 o                         
   6  -2   7         30.54         33.69         6.93 o                         
   7  -2   7         11.53         11.27         4.41 o                         
   8  -2   7          6.35          8.49         2.77 o                         
   9  -2   7          1.73         -1.54         5.66 o                         
  10  -2   7          0.16          0.18         4.63 o                         
  11  -2   7          2.28          0.36         5.74 o                         
  12  -2   7          0.66          1.44         5.27 o                         
 -12  -1   7          0.01          0.32         4.22 o                         
 -11  -1   7          1.22         -4.63         6.43 o                         
 -10  -1   7          0.29         -4.64         4.74 o                         
  -9  -1   7          2.98          5.08         2.61 o                         
  -8  -1   7          2.26          4.19         1.94 o                         
  -7  -1   7         42.34         50.69         5.29 o                         
  -6  -1   7          3.27          3.65         1.28 o                         
  -5  -1   7          9.94          5.83         1.88 o                         
  -4  -1   7         20.42         19.98         1.99 o                         
  -3  -1   7         30.67         48.01         2.79 o                         
  -2  -1   7       1504.19       1476.75        14.34 o                         
  -1  -1   7        108.18        110.58         4.55 o                         
   0  -1   7        342.87        336.48         8.15 o                         
   1  -1   7        154.76        170.43         7.20 o                         
   2  -1   7         15.17         14.98         2.59 o                         
   3  -1   7        229.99        228.36        10.28 o                         
   4  -1   7        303.33        323.08        15.67 o                         
   5  -1   7         57.01         50.22         7.76 o                         
   6  -1   7        151.58        124.84        12.08 o                         
   7  -1   7        102.43         99.32        16.54 o                         
   8  -1   7          7.76          3.07         2.69 o                         
   9  -1   7         14.85         24.64         6.91 o                         
  10  -1   7          5.26         -2.83         2.83 o                         
  11  -1   7          0.00         -1.23         4.64 o                         
  12  -1   7          1.90          1.56        11.27 o                         
 -12   0   7          2.38          0.94         3.86 o                         
 -11   0   7          3.64          6.41         5.46 o                         
 -10   0   7          4.99          4.47         2.92 o                         
  -9   0   7        220.50        219.83        12.55 o                         
  -8   0   7        294.74        306.40        13.98 o                         
  -7   0   7         14.75         20.86         3.58 o                         
  -6   0   7         17.61         20.87         3.31 o                         
  -5   0   7         42.56         51.41         4.72 o                         
  -4   0   7         77.60         72.80         4.09 o                         
  -3   0   7       4495.47       4320.89        28.45 o                         
  -2   0   7       2249.35       2306.28        18.94 o                         
  -1   0   7        870.04        858.47        12.70 o                         
   0   0   7         22.29         41.13         3.36 o                         
   1   0   7        195.08        158.79         7.97 o                         
   2   0   7         69.80         67.23         4.55 o                         
   3   0   7         59.64         74.33         7.33 o                         
   4   0   7        137.51        143.73        11.12 o                         
   5   0   7         89.35         76.16         8.55 o                         
   6   0   7        148.17        160.66        28.11 o                         
   7   0   7        245.18        770.03       139.80 o                         
   8   0   7        205.18        236.48        25.59 o                         
   9   0   7          0.77         -0.12         3.65 o                         
  10   0   7          4.22         10.39         5.01 o                         
  11   0   7          7.19          8.39         4.06 o                         
  12   0   7          2.68          7.36         7.41 o                         
 -12   1   7          7.98          1.98         4.69 o                         
 -11   1   7          0.49          0.42         4.66 o                         
 -10   1   7          4.04         -0.13         2.68 o                         
  -9   1   7          2.56          1.38         1.52 o                         
  -8   1   7         63.57         63.01         6.23 o                         
  -7   1   7          3.89          1.21         1.97 o                         
  -6   1   7          4.42          4.91         1.36 o                         
  -5   1   7          1.86          1.11         1.15 o                         
  -4   1   7          7.52         10.17         2.37 o                         
  -3   1   7         50.57         41.94         3.57 o                         
  -2   1   7          0.10          1.55         0.75 o                         
  -1   1   7        100.15        116.11         5.30 o                         
   0   1   7        218.86        251.01         8.65 o                         
   1   1   7        785.22        759.87        18.41 o                         
   2   1   7        253.28        224.67         9.91 o                         
   3   1   7          0.01          1.08         1.32 o                         
   4   1   7         71.77         63.20         5.87 o                         
   5   1   7         81.15         84.62         9.34 o                         
   6   1   7         31.34         60.04         8.67 o                         
   7   1   7          0.70          6.34         2.85 o                         
   8   1   7         34.07         32.46         6.70 o                         
   9   1   7          0.82          4.86         3.00 o                         
  10   1   7          3.78          1.41         3.38 o                         
  11   1   7          3.07          2.67         4.09 o                         
  12   1   7          4.20          4.21         3.29 o                         
 -12   2   7          0.60          2.33        11.93 o                         
 -11   2   7         10.96          7.11         3.36 o                         
 -10   2   7         15.19          9.76         3.28 o                         
  -9   2   7         25.11         21.38         4.06 o                         
  -8   2   7         60.83         46.89         5.09 o                         
  -7   2   7         30.78         24.15         3.70 o                         
  -6   2   7          9.81          6.21         1.63 o                         
  -5   2   7         16.92         21.28         3.25 o                         
  -4   2   7         67.57         75.74         5.96 o                         
  -3   2   7         79.96         68.65         5.35 o                         
  -2   2   7        241.57        312.45         9.33 o                         
  -1   2   7        839.79        905.46        16.31 o                         
   0   2   7         88.82         93.50         4.85 o                         
   1   2   7        444.35        440.03        11.32 o                         
   2   2   7          4.50          8.22         1.56 o                         
   3   2   7         67.25         58.68         7.16 o                         
   4   2   7          7.97          9.84         2.13 o                         
   5   2   7         58.53         50.49         7.13 o                         
   6   2   7          1.16          0.81         2.39 o                         
   7   2   7          8.16          5.34         2.27 o                         
   8   2   7          9.44          5.14         2.26 o                         
   9   2   7          2.10          2.57         2.44 o                         
  10   2   7          0.65         -0.24         3.85 o                         
  11   2   7          9.19         11.09         4.36 o                         
  12   2   7         11.18         16.39         5.15 o                         
 -12   3   7          6.51         25.52         9.98 o                         
 -11   3   7          0.37          0.05         6.04 o                         
 -10   3   7         14.06         10.11         3.74 o                         
  -9   3   7          3.98          3.43         3.73 o                         
  -8   3   7          6.56          1.63         1.84 o                         
  -7   3   7         11.83         10.35         3.98 o                         
  -6   3   7        159.45        168.26         9.75 o                         
  -5   3   7          4.39          5.19         1.68 o                         
  -4   3   7        296.65        317.33        11.08 o                         
  -3   3   7        139.27        159.88         7.56 o                         
  -2   3   7        581.38        685.65        24.08 o                         
  -1   3   7       1344.40       1376.97        25.02 o                         
   0   3   7        336.60        282.91         9.31 o                         
   1   3   7        106.16        128.66         5.74 o                         
   2   3   7          0.39          1.42         1.41 o                         
   3   3   7        144.53        156.71        10.13 o                         
   4   3   7         65.56         46.26         6.94 o                         
   5   3   7         15.96         15.88         3.53 o                         
   6   3   7         29.56         23.98         4.54 o                         
   7   3   7          1.94          1.70         1.59 o                         
   8   3   7          4.41          4.58         3.25 o                         
   9   3   7          1.31          1.16         3.35 o                         
  10   3   7          3.63          3.09         2.68 o                         
  11   3   7          5.50         16.79         5.87 o                         
  12   3   7          0.02          1.47         3.08 o                         
 -11   4   7          8.89          4.94         4.00 o                         
 -10   4   7          0.59         -0.01         2.44 o                         
  -9   4   7          2.56          1.51         1.66 o                         
  -8   4   7          7.95          6.92         3.53 o                         
  -7   4   7          2.68          4.21         1.44 o                         
  -6   4   7          5.44          6.05         1.46 o                         
  -5   4   7         15.03         18.66         2.72 o                         
  -4   4   7          7.80          5.14         1.17 o                         
  -3   4   7         33.49         31.02         5.43 o                         
  -2   4   7        627.62        647.76        22.37 o                         
  -1   4   7          0.60          2.05         2.02 o                         
   0   4   7        548.91        486.19        15.72 o                         
   1   4   7        938.97        912.16        13.39 o                         
   2   4   7        266.13        264.33        10.09 o                         
   3   4   7         12.47          7.04         1.33 o                         
   4   4   7          0.07          1.99         1.91 o                         
   5   4   7        173.62        166.12        10.34 o                         
   6   4   7        239.30        225.17        12.20 o                         
   7   4   7         75.22         64.85         6.25 o                         
   8   4   7         25.47         26.19         5.21 o                         
   9   4   7         15.90         22.15         5.51 o                         
  10   4   7          0.75          3.67         3.10 o                         
  11   4   7          2.91          9.78         4.28 o                         
  12   4   7          2.54          3.05         2.83 o                         
 -11   5   7          0.11         -0.80         3.91 o                         
 -10   5   7          5.76         -2.87         4.14 o                         
  -9   5   7          3.65          6.33         3.34 o                         
  -8   5   7         15.95         16.57         3.91 o                         
  -7   5   7          3.19          1.94         1.72 o                         
  -6   5   7         77.08         89.37         6.22 o                         
  -5   5   7         62.90         68.00         4.61 o                         
  -4   5   7          2.03          2.06         1.08 o                         
  -3   5   7          2.78          1.23         1.38 o                         
  -2   5   7          2.53         -0.14         1.53 o                         
  -1   5   7         30.98         34.14         6.48 o                         
   0   5   7         28.90         25.43         3.47 o                         
   1   5   7        284.28        290.70         9.54 o                         
   2   5   7         55.90         60.98         5.06 o                         
   3   5   7         68.82         67.37         5.16 o                         
   4   5   7          2.03          2.78         1.35 o                         
   5   5   7         29.54         26.16         3.46 o                         
   6   5   7        179.05        188.32        10.82 o                         
   7   5   7         35.10         31.78         4.69 o                         
   8   5   7         13.11         10.81         3.14 o                         
   9   5   7          2.70         -2.07         2.07 o                         
  10   5   7          0.74          2.88         2.68 o                         
  11   5   7          0.05         -0.61         2.29 o                         
  12   5   7          0.00         -1.95         4.64 o                         
 -11   6   7          7.41          9.87         5.56 o                         
 -10   6   7         13.55         29.24         7.91 o                         
  -9   6   7          1.55         -0.94         2.81 o                         
  -8   6   7         14.51          5.57         1.89 o                         
  -7   6   7          0.10          1.08         1.79 o                         
  -6   6   7          1.19          5.88         2.90 o                         
  -5   6   7          2.47          2.87         1.74 o                         
  -4   6   7         83.72         79.12         4.91 o                         
  -3   6   7          3.68          5.40         1.32 o                         
  -2   6   7        166.44        145.84        14.02 o                         
  -1   6   7        238.02        228.25        17.65 o                         
   0   6   7          3.55          2.39         1.17 o                         
   1   6   7          4.02          4.64         1.45 o                         
   2   6   7         16.95         13.84         2.58 o                         
   3   6   7         94.98         98.61         6.39 o                         
   4   6   7         58.73         55.91         5.08 o                         
   5   6   7         40.07         30.78         3.53 o                         
   6   6   7         94.77         97.88         6.77 o                         
   7   6   7         56.72         52.37         6.04 o                         
   8   6   7         46.43         37.94         6.51 o                         
   9   6   7          0.60          1.70         2.41 o                         
  10   6   7          1.07          9.48         5.80 o                         
  11   6   7          0.42          0.01         4.25 o                         
 -10   7   7          0.07         -8.69        13.89 o                         
  -9   7   7          0.05         -0.21         4.76 o                         
  -8   7   7          1.86          0.12         4.61 o                         
  -7   7   7          0.02          7.91         3.42 o                         
  -6   7   7          8.79          7.18         2.60 o                         
  -5   7   7        154.09        147.20         7.79 o                         
  -4   7   7        115.06        121.38         7.85 o                         
  -3   7   7         20.30         26.06         3.37 o                         
  -2   7   7        248.65        215.36        11.34 o                         
  -1   7   7        435.21        416.32        11.98 o                         
   0   7   7         43.55         47.92         5.82 o                         
   1   7   7         21.28         15.10         2.13 o                         
   2   7   7          6.10          2.38         2.00 o                         
   3   7   7          3.49          1.60         1.35 o                         
   4   7   7          0.08         -0.52         1.21 o                         
   5   7   7         90.99        103.00         7.49 o                         
   6   7   7          1.73          2.32         1.63 o                         
   7   7   7         38.63         64.92         5.70 o                         
   8   7   7          0.00          0.98         2.51 o                         
   9   7   7          8.06         16.92         5.96 o                         
  10   7   7          1.48          5.86         4.30 o                         
  11   7   7          5.18          4.54         7.27 o                         
 -10   8   7          2.03         -2.10         4.70 o                         
  -9   8   7          5.20         11.74         4.83 o                         
  -8   8   7          0.00         -0.26         3.88 o                         
  -7   8   7          0.50         -2.21         3.28 o                         
  -6   8   7          2.58          4.47         3.71 o                         
  -5   8   7          7.35         -2.32         2.89 o                         
  -4   8   7        133.66        120.43        14.80 o                         
  -3   8   7         14.05          9.13         5.10 o                         
  -2   8   7        456.86        454.23        27.73 o                         
  -1   8   7          0.49          1.97         2.64 o                         
   0   8   7        112.20        101.12         7.81 o                         
   1   8   7         15.89         25.80         3.33 o                         
   2   8   7        146.55        149.55        11.41 o                         
   3   8   7          8.25          9.80         2.18 o                         
   4   8   7         18.16         11.37         2.24 o                         
   5   8   7         18.00         16.40         3.34 o                         
   6   8   7         17.19         12.45         2.56 o                         
   7   8   7          0.36          0.93         2.28 o                         
   8   8   7          0.49          3.18         4.06 o                         
   9   8   7          6.46          2.21         2.35 o                         
  10   8   7          3.30          4.14         5.84 o                         
  -9   9   7          0.02          1.07         3.30 o                         
  -8   9   7          1.02          0.92         2.33 o                         
  -7   9   7          0.09         -4.36         5.23 o                         
  -6   9   7          0.04          1.84         3.08 o                         
  -5   9   7         35.99         44.05         9.20 o                         
  -4   9   7        106.66        139.11        16.45 o                         
  -3   9   7          0.28          4.02         3.32 o                         
  -2   9   7         13.49         15.62         5.63 o                         
  -1   9   7        325.83        356.70        26.01 o                         
   0   9   7        277.16        331.71        25.44 o                         
   1   9   7        194.78        217.59        21.55 o                         
   2   9   7         77.59         78.89         6.81 o                         
   3   9   7          3.33          2.15         1.82 o                         
   4   9   7          7.19          4.70         2.67 o                         
   5   9   7          0.00          0.32         1.89 o                         
   6   9   7          0.11          4.01         2.09 o                         
   7   9   7          0.07          2.15         2.15 o                         
   8   9   7         12.80         14.75         4.04 o                         
   9   9   7          2.13          5.98         5.29 o                         
  10   9   7          0.95          0.65         8.77 o                         
  -8  10   7          2.32          1.68         3.46 o                         
  -7  10   7          0.06         -0.79         5.56 o                         
  -6  10   7          1.03         -3.50         5.48 o                         
  -5  10   7         13.19          5.06         5.16 o                         
  -4  10   7         34.84         45.34         9.33 o                         
  -3  10   7          9.43          1.39         3.64 o                         
  -2  10   7         84.66         71.42        12.14 o                         
  -1  10   7         28.51         31.65        12.59 o                         
   0  10   7         23.33         18.39         6.17 o                         
   1  10   7        284.54        408.75        23.91 o                         
   2  10   7        278.22        338.73        22.01 o                         
   3  10   7         40.16         34.95         6.05 o                         
   4  10   7          6.70          9.83         5.16 o                         
   5  10   7          1.05         -2.41         2.81 o                         
   6  10   7          6.55          6.23         2.57 o                         
   7  10   7          0.52          4.42         4.95 o                         
   8  10   7          0.06          6.89         4.80 o                         
   9  10   7          3.98         -0.80         2.10 o                         
  -7  11   7          8.96         14.09         5.97 o                         
  -6  11   7          1.31          3.50         3.75 o                         
  -5  11   7          0.36         -5.72         7.70 o                         
  -4  11   7          6.00          1.99         4.58 o                         
  -3  11   7          0.15          0.55         3.50 o                         
  -2  11   7         17.51         16.10         6.92 o                         
  -1  11   7          1.62          1.26         5.59 o                         
   0  11   7          0.08         -4.67         4.67 o                         
   1  11   7         12.96          5.96         4.34 o                         
   2  11   7         34.35         30.56         9.69 o                         
   3  11   7          0.24          0.89         2.35 o                         
   4  11   7          0.29          3.83         2.25 o                         
   5  11   7          1.77         -1.19         3.08 o                         
   6  11   7          0.40          5.30         2.35 o                         
   7  11   7          2.47          1.04         2.46 o                         
   8  11   7          4.82          4.19         4.37 o                         
  -6  12   7         17.90          8.01         8.58 o                         
  -5  12   7         18.73          8.00         4.34 o                         
  -4  12   7          2.30          2.77         4.09 o                         
  -3  12   7          9.90          7.89         9.88 o                         
  -2  12   7          1.32         -2.25         5.30 o                         
  -1  12   7          3.72          2.33         2.92 o                         
   0  12   7          3.88          2.87         2.89 o                         
   1  12   7         14.21          9.86         3.74 o                         
   2  12   7          4.75         -2.39         2.39 o                         
   3  12   7          0.67          1.09         2.83 o                         
   4  12   7          0.66         -1.09         2.97 o                         
   5  12   7          0.70         -1.35         2.97 o                         
   6  12   7          0.07          1.49         3.16 o                         
   7  12   7          0.06          3.23         5.02 o                         
  -4  13   7         15.47         20.85         7.44 o                         
  -3  13   7          0.17          1.60         5.08 o                         
  -2  13   7         10.97          5.38         3.69 o                         
  -1  13   7          1.31          0.61         2.58 o                         
   0  13   7          0.05          6.71         5.28 o                         
   1  13   7          7.23         21.87         6.16 o                         
   2  13   7         33.46         43.12         8.65 o                         
   3  13   7         24.37         20.06         5.88 o                         
   4  13   7          1.39         -7.13         7.27 o                         
   5  13   7          0.91          1.16         2.77 o                         
  -1  14   7          0.13         -6.53         7.56 o                         
   0  14   7          0.01         -0.05         4.00 o                         
   1  14   7         13.91         25.14         6.96 o                         
   2  14   7         23.75         34.91         7.88 o                         
  -2 -13   8          3.57         -0.94         2.53 o                         
  -1 -13   8          5.38          4.22         5.89 o                         
   0 -13   8          0.96          4.84         6.28 o                         
   1 -13   8          1.31          3.41         3.03 o                         
   2 -13   8          0.62        -13.86        13.86 o                         
  -5 -12   8          0.04         -0.91         3.46 o                         
  -4 -12   8          2.80         15.46         4.78 o                         
  -3 -12   8          0.10         -0.27         3.67 o                         
  -2 -12   8          1.40          6.07         3.52 o                         
  -1 -12   8          0.07         -3.85         3.85 o                         
   0 -12   8          0.16          1.59         2.13 o                         
   1 -12   8          2.28          6.33         5.69 o                         
   2 -12   8          1.24          8.10         4.20 o                         
   3 -12   8          0.30         -2.63         4.75 o                         
   4 -12   8          7.36          1.35         3.29 o                         
   5 -12   8         18.55         18.92         8.68 o                         
  -6 -11   8          1.10         -3.47         5.14 o                         
  -5 -11   8          0.02         -4.02         4.02 o                         
  -4 -11   8          0.50          0.70         3.89 o                         
  -3 -11   8          0.09         -2.29         3.58 o                         
  -2 -11   8          1.98          1.08         2.58 o                         
  -1 -11   8          2.43          1.38         3.44 o                         
   0 -11   8          0.41          0.30         4.99 o                         
   1 -11   8          3.07         -0.73         2.26 o                         
   2 -11   8          0.55         -1.34         4.03 o                         
   3 -11   8          0.32          4.70         2.37 o                         
   4 -11   8          1.01          4.57         4.97 o                         
   5 -11   8          6.70          4.67         7.99 o                         
   6 -11   8          5.09          2.58         9.35 o                         
  -7 -10   8          1.88          0.90         2.30 o                         
  -6 -10   8          6.82          3.61         4.32 o                         
  -5 -10   8          0.69         -2.31         4.30 o                         
  -4 -10   8          0.82          5.57         3.14 o                         
  -3 -10   8          1.36          3.24         2.73 o                         
  -2 -10   8          1.11          0.43         3.42 o                         
  -1 -10   8          3.50          9.21         3.65 o                         
   0 -10   8          0.02          1.37         1.81 o                         
   1 -10   8          3.13          5.34         2.82 o                         
   2 -10   8         29.33         18.67         4.83 o                         
   3 -10   8          0.76          4.28         3.67 o                         
   4 -10   8         59.10         58.75         9.58 o                         
   5 -10   8         29.45         48.86        13.17 o                         
   6 -10   8          0.00          0.50         8.09 o                         
   7 -10   8          2.53          4.61         7.43 o                         
  -8  -9   8          0.26          1.22         3.40 o                         
  -7  -9   8          2.04          1.89         3.31 o                         
  -6  -9   8         23.75         29.11         5.93 o                         
  -5  -9   8          3.07          4.64         2.51 o                         
  -4  -9   8          6.37          2.51         3.21 o                         
  -3  -9   8         20.34         12.62         3.09 o                         
  -2  -9   8          6.37          9.34         2.44 o                         
  -1  -9   8         18.41         11.03         5.94 o                         
   0  -9   8          6.24         11.08         3.97 o                         
   1  -9   8        111.88        132.33        12.21 o                         
   2  -9   8          0.90          3.68         4.12 o                         
   3  -9   8        104.49        122.44        13.93 o                         
   4  -9   8          0.04         -1.27         3.55 o                         
   5  -9   8         10.02          9.50         3.88 o                         
   6  -9   8          0.99         -3.80         3.80 o                         
   7  -9   8          0.41          0.00         2.57 o                         
   8  -9   8          0.12         -1.57         2.91 o                         
  -9  -8   8          3.80          1.71         4.21 o                         
  -8  -8   8          0.24          9.71         5.13 o                         
  -7  -8   8          0.43          0.60         4.59 o                         
  -6  -8   8         23.28         27.05         5.16 o                         
  -5  -8   8          0.49          0.26         2.31 o                         
  -4  -8   8          1.13          3.76         3.08 o                         
  -3  -8   8          0.16          3.87         2.03 o                         
  -2  -8   8          0.03          7.35         2.55 o                         
  -1  -8   8          0.75          2.24         0.96 o                         
   0  -8   8         46.34        111.67        11.58 o                         
   1  -8   8         52.33         49.20         7.03 o                         
   2  -8   8         19.62         14.63         3.64 o                         
   3  -8   8         41.15         35.74         6.44 o                         
   4  -8   8        111.09        111.11        12.27 o                         
   5  -8   8          2.02         -0.15         2.35 o                         
   6  -8   8          9.61          5.36         3.76 o                         
   7  -8   8          8.69          5.42         4.03 o                         
   8  -8   8          0.02         17.58         7.87 o                         
   9  -8   8          0.01          1.30         7.62 o                         
 -10  -7   8          1.36          5.49         4.19 o                         
  -9  -7   8          0.02         -5.17         5.17 o                         
  -8  -7   8         12.14          2.52         3.01 o                         
  -7  -7   8         20.33         19.07         5.30 o                         
  -6  -7   8         22.38         17.45         4.06 o                         
  -5  -7   8         65.79         58.61         7.50 o                         
  -4  -7   8          2.73          2.13         2.90 o                         
  -3  -7   8         42.71         43.35         5.76 o                         
  -2  -7   8          2.26          4.19         1.55 o                         
  -1  -7   8         45.98         40.16         3.78 o                         
   0  -7   8          0.11         -0.13         1.96 o                         
   1  -7   8         10.48         14.88         3.19 o                         
   2  -7   8         89.78         91.98         9.17 o                         
   3  -7   8          3.27          1.48         2.20 o                         
   4  -7   8        166.33        170.53        14.35 o                         
   5  -7   8         14.21         10.33         3.27 o                         
   6  -7   8          5.51          2.95         3.96 o                         
   7  -7   8         44.63         45.35        10.98 o                         
   8  -7   8         12.04         21.22         8.11 o                         
   9  -7   8          0.00         -4.48         7.16 o                         
  10  -7   8          1.65          3.34        13.09 o                         
 -10  -6   8          1.54         -6.00         6.70 o                         
  -9  -6   8          0.51         -0.98         3.02 o                         
  -8  -6   8          7.59          0.58         5.16 o                         
  -7  -6   8         16.77         12.31         5.03 o                         
  -6  -6   8          2.65          2.74         1.94 o                         
  -5  -6   8         14.65         12.96         2.70 o                         
  -4  -6   8        149.49        137.57        10.41 o                         
  -3  -6   8         31.18         26.26         2.12 o                         
  -2  -6   8         65.85         65.94         4.38 o                         
  -1  -6   8        229.28        228.96         8.68 o                         
   0  -6   8         19.88         21.89         2.44 o                         
   1  -6   8          4.71          3.41         1.55 o                         
   2  -6   8         12.60         11.20         2.79 o                         
   3  -6   8          9.81          4.85         2.49 o                         
   4  -6   8         70.68         72.26         5.14 o                         
   5  -6   8         31.80         31.91         6.23 o                         
   6  -6   8          4.80          7.57         3.01 o                         
   7  -6   8         47.25         31.41         5.96 o                         
   8  -6   8          5.76         -7.19         7.19 o                         
   9  -6   8          0.90         -2.59         4.96 o                         
  10  -6   8          0.52         -0.60         3.40 o                         
 -11  -5   8          5.09         10.31         8.35 o                         
 -10  -5   8         10.91         10.33         7.03 o                         
  -9  -5   8         61.07         68.77        10.61 o                         
  -8  -5   8         69.98         70.57        10.17 o                         
  -7  -5   8          2.68          2.94         2.48 o                         
  -6  -5   8        230.51        242.68        17.01 o                         
  -5  -5   8         74.61         89.98         9.93 o                         
  -4  -5   8         26.06         26.60         3.08 o                         
  -3  -5   8         52.03         48.61         3.05 o                         
  -2  -5   8         17.09         23.02         2.80 o                         
  -1  -5   8         58.91         81.31         5.47 o                         
   0  -5   8         16.86         21.27         3.75 o                         
   1  -5   8          7.07          5.68         1.62 o                         
   2  -5   8        122.26        123.94         8.06 o                         
   3  -5   8          5.75          4.80         1.40 o                         
   4  -5   8         14.76         11.26         1.92 o                         
   5  -5   8         63.19         69.11         5.99 o                         
   6  -5   8         77.87         95.65        10.72 o                         
   7  -5   8        115.36         97.85         9.09 o                         
   8  -5   8         99.38        119.38        17.57 o                         
   9  -5   8         51.92         52.83        12.60 o                         
  10  -5   8          0.80         -3.72         3.72 o                         
  11  -5   8         14.78         16.74         7.45 o                         
 -11  -4   8          0.00         -2.88         4.72 o                         
 -10  -4   8         18.76         13.32        13.82 o                         
  -9  -4   8         11.32          3.45         2.82 o                         
  -8  -4   8         95.06        124.04        13.12 o                         
  -7  -4   8        117.79         97.99        11.09 o                         
  -6  -4   8         15.40         18.77         4.42 o                         
  -5  -4   8          2.89          4.26         1.39 o                         
  -4  -4   8          6.24         28.28         3.32 o                         
  -3  -4   8          0.03          1.47         0.51 o                         
  -2  -4   8          0.45          0.27         0.56 o                         
  -1  -4   8        526.46        533.33        15.03 o                         
   0  -4   8        166.48        182.82        11.09 o                         
   1  -4   8        223.02        230.54         9.38 o                         
   2  -4   8         53.80         51.28         5.00 o                         
   3  -4   8          4.80          4.34         2.01 o                         
   4  -4   8          1.18          2.64         2.77 o                         
   5  -4   8        150.51        159.75         8.06 o                         
   6  -4   8         26.92         29.36         3.79 o                         
   7  -4   8        135.06        119.17         9.86 o                         
   8  -4   8          2.87          3.12         2.81 o                         
   9  -4   8          4.02          2.17         2.84 o                         
  10  -4   8          2.29          2.02         3.24 o                         
  11  -4   8          2.85          7.10         2.67 o                         
 -11  -3   8          0.01          0.17         3.08 o                         
 -10  -3   8          0.09         -1.08         6.58 o                         
  -9  -3   8          6.09          4.82         3.00 o                         
  -8  -3   8         16.64         18.82         5.18 o                         
  -7  -3   8         62.64         45.34         7.41 o                         
  -6  -3   8         24.58         30.60         3.91 o                         
  -5  -3   8          6.72          5.57         1.39 o                         
  -4  -3   8          1.07          1.56         0.81 o                         
  -3  -3   8          0.00          0.62         0.81 o                         
  -2  -3   8          0.02          1.46         0.67 o                         
  -1  -3   8        430.28        404.42         9.99 o                         
   0  -3   8         82.42         89.85         4.06 o                         
   1  -3   8        403.39        428.07        12.42 o                         
   2  -3   8         62.33         57.55         5.09 o                         
   3  -3   8         82.55         93.89         5.02 o                         
   4  -3   8         32.35         30.50         3.87 o                         
   5  -3   8         23.60         19.05         3.54 o                         
   6  -3   8          1.46         -0.94         1.61 o                         
   7  -3   8          3.60          1.78         2.49 o                         
   8  -3   8         16.74         24.80         5.65 o                         
   9  -3   8          6.52          2.60         3.04 o                         
  10  -3   8          2.80         -0.80         5.47 o                         
  11  -3   8          1.37         -2.55         2.55 o                         
 -11  -2   8          0.25          2.85         5.49 o                         
 -10  -2   8         35.65         31.55        11.55 o                         
  -9  -2   8        108.46        125.99        13.14 o                         
  -8  -2   8        151.21        150.59        13.79 o                         
  -7  -2   8         15.67         10.39         2.58 o                         
  -6  -2   8         43.43         48.40         4.30 o                         
  -5  -2   8         61.64         57.35         4.99 o                         
  -4  -2   8         23.60         20.82         2.19 o                         
  -3  -2   8        350.56        347.22         9.07 o                         
  -2  -2   8         37.71         37.26         3.05 o                         
  -1  -2   8         53.78         51.25         2.98 o                         
   0  -2   8        429.41        425.96         8.75 o                         
   1  -2   8        116.95        127.78         5.50 o                         
   2  -2   8         17.97         16.43         1.79 o                         
   3  -2   8         83.96         74.98         5.26 o                         
   4  -2   8         14.26         15.47         2.93 o                         
   5  -2   8         34.82         37.06         5.19 o                         
   6  -2   8         92.56        102.66         9.41 o                         
   7  -2   8         50.12         65.55         9.51 o                         
   8  -2   8          2.44          1.24         1.88 o                         
   9  -2   8          0.07          0.65         2.82 o                         
  10  -2   8         21.33          6.63         6.99 o                         
  11  -2   8         12.17         14.39         6.30 o                         
  12  -2   8          0.00          6.92         6.16 o                         
 -11  -1   8          0.01         -2.15         4.41 o                         
 -10  -1   8         12.71          6.39         3.93 o                         
  -9  -1   8         92.25         82.13        10.62 o                         
  -8  -1   8        124.77        144.81         9.82 o                         
  -7  -1   8        116.19        125.05         8.63 o                         
  -6  -1   8         10.34         12.85         2.10 o                         
  -5  -1   8         58.95         59.44         4.75 o                         
  -4  -1   8         44.95         41.92         3.49 o                         
  -3  -1   8        169.14        174.25         6.37 o                         
  -2  -1   8         87.49         85.33         4.04 o                         
  -1  -1   8        113.83        102.85         4.66 o                         
   0  -1   8        238.09        246.50         7.91 o                         
   1  -1   8        224.07        203.10         9.14 o                         
   2  -1   8         64.45         69.89         5.11 o                         
   3  -1   8        723.10        682.80        18.38 o                         
   4  -1   8          6.79          7.13         2.15 o                         
   5  -1   8        210.03        202.94        14.09 o                         
   6  -1   8        392.13        418.55        22.42 o                         
   7  -1   8        244.47        249.02        18.87 o                         
   8  -1   8        255.48        255.59        20.63 o                         
   9  -1   8        221.95        210.42        20.42 o                         
  10  -1   8          3.52          2.42         5.90 o                         
  11  -1   8          5.87         -3.70         3.70 o                         
  12  -1   8          0.66         -1.17         3.58 o                         
 -12   0   8          0.73          0.73         8.06 o                         
 -11   0   8          7.67         -3.69         3.69 o                         
 -10   0   8          1.81          6.74         2.82 o                         
  -9   0   8         58.55         56.90         6.51 o                         
  -8   0   8         31.09         37.08         4.80 o                         
  -7   0   8        123.14        114.03         8.28 o                         
  -6   0   8          2.03          2.92         1.37 o                         
  -5   0   8          5.07          2.74         1.74 o                         
  -4   0   8         25.79         27.16         2.77 o                         
  -3   0   8         32.92         33.29         2.78 o                         
  -2   0   8       1238.54       1198.28        15.53 o                         
  -1   0   8       1323.90       1316.42        17.78 o                         
   0   0   8        536.38        715.32        14.71 o                         
   1   0   8         29.03         35.54         3.97 o                         
   2   0   8         96.51        109.50         5.75 o                         
   3   0   8        319.64        330.40        10.54 o                         
   4   0   8          1.10         27.69         3.93 o                         
   5   0   8         21.72         20.53         4.33 o                         
   6   0   8        160.82        146.72        13.30 o                         
   7   0   8        316.85        351.05        26.62 o                         
   8   0   8         22.69        270.10        85.96 o                         
   9   0   8         30.87         37.17         8.62 o                         
  10   0   8         11.10          6.07         4.21 o                         
  11   0   8          1.55          1.28         6.73 o                         
  12   0   8          0.02         21.38         9.41 o                         
 -11   1   8          0.03          0.08         2.24 o                         
 -10   1   8          0.70          3.13         2.87 o                         
  -9   1   8        178.74        202.43        12.17 o                         
  -8   1   8        396.60        455.59        17.65 o                         
  -7   1   8        263.48        260.18        12.58 o                         
  -6   1   8        107.59         81.57         6.68 o                         
  -5   1   8         19.59         22.27         3.57 o                         
  -4   1   8        132.63        140.38         8.62 o                         
  -3   1   8          3.01          3.34         1.08 o                         
  -2   1   8          6.46         17.22         2.26 o                         
  -1   1   8        563.27        574.07        12.55 o                         
   0   1   8         16.63         18.34         2.55 o                         
   1   1   8         14.16         19.84         3.17 o                         
   2   1   8        433.53        454.46        12.76 o                         
   3   1   8        108.74         95.75         7.25 o                         
   4   1   8          0.85          0.64         0.69 o                         
   5   1   8          5.34          1.36         1.51 o                         
   6   1   8         17.27          9.34         6.27 o                         
   7   1   8        167.72        170.06        15.50 o                         
   8   1   8        368.61        384.45        24.78 o                         
   9   1   8        183.93        178.28        30.63 o                         
  10   1   8          0.64         -2.11         2.11 o                         
  11   1   8          0.39          7.49         4.29 o                         
  12   1   8          0.00          2.86         2.24 o                         
 -11   2   8          0.98          0.64         2.97 o                         
 -10   2   8          3.11         -5.37         5.89 o                         
  -9   2   8          3.01         -0.80         2.60 o                         
  -8   2   8        317.47        312.46        14.40 o                         
  -7   2   8        338.55        342.64        15.51 o                         
  -6   2   8        279.25        303.56        13.80 o                         
  -5   2   8          0.00         -0.17         1.35 o                         
  -4   2   8        879.90        896.58        21.53 o                         
  -3   2   8        239.17        211.06         9.18 o                         
  -2   2   8        104.19         78.83         4.18 o                         
  -1   2   8       1477.35       1519.79        23.86 o                         
   0   2   8         19.53         15.22         1.77 o                         
   1   2   8        431.89        438.18        11.38 o                         
   2   2   8         24.68         22.60         3.81 o                         
   3   2   8          0.86          0.96         1.37 o                         
   4   2   8        202.89        177.61        10.98 o                         
   5   2   8         33.90         30.50         5.95 o                         
   6   2   8          2.09          3.14         7.53 o                         
   7   2   8         36.35         42.21         8.11 o                         
   8   2   8         23.99         24.13         5.38 o                         
   9   2   8         32.28         39.32         7.74 o                         
  10   2   8          0.11         -0.24         2.88 o                         
  11   2   8          1.19          1.01         2.18 o                         
  12   2   8          1.82          0.59         4.06 o                         
 -11   3   8         17.63         12.66         4.53 o                         
 -10   3   8         19.73         23.39         6.46 o                         
  -9   3   8          0.14         -0.89         2.75 o                         
  -8   3   8         22.05         14.22         3.11 o                         
  -7   3   8        144.47        154.13        16.02 o                         
  -6   3   8        205.51        213.36        11.34 o                         
  -5   3   8         24.73         24.52         3.64 o                         
  -4   3   8         82.82         85.26         6.36 o                         
  -3   3   8         14.08         14.34         2.67 o                         
  -2   3   8        148.06        178.57        12.93 o                         
  -1   3   8        224.00        269.22         9.69 o                         
   0   3   8         87.79         75.38         5.44 o                         
   1   3   8       1267.82       1244.52        22.04 o                         
   2   3   8          0.49          0.63         0.84 o                         
   3   3   8         54.46         52.71         4.89 o                         
   4   3   8         13.81         12.99         5.90 o                         
   5   3   8          0.02          1.98         2.41 o                         
   6   3   8         52.70         69.12         8.87 o                         
   7   3   8         34.26         37.14        10.08 o                         
   8   3   8         13.88         21.09         5.12 o                         
   9   3   8         13.96         10.79         4.49 o                         
  10   3   8          0.22          1.17         2.73 o                         
  11   3   8         20.73         21.46         5.39 o                         
  12   3   8          4.12          2.26         3.75 o                         
 -11   4   8          4.62          0.95         2.64 o                         
 -10   4   8          6.85         12.41         5.68 o                         
  -9   4   8         16.29         10.61         3.67 o                         
  -8   4   8         74.01         93.90         9.33 o                         
  -7   4   8         23.14         20.26         3.35 o                         
  -6   4   8         22.25         19.46         2.66 o                         
  -5   4   8         48.25         54.50         5.24 o                         
  -4   4   8          4.21         22.28         3.23 o                         
  -3   4   8         37.44         35.16         5.86 o                         
  -2   4   8        242.00        278.80        15.71 o                         
  -1   4   8         10.81         12.37         2.96 o                         
   0   4   8          2.65         13.30         1.64 o                         
   1   4   8         48.28         43.89         2.99 o                         
   2   4   8         22.90         21.38         2.72 o                         
   3   4   8        158.05        152.47         9.14 o                         
   4   4   8          6.26         18.64         4.70 o                         
   5   4   8        127.59        123.65        13.13 o                         
   6   4   8         41.81         49.17         7.42 o                         
   7   4   8         97.40         93.59         8.40 o                         
   8   4   8          0.05          2.38         2.18 o                         
   9   4   8          4.23          6.42         3.54 o                         
  10   4   8         13.30         13.02         3.88 o                         
  11   4   8          2.24         -5.40         5.40 o                         
  12   4   8          9.49         10.70         5.57 o                         
 -11   5   8          2.26          1.93         2.33 o                         
 -10   5   8          3.50          9.86         5.07 o                         
  -9   5   8          9.96         12.41         4.11 o                         
  -8   5   8         41.95         35.49         6.46 o                         
  -7   5   8         72.61         61.19         8.64 o                         
  -6   5   8          0.52         -0.54         0.99 o                         
  -5   5   8         13.95         18.49         2.34 o                         
  -4   5   8         23.05         24.58         2.15 o                         
  -3   5   8          9.25          8.20         4.52 o                         
  -2   5   8         36.21         34.78         5.27 o                         
  -1   5   8          6.43          3.35         1.38 o                         
   0   5   8          8.78          9.42         1.19 o                         
   1   5   8        376.50        399.73        12.51 o                         
   2   5   8          0.84          2.21         1.43 o                         
   3   5   8          0.50          0.23         1.35 o                         
   4   5   8         25.67         36.20         4.43 o                         
   5   5   8          3.96          4.94         2.01 o                         
   6   5   8         94.50         96.88         8.11 o                         
   7   5   8         64.47         46.62         5.54 o                         
   8   5   8        111.31        126.95        11.59 o                         
   9   5   8         42.98         48.32         7.57 o                         
  10   5   8          3.45          1.15         1.89 o                         
  11   5   8          2.37          2.26         6.19 o                         
 -10   6   8          6.81         16.59        19.23 o                         
  -9   6   8          0.00          1.38         2.10 o                         
  -8   6   8          9.91         13.53         3.87 o                         
  -7   6   8         22.85         24.31         5.49 o                         
  -6   6   8          8.56          5.59         2.23 o                         
  -5   6   8          2.82          4.22         1.03 o                         
  -4   6   8         66.84         59.57         6.96 o                         
  -3   6   8         12.88          8.98         1.75 o                         
  -2   6   8          2.44          0.04         4.01 o                         
  -1   6   8        298.47        300.08        20.57 o                         
   0   6   8          7.13          3.70         2.21 o                         
   1   6   8        140.46        143.34         9.55 o                         
   2   6   8         16.48         27.21         3.54 o                         
   3   6   8          4.71          2.51         1.19 o                         
   4   6   8          2.81          1.28         1.55 o                         
   5   6   8        199.48        203.61         9.55 o                         
   6   6   8         48.63         47.81         5.05 o                         
   7   6   8          3.66         -0.57         1.76 o                         
   8   6   8          6.88          5.98         2.83 o                         
   9   6   8         18.30         17.93         4.97 o                         
  10   6   8          1.98         -0.94         3.14 o                         
  11   6   8          0.20          4.41         6.07 o                         
 -10   7   8          2.26         -0.31         5.38 o                         
  -9   7   8          0.02          2.21         5.25 o                         
  -8   7   8          6.67         -3.26         3.69 o                         
  -7   7   8        170.05        164.34        18.19 o                         
  -6   7   8         42.37         36.76         8.37 o                         
  -5   7   8          3.63          3.40         2.78 o                         
  -4   7   8         37.70         26.95         4.77 o                         
  -3   7   8         38.77         43.71         8.11 o                         
  -2   7   8        465.89        486.65        27.96 o                         
  -1   7   8        438.14        394.45        24.90 o                         
   0   7   8         41.51         31.45         5.60 o                         
   1   7   8         32.35         34.28         4.17 o                         
   2   7   8         22.14         21.10         2.86 o                         
   3   7   8        140.35        132.65        10.90 o                         
   4   7   8        147.42        141.94        11.04 o                         
   5   7   8          0.02         -0.87         1.48 o                         
   6   7   8          3.37          2.90         3.46 o                         
   7   7   8          0.01          1.70         1.84 o                         
   8   7   8         18.57         11.48         2.76 o                         
   9   7   8         10.66         14.35         4.34 o                         
  10   7   8          6.75          2.29         2.44 o                         
  11   7   8          0.00          2.01         4.33 o                         
  -9   8   8          1.63          6.65         5.64 o                         
  -8   8   8          2.67         10.99         4.92 o                         
  -7   8   8         16.60         15.32         4.91 o                         
  -6   8   8         16.78          9.34         5.88 o                         
  -5   8   8          0.28         -1.11         5.24 o                         
  -4   8   8         13.91         24.41         6.51 o                         
  -3   8   8        208.85        221.22        20.15 o                         
  -2   8   8        906.69        906.95        39.94 o                         
  -1   8   8         38.13         29.12         6.76 o                         
   0   8   8        186.30        190.55        18.49 o                         
   1   8   8         59.29         57.43         8.18 o                         
   2   8   8          0.02          1.61         1.26 o                         
   3   8   8          6.87          1.86         1.94 o                         
   4   8   8          0.63          6.08         1.73 o                         
   5   8   8         20.89         17.90         3.84 o                         
   6   8   8          0.07          2.39         1.62 o                         
   7   8   8          0.17          3.77         2.18 o                         
   8   8   8          0.20         10.86         4.07 o                         
   9   8   8          1.45         -0.36         3.02 o                         
  10   8   8          0.75         -5.36         7.08 o                         
  -9   9   8          0.27         -7.20         7.20 o                         
  -8   9   8         12.76         16.81         7.27 o                         
  -7   9   8          0.03          7.77         7.39 o                         
  -6   9   8          0.02         -2.88         3.29 o                         
  -5   9   8          3.39         -2.58         4.28 o                         
  -4   9   8         22.02         17.08         5.57 o                         
  -3   9   8         91.75         73.65        11.61 o                         
  -2   9   8        376.34        396.59        27.57 o                         
  -1   9   8         44.02         33.98        14.85 o                         
   0   9   8         36.14         28.50         7.17 o                         
   1   9   8          2.20          8.24         3.66 o                         
   2   9   8          6.41          5.90         4.40 o                         
   3   9   8          0.17          0.73         2.08 o                         
   4   9   8          0.15         -1.84         2.00 o                         
   5   9   8          1.81          1.61         4.49 o                         
   6   9   8          0.37          2.30         4.23 o                         
   7   9   8          1.48         -1.11         2.30 o                         
   8   9   8          6.03          6.67         3.31 o                         
   9   9   8          0.67          9.95         8.47 o                         
  -8  10   8          0.63         -4.29         4.29 o                         
  -7  10   8          0.07         -5.25         6.06 o                         
  -6  10   8          0.00          1.17         4.07 o                         
  -5  10   8          1.54         -5.09         5.09 o                         
  -4  10   8         22.30         21.36         7.33 o                         
  -3  10   8         79.43         99.81        15.21 o                         
  -2  10   8        121.15        118.64        15.80 o                         
  -1  10   8         11.65          9.74         3.00 o                         
   0  10   8          0.00         -3.22         4.01 o                         
   1  10   8          0.77          4.01         3.69 o                         
   2  10   8          3.97          4.68         4.19 o                         
   3  10   8         28.73         39.86         6.88 o                         
   4  10   8          5.73          2.75         2.36 o
[truncated: 277,993 more chars]
