# Supplementary material for: Unusual reaction of (E)-2-[(benzo[d]thia­zol-2-yl­imino)­meth­yl]-5-(di­ethyl­amino)­phenol with tri­phenyl­borane: crystal structures and optical properties
Source: Acta Crystallogr E Crystallogr Commun. 2023 Oct 3;79(Pt 11):982–7. doi: 10.1107/S2056989023008514 (PMC10626958; doi:10.1107/S2056989023008514)
Supplement: Supplementary file 4 [file e-79-00982-Et2N-Bzsup4.cml]

<?xml version="1.0" encoding="UTF-8"?>
<cml convention="cmlDict:cmllite" xmlns="http://www.xml-cml.org/schema" xmlns:cmlDict="http://www.xml-cml.org/dictionary/cml/" xmlns:nameDict="http://www.xml-cml.org/dictionary/cml/name/">
  <molecule id="m1">
    <name dictRef="nameDict:unknown">(E)-2-[(Benzo[d]thiazol-2-ylimino)methyl]-5-(diethylamino)phenol</name>
    <atomArray>
      <atom id="a12" elementType="N" hydrogenCount="0">
        <label value="N" dictRef="cmlDict:locant"/>
      </atom>
      <atom id="a13" elementType="C">
        <label value="1" dictRef="cmlDict:locant"/>
        <label value="C" dictRef="cmlDict:locant"/>
      </atom>
      <atom id="a36" elementType="H"/>
      <atom id="a14" elementType="C">
        <label value="1" dictRef="cmlDict:locant"/>
      </atom>
      <atom id="a15" elementType="C">
        <label value="2" dictRef="cmlDict:locant"/>
      </atom>
      <atom id="a37" elementType="H"/>
      <atom id="a38" elementType="H"/>
      <atom id="a39" elementType="H"/>
      <atom id="a40" elementType="H"/>
      <atom id="a41" elementType="H"/>
      <atom id="a16" elementType="N" hydrogenCount="0">
        <label value="N" dictRef="cmlDict:locant"/>
      </atom>
      <atom id="a17" elementType="C" hydrogenCount="0">
        <label value="1" dictRef="cmlDict:locant"/>
      </atom>
      <atom id="a18" elementType="C" hydrogenCount="0">
        <label value="2" dictRef="cmlDict:locant"/>
      </atom>
      <atom id="a19" elementType="C">
        <label value="3" dictRef="cmlDict:locant"/>
      </atom>
      <atom id="a20" elementType="C">
        <label value="4" dictRef="cmlDict:locant"/>
      </atom>
      <atom id="a21" elementType="C" hydrogenCount="0">
        <label value="5" dictRef="cmlDict:locant"/>
      </atom>
      <atom id="a22" elementType="C">
        <label value="6" dictRef="cmlDict:locant"/>
      </atom>
      <atom id="a24" elementType="O">
        <label value="O" dictRef="cmlDict:locant"/>
      </atom>
      <atom id="a42" elementType="H"/>
      <atom id="a43" elementType="H"/>
      <atom id="a44" elementType="H"/>
      <atom id="a45" elementType="H"/>
      <atom id="a25" elementType="S" hydrogenCount="0">
        <label value="1" dictRef="cmlDict:locant"/>
        <label value="S" dictRef="cmlDict:locant"/>
      </atom>
      <atom id="a26" elementType="C" hydrogenCount="0">
        <label value="2" dictRef="cmlDict:locant"/>
      </atom>
      <atom id="a27" elementType="N" hydrogenCount="0">
        <label value="3" dictRef="cmlDict:locant"/>
        <label value="N" dictRef="cmlDict:locant"/>
      </atom>
      <atom id="a28" elementType="C" hydrogenCount="0">
        <label value="3a" dictRef="cmlDict:locant"/>
      </atom>
      <atom id="a29" elementType="C">
        <label value="4" dictRef="cmlDict:locant"/>
      </atom>
      <atom id="a30" elementType="C">
        <label value="5" dictRef="cmlDict:locant"/>
      </atom>
      <atom id="a31" elementType="C">
        <label value="6" dictRef="cmlDict:locant"/>
      </atom>
      <atom id="a32" elementType="C">
        <label value="7" dictRef="cmlDict:locant"/>
      </atom>
      <atom id="a33" elementType="C" hydrogenCount="0">
        <label value="7a" dictRef="cmlDict:locant"/>
      </atom>
      <atom id="a46" elementType="H"/>
      <atom id="a47" elementType="H"/>
      <atom id="a48" elementType="H"/>
      <atom id="a49" elementType="H"/>
      <atom id="a34" elementType="C">
        <label value="1'" dictRef="cmlDict:locant"/>
      </atom>
      <atom id="a35" elementType="C">
        <label value="2'" dictRef="cmlDict:locant"/>
      </atom>
      <atom id="a50" elementType="H"/>
      <atom id="a51" elementType="H"/>
      <atom id="a52" elementType="H"/>
      <atom id="a53" elementType="H"/>
      <atom id="a54" elementType="H"/>
    </atomArray>
    <bondArray>
      <bond id="a13_a36" atomRefs2="a13 a36" order="S"/>
      <bond id="a12_a13" atomRefs2="a12 a13" order="D">
        <bondStereo atomRefs4="a26 a12 a13 a18">T</bondStereo>
      </bond>
      <bond id="a14_a15" atomRefs2="a14 a15" order="S"/>
      <bond id="a14_a37" atomRefs2="a14 a37" order="S"/>
      <bond id="a14_a38" atomRefs2="a14 a38" order="S"/>
      <bond id="a15_a39" atomRefs2="a15 a39" order="S"/>
      <bond id="a15_a40" atomRefs2="a15 a40" order="S"/>
      <bond id="a15_a41" atomRefs2="a15 a41" order="S"/>
      <bond id="a14_a16" atomRefs2="a14 a16" order="S"/>
      <bond id="a17_a18" atomRefs2="a17 a18" order="D"/>
      <bond id="a18_a19" atomRefs2="a18 a19" order="S"/>
      <bond id="a19_a20" atomRefs2="a19 a20" order="D"/>
      <bond id="a20_a21" atomRefs2="a20 a21" order="S"/>
      <bond id="a21_a22" atomRefs2="a21 a22" order="D"/>
      <bond id="a22_a17" atomRefs2="a22 a17" order="S"/>
      <bond id="a17_a24" atomRefs2="a17 a24" order="S"/>
      <bond id="a19_a42" atomRefs2="a19 a42" order="S"/>
      <bond id="a20_a43" atomRefs2="a20 a43" order="S"/>
      <bond id="a22_a44" atomRefs2="a22 a44" order="S"/>
      <bond id="a24_a45" atomRefs2="a24 a45" order="S"/>
      <bond id="a16_a21" atomRefs2="a16 a21" order="S"/>
      <bond id="a13_a18" atomRefs2="a13 a18" order="S"/>
      <bond id="a25_a26" atomRefs2="a25 a26" order="S"/>
      <bond id="a26_a27" atomRefs2="a26 a27" order="D"/>
      <bond id="a27_a28" atomRefs2="a27 a28" order="S"/>
      <bond id="a28_a33" atomRefs2="a28 a33" order="D"/>
      <bond id="a25_a33" atomRefs2="a25 a33" order="S"/>
      <bond id="a32_a31" atomRefs2="a32 a31" order="D"/>
      <bond id="a31_a30" atomRefs2="a31 a30" order="S"/>
      <bond id="a30_a29" atomRefs2="a30 a29" order="D"/>
      <bond id="a33_a32" atomRefs2="a33 a32" order="S"/>
      <bond id="a29_a28" atomRefs2="a29 a28" order="S"/>
      <bond id="a29_a46" atomRefs2="a29 a46" order="S"/>
      <bond id="a30_a47" atomRefs2="a30 a47" order="S"/>
      <bond id="a31_a48" atomRefs2="a31 a48" order="S"/>
      <bond id="a32_a49" atomRefs2="a32 a49" order="S"/>
      <bond id="a26_a12" atomRefs2="a26 a12" order="S"/>
      <bond id="a34_a35" atomRefs2="a34 a35" order="S"/>
      <bond id="a34_a50" atomRefs2="a34 a50" order="S"/>
      <bond id="a34_a51" atomRefs2="a34 a51" order="S"/>
      <bond id="a35_a52" atomRefs2="a35 a52" order="S"/>
      <bond id="a35_a53" atomRefs2="a35 a53" order="S"/>
      <bond id="a35_a54" atomRefs2="a35 a54" order="S"/>
      <bond id="a34_a16" atomRefs2="a34 a16" order="S"/>
    </bondArray>
  </molecule>
</cml>
